# Supplementary material for: Genome-Wide Transcriptional Reorganization Associated with Senescence-to-Immortality Switch during Human Hepatocellular Carcinogenesis
Source: PLoS One. 2013 May 15;8(5):e64016. doi: 10.1371/journal.pone.0064016 (PMC3655073; doi:10.1371/journal.pone.0064016)
Supplement: Table S1 — Patient demographic data, diagnosis and disease etiology of clinical samples used for gene signature validation test. (XLSX) [file pone.0064016.s001.xlsx]

## Sheet: Table S1 - Table 1
Dataset	Country	Sample ID	Array Code	Age	Gender	Etiology	Diagnosis
GEO: GSE17548	Turkey	GSM437492	TR-1N	45	male	HBV	cirrhosis
GEO: GSE17548	Turkey	GSM437493	TR-1T	45	male	HBV	WD HCC
GEO: GSE17548	Turkey	GSM437466	TR-2N	52	male	HBV	Cirrhosis
GEO: GSE17548	Turkey	SM437467	TR-2T	52	male	HBV	HCC
GEO: GSE17548	Turkey	GSM437461	TR-3T	62	male	HCV	HCC
GEO: GSE17548	Turkey	GSM437473	TR-4N	60	male	HBV	Cirrhosis
GEO: GSE17548	Turkey	GSM437474	TR-4T	60	male	HBV	HCC
GEO: GSE17548	Turkey	GSM437483	TR-5T	n.a.	male	n.a.	HCC
GEO: GSE17548	Turkey	GSM437457	TR-6N	50	male	HBV	Cirrhosis
GEO: GSE17548	Turkey	GSM437458	TR-6T	50	male	HBV	HCC
GEO: GSE17548	Turkey	GSM437463	TR-21N	56	male	HBV	Cirrhosis
GEO: GSE17548	Turkey	GSM437464	TR-21T	56	male	HBV	Focal HCC
GEO: GSE17548	Turkey	GSM437469	TR-22N	44	female	n.a.	MD HCC
GEO: GSE17548	Turkey	GSM437491	TR-23T	65	male	HBV	WD HCC
GEO: GSE17548	Turkey	GSM437488	TR-24N	52	female	HCV	Cirrhosis
GEO: GSE17548	Turkey	GSM437489	TR-24T	52	female	HCV	MD. HCC
GEO: GSE17548	Turkey	GSM437484	TR-25N	n.a.	male	n.a.	Cirrhosis
GEO: GSE17548	Turkey	GSM437471	TR-26N	64	male	HCV	Cirrhosis
GEO: GSE17548	Turkey	GSM437477	TR-27N	41	male	HBV+HDV	Cirrhosis
GEO: GSE17548	Turkey	GSM437487	TR-7T	69	male	HBV	MD HCC
GEO: GSE17548	Turkey	GSM437486	TR-28N	48	female	HBV	Cirrhosis
GEO: GSE17548	Turkey	GSM437481	TR-29N	52	male	HBV	Cirrhosis
GEO: GSE17548	Turkey	GSM437480	TR-210N	48	male	HBV	Cirrhosis
GEO: GSE17548	Turkey	GSM437479	TR-211N	50	male	HBV	Cirrhosis
GEO: GSE17548	Turkey	GSM437472	TR-212N	n.a.	female	n.a.	Cirrhosis
GEO: GSE17548	Turkey	GSM437476	TR-9T	62	male	HCV	MD HCC
GEO: GSE17548	Turkey	GSM437478	TR-10T	n.a.	male	HBV	MD HCC
GEO: GSE17548	Turkey	GSM437465	TR-11T	n.a.	male	n.a.	HCC
GEO: GSE17548	Turkey	GSM437459	TR-210T	49	male	HBV	MD HCC
GEO: GSE17548	Turkey	GSM437468	TR-211T	59	male	HBV	MD HCC
GEO: GSE19665	Japan	GSM490987	JP-1N	68	male	HBV	Chronic hepatitis
GEO: GSE19665	Japan	GSM490989	JP-2N	52	male	HBV	Chronic hepatitis
GEO: GSE19665	Japan	GSM490993	JP-10N	66	male	HCV	Chronic hepatitis
GEO: GSE19665	Japan	GSM490995	JP-7N	64	male	HBV	Chronic hepatitis
GEO: GSE19665	Japan	GSM491005	JP-5N	57	male	HBV	Chronic hepatitis
GEO: GSE19665	Japan	GSM490991	JP-3N	51	male	HCV	LC
GEO: GSE19665	Japan	GSM490997	JP-4N	74	male	HCV	LC
GEO: GSE19665	Japan	GSM490999	JP-9N	71	female	HCV	LC
GEO: GSE19665	Japan	GSM491001	JP-8N	72	male	HCV	LC
GEO: GSE19665	Japan	GSM491003	JP-6N	68	male	HBV	LC
GEO: GSE19665	Japan	GSM490988	JP-1T	68	male	HBV	moderately differentiated
GEO: GSE19665	Japan	GSM490990	JP-2T	68	male	HBV	moderately differentiated
GEO: GSE19665	Japan	GSM490992	JP-3T	51	male	HCV	moderately-poorly differentiated
GEO: GSE19665	Japan	GSM490994	JP-10T	66	male	HCV	moderately differentiated
GEO: GSE19665	Japan	GSM490996	JP-7T	64	male	HBV	poorly differentiated
GEO: GSE19665	Japan	GSM490998	JP-4T	74	male	HCV	moderately differentiated
GEO: GSE19665	Japan	GSM491000	JP-9T	71	female	HCV	moderately differentiated
GEO: GSE19665	Japan	GSM491002	JP-8T	72	male	HCV	moderately differentiated
GEO: GSE19665	Japan	GSM491004	JP-6T	68	male	HBV	moderately differentiated
GEO: GSE19665	Japan	GSM491006	JP-5T	57	male	HBV	moderately-poorly differentiated
