# Supplementary material for: Genome-Wide Transcriptional Reorganization Associated with Senescence-to-Immortality Switch during Human Hepatocellular Carcinogenesis
Source: PLoS One. 2013 May 15;8(5):e64016. doi: 10.1371/journal.pone.0064016 (PMC3655073; doi:10.1371/journal.pone.0064016)
Supplement: Table S2 — Microarray gene expression data and literature review of 15 classifier genes. (XLSX) [file pone.0064016.s002.xlsx]

## Sheet: TABLE
ProbeSet ID	Gene Symbol	Gene Name	Chromosomal Location	Function (GENE ONTOLOGY)	Mean Immortal Cell Expression Value (log2)	Mean Senescent Cell Expression Value (log2)	Immortal to Senescence Ratio (log2)	Mean HCC Expression Value (log2)	Mean Cirrhosis Expression Value (log2)	HCC to Cirrhosis Ratio (log2)	Previous Knowledge in Relation with Senescence	Previous Knowledge in Relation with HCC	Previous Knowledge in Relation with Cancer in General
225687_at	FAM83D	family with sequence similarity 83, member D	20q11.22-q12	cell cycle (GO:0007049)//mitosis (GO:0007067)//cell division (GO:0051301)	9.5781	8.49645	1.08164	7.17211	5.28826	1.88385		57,58	59,60,61
222740_at	ATAD2	ATPase family, AAA domain containing 2	8q24.13	nucleotide binding (GO:0000166)//ATP binding (GO:0005524)//hydrolase activity (GO:0016787)//ATPase activity (GO:0016887)//protein binding (GO:0005515 )	8.93742	7.66458	1.27284	8.03855	6.6598	1.37875		62	60,63,64,65,66,67,68,69,70,71,72
228401_at	ATAD2	ATPase family, AAA domain containing 2	8q24.13	nucleotide binding (GO:0000166)//ATP binding (GO:0005524)//hydrolase activity (GO:0016787)//ATPase activity (GO:0016887)//protein binding (GO:0005515 )	7.39441	6.29548	1.09893	7.63738	6.25981	1.37757		62	16,63,64,65,66,67,68,69,70,71,72
201292_at	TOP2A	topoisomerase (DNA) II alpha 170kDa	17q21-q22	nucleotide binding (GO:0000166)//DNA binding (GO:0003677)//chromatin binding (GO:0003682)//DNA topoisomerase activity (GO:0003916)//DNA topoisomerase (ATP-hydrolyzing) activity (GO:0003918)	9.80052	8.82035	0.980172	7.23204	4.4365	2.79554		29,73,74,75,76	60,77,78,79,80,81,82,83,84,85,86,87,88,89,90,91,92,93
205034_at	CCNE2	cyclin E2	8q22.1	protein binding (GO:0005515)//cyclin-dependent protein kinase regulator activity (GO:0016538)//protein kinase binding (GO:0019901)	6.23994	5.22221	1.01773	6.6891	4.72626	1.96285		94,95	96,97,98,99,100,101
238021_s_at	CRNDE	colorectal neoplasia differentially expressed (non-protein coding)	16q12.2	NA	8.43158	7.04916	1.38242	7.24652	5.21892	2.0276
201839_s_at	EPCAM	epithelial cell adhesion molecule	2p21	protein binding (GO:0005515)	9.65287	11.6158	-1.96295	6.88458	9.26039	-2.37581		1,2,3,4	4,5,6,7,8,9,10
223784_at	TMEM27	transmembrane protein 27	Xp22	metallopeptidase activity (GO:0008237)//peptidyl-dipeptidase activity (GO:0008241)	3.19269	8.68427	-5.49158	6.33141	8.76246	-2.43105
209278_s_at	TFPI2	tissue factor pathway inhibitor 2	7q22	serine-type endopeptidase inhibitor activity (GO:0004867)//extracellular matrix structural constituent (GO:0005201)//peptidase inhibitor activity (GO:0030414)	8.07701	10.6327	-2.55565	6.15056	7.86437	-1.71381		11	12,13,14,15,16,17,18,19,20,21,22
209189_at	FOS	FBJ murine osteosarcoma viral oncogene homolog	14q24.3	double-stranded DNA binding (GO:0003690)//sequence-specific DNA binding transcription factor activity (GO:0003700)//protein binding (GO:0005515)//DNA binding (GO:0003677)//sequence-specific DNA binding (GO:0043565)	4.16822	5.26578	-1.09756	8.77676	10.1511	-1.37432	23,24,25	26,27,28,29,30	31,32,33,34,35,36,37,38,39,40,41,42,43,44,45,46,47
206797_at	NAT2	N-acetyltransferase 2 (arylamine N-acetyltransferase)	8p22	arylamine N-acetyltransferase activity (GO:0004060)//acetyltransferase activity (GO:0016407)//transferase activity, transferring acyl groups (GO:0016746)	6.00029	7.68429	-1.684	8.2115	10.3152	-2.10368			48,49,50
1553296_at	GPR128	G protein-coupled receptor 128	3q12.2	G-protein coupled receptor activity (GO:0004930)//signal transducer activity (GO:0004871)//receptor activity (GO:0004872)// transmembrane signaling receptor activity (GO:0004888)	5.23774	6.75503	-1.51729	5.60554	7.61886	-2.01332			51
220432_s_at	CYP39A1	cytochrome P450, family 39, subfamily A, polypeptide 1	6p21.1-p11.2	monooxygenase activity (GO:0004497)//steroid 7-alpha-hydroxylase activity (GO:0008387)//oxysterol 7-alpha-hydroxylase activity (GO:0008396)//electron carrier activity (GO:0009055)//iron ion binding (GO:0005506)	4.56668	5.81378	-1.2471	7.20349	9.2628	-2.05931		29
218532_s_at	FAM134B	family with sequence similarity 134, member B	5p15.1	sensory perception of pain (GO:0019233)	3.48336	6.2438	-2.76044	7.11728	8.40555	-1.28826			53,54
233565_s_at	SDCBP2	syndecan binding protein (syntenin) 2	20p13	protein C-terminus binding (GO:0008022)//protein homodimerization activity (GO:0042803)//protein heterodimerization activity (GO:0046982)//protein binding (GO:0005515)	5.72438	6.72482	-1.00044	7.49615	8.24975	-0.7536			55
229160_at	MUM1L1	melanoma associated antigen (mutated) 1-like 1	Xq22.3	NA	7.02843	8.41926	-1.39084	5.52841	6.8395	-1.31109			56
References
1. EpCAM-positive hepatocellular carcinoma cells are tumor-initiating cells with stem/progenitor cell features. HUH-1, HUH-7, and HEP3B are EPCAM+, SK-HEP-HLE1, and HLF are EPCAM- in protein level. siRNA against EPCAM decreases invasiveness of HUH-1 cells.(Yamashita T. et al. 2009. PMID:19150350)
2. EPCAM expression differs in HCC (negative) and cholangiocarcinoma (positive). Ep-CAM can be used as an immunohistochemical marker to distinguish cholangiocarcinoma from hepatocellular carcinoma due to the differential expression of Ep-CAM in these tumours. (De Boer et al. 1999. PMID: 10398165).
3. HEPG2, HEP3B are EPCAM+ in protein level (Yamashita et al. 2007. PMID:18006828)
4. HEPG2, HEP3B are EPCAM+ in protein level. SKBR3, MCF7 breast cancer cell lines and DU145 prostate cancer cells are EPCAM+ in protein level (Stephan et al. 2002. PMID: 12213706).
5. EPCAM upregulates c-myc and induces cell proliferation of HEK293 cells. ANT-1 squamous cell carcinoma cell line is EPCAM+ (Munz M. et al. 2004. PMID: 15195135).
6. A complex of EpCAM, claudin-7, CD44 variant isoforms, and tetraspanins promotes colorectal cancer progression in vitro and in vivo. EPCAM expression alone is not a prognostic marker. (Kuhn S. 2007. PMID: 17579117)
7. Human serous ovarian carcinoma, clear-cell ovarian carcinoma are EPCAM+ in protein level (Schaner et al. 2007. PMID:12960427).
8. Expression of EPCAM protein occurs in human endometrioid carcinoma and mucinous ovarian carcinoma (Connor et al. 2004. PMID:15076138).
9. Human ovarian cancer cell lines are EPCAM+ in protein level (Hough et al. 2000. PMID:11103784)
10. KATOIII stomach cancer cell line is EPCAM + in protein level (Balzar et al. 2001. PMID:11259604).
11. Human TFPI2 protein increases proliferation and invasion of HEPG2 cells treated with human HGF protein (Neaud V. et al. 2000. PMID:10954721)
12. TFPI2 protein decreases growth of LNCaP prostate cancer cells. Downregulation of human TFPI2 protein in prostate carcinoma cells is associated with prostate carcinoma in human. Expression of human TFPI-2 occurs in NPTX cells and HPr-1 cells in protein level (Ma et al. 2011. PMID:21224345).
13. Downregulation of human TFPI2 mRNA in advanced papillary serous ovarian carcinoma is associated with advanced papillary serous ovarian carcinoma in human (Donninger et al. 2004. PMID:15361855).
14. Expression of human TFPI-2 protein occurs in tumor cells from human invasive edge bladder carcinoma (Fischer Eg et al. 1999. PMID:10545520).
15. Expression of human TFPI2 mRNA occurs in human desmoplastic melanoma (Busam KJ et al. 2005. PMID:15675962).
16. Expression of human TFPI2 mRNA occurs in U251, Sf295, Sf539, Snb19, Sf268, Snb75 brain cancer cell lines. Expression of human TOP2A mRNA occurs in MdaMb231, MCF7, T47D, Hs678t, Bt549, breast cancer cells (Ross DT. et al. 2000. PMID:10700174).
17. Expression of human TFPI2 protein occurs in MUM-2B, and C8161 melanoma cell lines (Ruf et al. 2003. PMID:14500372).
18. TFPI2 mRNA is expressed in EW-7 bone cancer cell line (Casal C. et al. 2010. PMID:20484033).
19. Expression of human TFPI2 mRNA occurs in human clear-cell adenocarcinoma, and endometrial adenocarcinoma, mucinous adenocarcinoma, human serous adenocarcinoma. (Schwartz. et al. 2002. PMID:12183431).
20. TFPI2 protein is present in Jurkat leukemia cell line cells (Crawley et al. 2002. PMID:11834519).
21. Expression of human TFPI2 mRNA occurs in human lung adenocarcinoma, human renal carcinoma (Amatschek S. et al. 2004. PMID:14871811).
22. Expression of human TFPI2 mRNA occurs in NCI-H157 human lung cancer cell lines (Taxman DJ.et al. 2003. PMID:12941840).
23. AP-1 promotes cell transformation by acting as a survival factor, by inhibiting premature entry into senescence, and by antagonizing the expression of differentiated features in v-Src-transformed CEF (Wang L. 2011. PMID:21507983).
24. C-FOS transcription is repressed in senescent human fibroblast cells (Seshadri T. and Campisi J. 1990. PMID:2104680)
25. Overexpression of AP-1 leads to transcriptional suppression of hTERT in Hela and NIH3T3 cancer cells. The combination of c-Fos and c-Jun or c-Fos and JunD strongly suppresses hTERT promoter activity in transient expression analyses (Takakura M. et al. 2005. PMID:16135795).
26. C-Fos modulates plasticity of epithelial hepatocytes and acts tumour suppressive in neoplastic hepatocytes by stimulating cell cycle inhibition and cell death in mouse. Mouse c-fos protein decreases anchorage-independent growth of differentiated hepatocytes from mouse epithelial tissue that is increased by HRAS protein. Continuous activation of mouse c-Fos protein increases depolarization of …
27. Human C-fos protein is necessary for apoptosis of HuH7 cells that is increased by mouse c-myc protein (Kalra and Kumar 2004. PMID:15078869).
28. Activation of human Ap1 complex by hydrogen peroxide increases death of HuH7 cells (Jones and Czaja. 1998. PMID:9815013).
29. Expression of human FOS mRNA in hepatocellular carcinoma from liver is associated with hepatocellular carcinoma in human, downregulated in HCC. Expression of human CYP39A1 mRNA in hepatocellular carcinoma from liver is associated with hepatocellular carcinoma in human (downregulated in HCC). Upregulation of human TP2A [TOP2A] mRNA in hepatocellular carcinoma from liver is associated with hepa…
30. Expression of human C-FOS protein occurs in HepG2 cells (Kirch HC. et al. 1999 PMID:10348347).
31. In culture, human C-FOS protein increases apoptosis of LNCaP and PC3 prostate cancer cells (Zhang X. et al. 2007 PMID:17909052).
32. Mouse C-fos protein increases apoptosis of Hela cervical cancer cells (Wang YH. et al. 2007 PMID:17085440).
33. Human Ap1 complex is necessary for expression of human c-Myc mRNA in MCF-7 breast cancer cells that is increased by E2 (Wang C. et al. 2011. PMID:21835891).
34. FOS protein and human EVI1 protein increase proliferation of Hela cervical cancer cells (Bard-Chapeau et al. 2012. PMID:22308434).
35. Activated human Ap1 complex increases the rate of proliferation of DU145 prostate cancer cells (Mukhopadyay et al. 2011. PMID:11753638).
36. Human FOXK2 protein increases transcription of human SERPINE1 gene in U-2 OS bone cancer cells that is increased by human Ap1 complex (Ji et al. 2012 PMID:22083952).
37. TCF binding site from human c-fos promoter is involved in transcription of human c-fos gene in HeLa TK- cells that is increased by UV radiation (Price MA. et al. 1996. PMID:8978682).
38. Mouse c-fos increases motility of CSML-0 breast cancer cell lline (Tkach V. et al. 2003. PMID:12902987).
39. C-FOS protein increases tumorigenicity of 444 cervical cancer cells. C-FOS is present in Hela cells (protein level). (Soto et al. 1999. PMID:10359524).
40. C-fos increases induction of osteosarcomas (Tuckerman JP. et al. 2001. PMID:11776394).
41. Downregulation of human C-FOS protein in lysate from proliferative phase leiomyoma cells is associated with uterine leiomyoma in female human (Lessl M. et al. 1997. PMID:9253340).
42. Downregulation of human FOS mRNA in normal ductal epithelial cells from breast is associated with breast cancer in human (Tripathi A. et al. 2007. PMID:18058819).
43. Downregulation of human C-FOS mRNA in renal-cell carcinoma is associated with renal-cell carcinoma in human (Weidner U. et al. 1990. PMID:1973362).
44. Expression of activated human C-FOS protein in malignant primary myeloma cells is associated with multiple myeloma in human and osteolytic bone disease in human (Tucci M. et al. 2009. PMID:19654300).
45. Expression of human C-fos mRNA occurs in A549 lung cancer cells (Stepulak A. et al. 2005. PMID:16230611).
46. Expression of human C-fos protein occurs in high grade human osteosarcoma (Papachristou et al. 2003. PMID:12689679).
47. Expression of human C-fos protein occurs in LN229 brain cancer cells (Galetic I. et al. 2003. PMID:12468535).
48. Human NAT2 gene has been used as a biomarker for diagnosis and prognosis of brain cancer (http://clinicaltrials.gov/show/NCT00686387).
49. Mutant human NAT2 gene (SNP substitution mutation, allelic variations: A/G (rs1495741)) is associated with bladder cancer in human (Garcia-Closas M. et al. 2011. PMID:20739907).
50. NAT2 is associated with cancer in mammal (Teixeria RL. et al. 2010. PMID:19909761).
51. Dominant negative mutant human TACE [ADAM17] protein (deletion with its metalloprotease domain and its pro domain deleted) decreases activation of human EGFR protein in SCC-9 squamous carcinoma cells that is increased by induction of human Gpcr protein(s) by LPA (Gschwind A. et al. 2003. PMID:12743035).
52. Expression of mouse Cyp39a1 mRNA occurs in F9 embryonic cancer cells (Smedberg JL. et al. 2002. PMID:12145292).
53. Interference of mouse Fam134b mRNA by siRNA increases structural alteration of cis Golgi compartment in N2A neuroblastoma cells (Kurth I. et al. 2009. PMID:19838196).
54. Downregulation of human FLJ20152 [FAM134B] mRNA in squamous cell carcinoma cells from skin is associated with squamous-cell carcinoma in human (Lefort K. et al. 2007. PMID:17344417).
55. Expression of human SITAC [SDCBP2] mRNA does not occur in K562, HL60, Molt4 leukemia cells. Daudi, and Raji lymphoma cell lines, A5489 lung carcinoma cell line, HeLa S3 carcinoma cell line, SW480 colon cancer cells do not express SDCBP2 mRNA. (Borrell-Pages M. et al. 2000. PMID:11102519).
56. Downregulation of human FLJ33516 [MUM1L1] mRNA in advanced papillary serous ovarian carcinoma is associated with advanced papillary serous ovarian carcinoma in human (Donninger et al. 2004. PMID:15361855).
57. Human FAM83D gene is hypomethylated in HCC and its upregulation in hepatocellular carcinoma is associated with HCC (Stefanska B. et al. 2011. PMID:21747116).
58. Upregulation of human FAM83D mRNA in hepatocellular carcinoma is associated with hepatocellular carcinoma in human (Chang Q. et al. 2009. PMID:19686584).
59. Expression of human FAM83D mRNA in G0-like phase MCF7 breast cancer and HCT116 colon cancer cells occurs (Dey-Guha I. et al. 2011. PMID:21757645).
60. Expression of human C20orf129 [FAM83D] mRNA occurs in stage 4 human neuroblastoma. Expression of human PRO2000 [ATAD2] mRNA occurs in stage 4 human neuroblastoma (Krasnoselsky AL. et al. 2005. PMID:15592497).
61. Expression of human FAM83D mRNA occurs in SK-N-BE neuroblastoma cell line (Molenaar et al. 2008. PMID:18413728).
62. ATAD2 is upregulated in HCC in vivo (Huang Q. et al. 2011. PMID:22043308).
63. Interference of human ATAD2 mRNA by siRNA increases apoptosis of Saos2 bone cancer cells and H1299 lung cancer cells in culture. Expression of human ATAD2 mRNA in cancer tissues is associated with breast and lung cancers in human. Expression of human PRO2000 [ATAD2] mRNA occurs in Hela cervical cancer cells. Expression of human ATAD2 mRNA in A549 and H1299 lung cancer cells occurs. Expression…
64. In culture, human ATAD2 protein is necessary for proliferation of T47d breast cancer cells that is increased by E2. Expression of human ATAD2 protein occurs in T 47d cells. (Zou JX. et al. 2007. PMID:17998543).
65. Expression of human PRO2000 [ATAD2] mRNA occurs in IC6, IC1, IC5, IC7, IC3 cervical cancer cells. Expression of human PRO2000 [ATAD2] mRNA occurs in invasive human cervical carcinoma. (Rosty C. et al. 2005. PMID:16007141).
66. Expression of human PRO2000 [ATAD2] mRNA occurs in U-2 OS bone cancer cells (Vernell R. et al. 2003. PMID:12923195).
67. Expression of ATAD2 mRNA in breast carcinomas occurs (Leachman NT. et al. 2010. PMID:21158754).
68. ATAD2 is overexpressed and show copy number abberations in ovarian cancer (Wrzeszczynski KO. et al. 2011.PMID:22174824)
69. ATAD2 overexpression identifies breast cancer patients with poor prognosis, acting to drive proliferation and survival of triple-negative cells through control of B-Myb and EZH2 (Kalashnikova EV. et al. 2010. PMID:20864510).
70. ATAD2 is recruited to promoter of ACTR/AIB1 proto-oncogene to overexpress ACTR in breast cancer (Hisa EY. et al. 2010. PMID:20124470).
71. ATAD2 is a cofactor of C-MYC, overexpressed and amplified in aggressive tumors (Ciro M. et al. 2009).
72. ATAD2 mediates androgen receptor signalling in prostate (Zou JX et al. 2009 PMID:19318566).
73. Human Topoisomerase II [Top2] gene(s) has been used as a biomarker for diagnosis of hepatocellular cancer (http://www.asco.org/ASCOv2/Meetings/Abstracts?&vmview=abst_detail_view&confID=26&abstractID=3110).
74. Norfloxacin, an inhibitor of human TOP2A protein, is in Phase IV clinical trial to prevent cirrhosis (http://clinicaltrials.gov/show/NCT00090025).
75. Expression of human TOP2A mRNA occurs in HepG2 cells (Adachi J. et al. 2004. PMID:15056799).
76. Expression of human TOP2A mRNA occurs in human hepatocellular carcinoma (Paradis V. et al. 2003. PMID:12875992).
77. Human TOP2A protein has been used as a biomarker for measuring the response to cyclophosphamide/doxorubicin/5-fluorouracil in the treatment of breast cancer (http://www.asco.org/ASCOv2/Meetings/Abstracts?&vmview=abst_detail_view&confID=65&abstractID=33353).
78. Human TOP2A protein has been used as a biomarker for measuring the response to DOXORUBICIN in the treatment of Breast Cancer (http://www.aacrmeetingabstracts.org/cgi/content/abstract/2004/1/263?maxtoshow=&HITS=80&hits=80&RESULTFORMAT=1&andorexacttitle=and&titleabstract=marker&andorexacttitleabs=and&searchid=1&FIRSTINDEX=3670&sortspec=date&fdate=1/1/2004&tdate=12/31/2008&resourcetype=HWCIT).
79. Human TOP2A protein has been used as a biomarker for measuring the response to DOCETAXEL in the treatment of Breast Cancer (http://www.aacrmeetingabstracts.org/cgi/content/abstract/2004/1/263?maxtoshow=&HITS=80&hits=80&RESULTFORMAT=1&andorexacttitle=and&titleabstract=marker&andorexacttitleabs=and&searchid=1&FIRSTINDEX=3670&sortspec=date&fdate=1/1/2004&tdate=12/31/2008&resourcetype=HWCIT).
80. Human TOP2A protein has been used as a biomarker for measuring the response to 5-fluorouracil/cyclophosphamide/epirubicin in the treatment of breast cancer (http://www.asco.org/ASCOv2/Meetings/Abstracts?&vmview=abst_detail_view&confID=65&abstractID=33353).
81. Human TOP2A gene has been used as a biomarker for diagnosis of gastric cancer (http://www.aacrmeetingabstracts.org/cgi/content/abstract/2005/1/449-a?maxtoshow=&HITS=80&hits=80&RESULTFORMAT=1&andorexacttitle=and&titleabstract=marker&andorexacttitleabs=and&searchid=1&FIRSTINDEX=3350&sortspec=date&fdate=1/1/2004&tdate=12/31/2008&resourcetype=HWCIT).
82. Human Topoisomerase II [Top2] gene(s) has been used as a biomarker for prognosis of acute myeloid leukemia (http://clinicaltrials.gov/show/NCT01059734).
83. In culture, human Top2 protein(s) is involved in survival of HCC1937 breast cancer cells that is decreased by etoposide (Treszesamsky et al. 2007. PMID:17671173).
84. Interference of human TOP2A mRNA by siRNA decreases death of Hela cells in cell culture that is increased by NK314. In Nalm-6 cervical cancer cells, heterozygous mutant human TOP2A gene (knockout) decreases death of Hela cells in cell culture that is increased by NK314. (Toyoda E. et al. 2008. PMID:18596031).
85. In culture, interference of human TOPO2 ALPHA [TOP2A] mRNA by siRNA and interference of human TOP2B mRNA by siRNA increase the delay in initiation of mitosis stage of Hela cells that is increased by interference of human RAD21 mRNA by siRNA. In culture, interference of human TOPO2 ALPHA [TOP2A] mRNA by siRNA and interference of human TOP2B mRNA by siRNA increase the delay in initiation of ana…
86. Adenovirus-mediated human topoisomerase IIalpha gene transfer increases the sensitivity of etoposide-resistant human breast cancer cells (Zhou Z. et al. 1999. PMID:10493516).
87. Phosphorylation of Topo II [TOP2A] protein to phosphorylated (S1524) Topo II [TOP2A] protein by human p38GAMMA [MAPK12] protein increases growth inhibition of MCF7 cells in cell culture that involves inhibition of active human Topo II [Top2] protein(s) by etoposide or amsacrine (Qi X. et al. 2011. PMID:21878638).
88. HT1080 cells, homozygous mutant human Topo2 Alpha [TOP2A] gene (knockout) increases polyploidization of HT1080 cells (Carpenter AJ. and Porter AC. 2004. PMID:15456904).
89. Mitoxantrone, Daunorubicin, Doxorubicin TOP2A protein inhibitors, have been approved for the treatment of acute myeloid leukemia. Etoposide, a chain breaker acting on human TOP2A protein, has been approved for the treatment of lung carcinoma, and testicular cancer. (Mosby's Drug Consult, 13th Edition.).
90. Doxorubicin, an inhibitor of human TOP2A protein, is in Phase IV clinical trial for the treatment of breast cancer, Kaposi sarcoma, acute lymphocytic leukemia, bladder carcinoma, breast carcinoma, Hodgkin's lymphoma, Wilm’s tumor, gastric carcinoma, neuroblastoma, ovarian carcinoma, and thyroid carcinoma. (Goodman and Gilman's: The Pharmacological Basis of Therapeutics, 9th edition).
91. Upregulation of human TOP2A mRNA in serous papillary carcinoma from uterus is associated with uterine serous papillary cancer in human (Santin AD. et al. 2005. PMID:15785748).
92. Expression of human TOP2A mRNA occurs in Hct116, RKO, and Ht29 colon cancer cells (Karpf AR. et al. 2004. PMID:14722233).
93. Expression of human TOP2A mRNA occurs in CRL-5974, CRL-5973, CRL-5822 gastric cancer cells (Varis A. et al. 2002. PMID:11980659).
94. Upregulation of human Cyclin E protein(s) is associated with hepatocellular carcinoma in human (Qin LX and Tang ZY. 2002. PMID:12046056)
95. Expression of human Cyclin E protein(s) in Hep3B, and HEPG2 cells occurs (Hou J. et al. 2008. PMID:18765544).
96. In cell culture, Cyclin E protein(s) is involved in cell cycle progression of prometaphase U-2 OS bone cancer cells. In cell culture, Cyclin E protein(s) is involved in cell cycle progression of prometaphase Kb cervical cancer cells. (Keck JM. et al. 2007. PMID:17664332).
97. Human Cyclin E protein(s) increases induction of human Hif-1alpha [HIF1A] protein in organotypic MCF-10A cells (Sengupta T. et al. 2011. PMID:21746877).
98. Interference of human CYCLIN E2 [CCNE2] mRNA by siRNA decreases proliferation of MCF7 cells in cell culture that is mediated by 17-beta-estradiol (Caldon CE. et al. 2009. PMID:19564413).
99. In primary grade 2 and grade 3 human endometrial adenocarcinoma, hyperphosphorylation of human Cyclin E protein(s) increases aneuploidy of adenocarcinoma cells (Hubalek MM. et al. 2004. PMID:15048079).
100. Degradation resistant transgenic mutant human Cyclin E protein(s) (T62A;T380A) in mouse increases quantity of adenocarcinoma in mouse lung . Expression of human Cyclin E protein(s) in lesion from lung is associated with adenomatous hyperplasia of lung in human.(Ma Y. et al. 2007. PMID:17360482).
101. Upregulation of human Cyclin E protein(s) is associated with glioblastoma multiforme and glioma in human (Chakravarti A. et al. 2001. PMID:11489817).
