# Supplementary material for: Genome-Wide Transcriptional Reorganization Associated with Senescence-to-Immortality Switch during Human Hepatocellular Carcinogenesis
Source: PLoS One. 2013 May 15;8(5):e64016. doi: 10.1371/journal.pone.0064016 (PMC3655073; doi:10.1371/journal.pone.0064016)
Supplement: Data S1 — Gene Set Enrichment Analysis (GSEA) results of gene expression data from Huh7 clones (immortal and senescent) and diseased liver tissues (cirrhosis and HCC). “C2_All” curated gene sets of the MSig Database were analyzed. Commonly enriched gene sets in senescent/cirrhosis, immortal/cirrhosis, immortal/HCC, senescent/HCC groups are provided. The final worksheet summarizes 74 gene sets with significant co-enrichment (P<0.05) in both Huh7 clones and diseased liver tissues. (XLSX) [file pone.0064016.s003.xlsx]

## Sheet: Immortal
	GS	GS DETAILS	SIZE	ES	NES	NOM p-val	FDR q-val	FWER p-val	RANK AT MAX	LEADING EDGE
1	DAIRKEE_CANCER_PRONE_RESPONSE_BPA_E2	Details ...	112	0.462411	1.66502	0	1	0.897	4297	tags=39%, list=21%, signal=49%
2	REACTOME_MRNA_PROCESSING	Details ...	31	0.562346	1.66203	0.01417	1	0.905	4686	tags=39%, list=23%, signal=50%
3	XU_RESPONSE_TO_TRETINOIN_AND_NSC682994_DN	Details ...	11	0.752288	1.65822	0.00595238	1	0.909	2491	tags=55%, list=12%, signal=62%
4	REACTOME_DUAL_INCISION_REACTION_IN_TC_NER	Details ...	28	0.643884	1.64852	0	1	0.927	4686	tags=54%, list=23%, signal=69%
5	CAFFAREL_RESPONSE_TO_THC_DN	Details ...	25	0.601983	1.64682	0.00205339	0.951943	0.933	3786	tags=52%, list=18%, signal=64%
6	BIOCARTA_DNAFRAGMENT_PATHWAY	Details ...	10	0.650778	1.63897	0	0.871089	0.941	3625	tags=40%, list=18%, signal=49%
7	RAMASWAMY_METASTASIS_UP	Details ...	53	0.477428	1.62778	0	0.852877	0.965	2163	tags=28%, list=10%, signal=32%
8	FERRANDO_HOX11_NEIGHBORS	Details ...	15	0.826988	1.62649	0	0.759345	0.966	2172	tags=60%, list=11%, signal=67%
9	BIOCARTA_ETC_PATHWAY	Details ...	11	0.568016	1.61585	0.0100604	0.767659	0.975	3218	tags=27%, list=16%, signal=32%
10	MOOTHA_HUMAN_MITODB_6_2002	Details ...	415	0.382927	1.61127	0.0240481	0.727345	0.977	4291	tags=34%, list=21%, signal=42%
11	RIZ_ERYTHROID_DIFFERENTIATION_CCNE1	Details ...	38	0.599516	1.61008	0	0.670477	0.977	3237	tags=42%, list=16%, signal=50%
12	DANG_MYC_TARGETS_UP	Details ...	116	0.524364	1.60795	0.00198807	0.629212	0.977	5544	tags=53%, list=27%, signal=72%
13	HESS_TARGETS_OF_HOXA9_AND_MEIS1_UP	Details ...	57	0.493626	1.60367	0.0101833	0.608068	0.979	3475	tags=51%, list=17%, signal=61%
14	PUJANA_BREAST_CANCER_LIT_INT_NETWORK	Details ...	96	0.60216	1.60092	0.00592885	0.584308	0.98	2862	tags=44%, list=14%, signal=51%
15	KAUFFMANN_DNA_REPAIR_GENES	Details ...	203	0.611774	1.59321	0.00988142	0.601721	0.984	3146	tags=47%, list=15%, signal=55%
16	REACTOME_DUAL_INCISION_REACTION_IN_GG_NER	Details ...	20	0.668887	1.59257	0.00408163	0.568569	0.984	4686	tags=55%, list=23%, signal=71%
17	SCHLESINGER_METHYLATED_IN_COLON_CANCER	Details ...	10	0.805644	1.58906	0.0019084	0.558316	0.984	460	tags=30%, list=2%, signal=31%
18	MATTIOLI_MGUS_VS_PCL	Details ...	99	0.45421	1.58877	0.00400802	0.529642	0.984	5335	tags=47%, list=26%, signal=64%
19	KEGG_VALINE_LEUCINE_AND_ISOLEUCINE_BIOSYNTHESIS	Details ...	10	0.643992	1.57856	0.00787402	0.570877	0.993	2024	tags=40%, list=10%, signal=44%
20	GEORGES_CELL_CYCLE_MIR192_TARGETS	Details ...	59	0.630315	1.57171	0	0.587757	0.996	2266	tags=46%, list=11%, signal=51%
21	REACTOME_NUCLEOTIDE_EXCISION_REPAIR	Details ...	49	0.679052	1.56778	0.00996016	0.585889	0.997	3657	tags=55%, list=18%, signal=67%
22	REACTOME_FORMATION_OF_THE_EARLY_ELONGATION_COMPLEX	Details ...	32	0.544916	1.56283	0.0577689	0.59376	0.998	4686	tags=41%, list=23%, signal=53%
23	LIANG_HEMATOPOIESIS_STEM_CELL_NUMBER_LARGE_VS_TINY_DN	Details ...	38	0.458099	1.55574	0.0166667	0.613601	0.998	3014	tags=34%, list=15%, signal=40%
24	GOLUB_ALL_VS_AML_UP	Details ...	19	0.558125	1.55551	0.0376984	0.589458	0.998	4384	tags=47%, list=21%, signal=60%
25	REACTOME_DNA_REPAIR	Details ...	101	0.634566	1.55521	0.013834	0.568292	0.998	3657	tags=52%, list=18%, signal=63%
26	REACTOME_RNA_POL_II_CTD_PHOSPHORYLATION_AND_INTERACTION_WITH_CE	Details ...	26	0.575602	1.55478	0.0321285	0.54885	0.998	4686	tags=42%, list=23%, signal=55%
27	WAKASUGI_HAVE_ZNF143_BINDING_SITES	Details ...	54	0.696104	1.55213	0.0118577	0.545142	0.998	3066	tags=56%, list=15%, signal=65%
28	KEGG_PYRIMIDINE_METABOLISM	Details ...	88	0.504636	1.54872	0.0258964	0.545895	0.998	4750	tags=51%, list=23%, signal=66%
29	SMID_BREAST_CANCER_LUMINAL_A_DN	Details ...	17	0.874563	1.54795	0.0177515	0.531596	0.998	1877	tags=82%, list=9%, signal=91%
30	MUNSHI_MULTIPLE_MYELOMA_DN	Details ...	7	0.811147	1.54779	0	0.51467	0.998	3848	tags=86%, list=19%, signal=105%
31	DANG_REGULATED_BY_MYC_UP	Details ...	64	0.562919	1.54189	0.0315789	0.534435	1	4872	tags=52%, list=24%, signal=67%
32	BIOCARTA_ATRBRCA_PATHWAY	Details ...	21	0.798207	1.53895	0.00595238	0.535555	1	2444	tags=62%, list=12%, signal=70%
33	REACTOME_INACTIVATION_OF_APC_VIA_DIRECT_INHIBITION_OF_THE_APCOMPLEX	Details ...	17	0.662814	1.53527	0.0659794	0.540901	1	2346	tags=53%, list=11%, signal=60%
34	REACTOME_TRANSCRIPTION_COUPLED_NER	Details ...	44	0.673954	1.53381	0.0159363	0.533008	1	3657	tags=57%, list=18%, signal=69%
35	PUJANA_BRCA2_PCC_NETWORK	Details ...	389	0.624031	1.52684	0.015873	0.558812	1	3884	tags=53%, list=19%, signal=64%
36	SCHLOSSER_MYC_TARGETS_AND_SERUM_RESPONSE_UP	Details ...	46	0.573684	1.52214	0.0207469	0.57445	1	3341	tags=39%, list=16%, signal=47%
37	MOOTHA_MITOCHONDRIA	Details ...	431	0.353151	1.52023	0.0364372	0.570172	1	4296	tags=33%, list=21%, signal=41%
38	FERRANDO_T_ALL_WITH_MLL_ENL_FUSION_DN	Details ...	73	0.471939	1.51904	0.028	0.562805	1	4297	tags=42%, list=21%, signal=53%
39	LI_CYTIDINE_ANALOGS_CYCTOTOXICITY	Details ...	14	0.652418	1.51889	0.0480962	0.54927	1	3282	tags=57%, list=16%, signal=68%
40	RUIZ_TNC_TARGETS_DN	Details ...	132	0.593702	1.51855	0.0178218	0.538094	1	2224	tags=48%, list=11%, signal=54%
41	FOURNIER_ACINAR_DEVELOPMENT_LATE_2	Details ...	258	0.506502	1.51772	0.0456349	0.529724	1	4824	tags=49%, list=23%, signal=63%
42	SA_REG_CASCADE_OF_CYCLIN_EXPR	Details ...	12	0.779678	1.51489	0.0119284	0.534831	1	760	tags=42%, list=4%, signal=43%
43	IVANOVA_HEMATOPOIESIS_EARLY_PROGENITOR	Details ...	91	0.356777	1.51466	0.0306122	0.523348	1	5144	tags=40%, list=25%, signal=52%
44	REACTOME_DOUBLE_STRAND_BREAK_REPAIR	Details ...	21	0.750516	1.51437	0.00793651	0.513133	1	3654	tags=67%, list=18%, signal=81%
45	KEGG_NUCLEOTIDE_EXCISION_REPAIR	Details ...	44	0.647333	1.51437	0.00591716	0.50173	1	2483	tags=45%, list=12%, signal=52%
46	PYEON_HPV_POSITIVE_TUMORS_UP	Details ...	74	0.62197	1.51385	0.00585938	0.493339	1	3309	tags=54%, list=16%, signal=64%
47	REACTOME_HOMOLOGOUS_RECOMBINATION_REPAIR	Details ...	15	0.816702	1.51382	0	0.483067	1	2343	tags=73%, list=11%, signal=83%
48	RIZ_ERYTHROID_DIFFERENTIATION	Details ...	71	0.61193	1.51154	0.0257426	0.484983	1	3263	tags=48%, list=16%, signal=57%
49	REACTOME_MICRORNA_BIOGENESIS	Details ...	18	0.575764	1.50949	0.0508806	0.484769	1	4264	tags=44%, list=21%, signal=56%
50	REACTOME_ASSOCIATION_OF_TRIC_CCT_WITH_TARGET_PROTEINS_DURING_BIOSYNTHESIS	Details ...	27	0.550045	1.50819	0.0401606	0.481857	1	1612	tags=22%, list=8%, signal=24%
51	PUJANA_CHEK2_PCC_NETWORK	Details ...	692	0.541021	1.50677	0.0623742	0.479717	1	4330	tags=47%, list=21%, signal=57%
52	KOKKINAKIS_METHIONINE_DEPRIVATION_48HR_DN	Details ...	61	0.434558	1.5063	0.00988142	0.473099	1	3190	tags=38%, list=15%, signal=44%
53	BERENJENO_TRANSFORMED_BY_RHOA_UP	Details ...	444	0.47456	1.50545	0.0178571	0.468187	1	3190	tags=40%, list=15%, signal=46%
54	PUJANA_BRCA_CENTERED_NETWORK	Details ...	92	0.703545	1.5054	0.0198413	0.459823	1	2338	tags=58%, list=11%, signal=65%
55	ZHAN_MULTIPLE_MYELOMA_SUBGROUPS	Details ...	28	0.632671	1.50537	0.002	0.45164	1	4727	tags=50%, list=23%, signal=65%
56	SCHUHMACHER_MYC_TARGETS_UP	Details ...	63	0.542949	1.50532	0.0697211	0.443892	1	5134	tags=56%, list=25%, signal=74%
57	REACTOME_TRANSPORT_OF_MATURE_MRNA_DERIVED_FROM_AN_INTRON_CONTAINING_TRANSCRIPT	Details ...	51	0.55082	1.50474	0.0890688	0.439126	1	5954	tags=57%, list=29%, signal=80%
58	REACTOME_MTORC1_MEDIATED_SIGNALLING	Details ...	8	0.672478	1.49948	0.0140845	0.457338	1	6098	tags=75%, list=30%, signal=106%
59	NIKOLSKY_BREAST_CANCER_16Q24_AMPLICON	Details ...	44	0.621849	1.4992	0.0195652	0.450878	1	1527	tags=27%, list=7%, signal=29%
60	REACTOME_E2F_TRANSCRIPTIONAL_TARGETS_AT_G1_S	Details ...	18	0.709904	1.4989	0.0629921	0.444934	1	1448	tags=56%, list=7%, signal=60%
61	SUNG_METASTASIS_STROMA_DN	Details ...	46	0.538003	1.49873	0.0321285	0.438421	1	3630	tags=50%, list=18%, signal=61%
62	MYLLYKANGAS_AMPLIFICATION_HOT_SPOT_15	Details ...	8	0.619016	1.49803	0.0368098	0.433983	1	4725	tags=75%, list=23%, signal=97%
63	BORCZUK_MALIGNANT_MESOTHELIOMA_UP	Details ...	275	0.337873	1.49787	0.0662526	0.427556	1	4504	tags=32%, list=22%, signal=41%
64	PENG_GLUTAMINE_DEPRIVATION_UP	Details ...	7	0.713763	1.49706	0.0123203	0.424472	1	2214	tags=43%, list=11%, signal=48%
65	REACTOME_MTOR_SIGNALLING	Details ...	22	0.549996	1.49692	0.0220884	0.418506	1	6098	tags=64%, list=30%, signal=90%
66	REACTOME_PYRIMIDINE_METABOLISM	Details ...	21	0.520791	1.49651	0.00604839	0.413731	1	1725	tags=38%, list=8%, signal=42%
67	WEST_ADRENOCORTICAL_TUMOR_MARKERS_UP	Details ...	20	0.660762	1.49517	0	0.41432	1	2157	tags=60%, list=10%, signal=67%
68	REACTOME_ELONGATION_AND_PROCESSING_OF_CAPPED_TRANSCRIPTS	Details ...	114	0.508205	1.49513	0.0910891	0.408433	1	5490	tags=47%, list=27%, signal=64%
69	REACTOME_TRNA_AMINOACYLATION	Details ...	31	0.626458	1.49381	0.074364	0.408483	1	3369	tags=45%, list=16%, signal=54%
70	BIOCARTA_MTOR_PATHWAY	Details ...	21	0.487303	1.49322	0.0642023	0.405609	1	5973	tags=52%, list=29%, signal=74%
71	MISSIAGLIA_REGULATED_BY_METHYLATION_DN	Details ...	96	0.673674	1.49015	0.0442656	0.414061	1	3654	tags=64%, list=18%, signal=77%
72	PUJANA_XPRSS_INT_NETWORK	Details ...	155	0.69344	1.48722	0.0257937	0.421601	1	2338	tags=54%, list=11%, signal=61%
73	VANTVEER_BREAST_CANCER_METASTASIS_DN	Details ...	98	0.538969	1.487	0.0841683	0.417137	1	3321	tags=46%, list=16%, signal=54%
74	GRADE_COLON_AND_RECTAL_CANCER_UP	Details ...	218	0.372944	1.48651	0.061753	0.413953	1	4297	tags=40%, list=21%, signal=50%
75	REACTOME_PROCESSING_OF_CAPPED_INTRON_CONTAINING_PRE_MRNA	Details ...	118	0.536367	1.48631	0.0795229	0.409185	1	5490	tags=51%, list=27%, signal=69%
76	REACTOME_EARLY_PHASE_OF_HIV_LIFE_CYCLE	Details ...	12	0.713324	1.48627	0.0257937	0.403983	1	3066	tags=42%, list=15%, signal=49%
77	BIOCARTA_EIF_PATHWAY	Details ...	14	0.384572	1.48538	0.0059761	0.402195	1	4293	tags=36%, list=21%, signal=45%
78	CROONQUIST_STROMAL_STIMULATION_DN	Details ...	9	0.684023	1.48292	0.0296443	0.407863	1	693	tags=22%, list=3%, signal=23%
79	CHANG_CORE_SERUM_RESPONSE_UP	Details ...	61	0.529005	1.4823	0.00619835	0.405381	1	4130	tags=52%, list=20%, signal=65%
80	BIOCARTA_RB_PATHWAY	Details ...	12	0.749006	1.48183	0.00819672	0.401983	1	2228	tags=50%, list=11%, signal=56%
81	REACTOME_ACTIVATION_OF_ATR_IN_RESPONSE_TO_REPLICATION_STRESS	Details ...	35	0.782764	1.4805	0.00198413	0.402639	1	2224	tags=60%, list=11%, signal=67%
82	REACTOME_G2_M_CHECKPOINTS	Details ...	40	0.766398	1.47973	0.00396825	0.400914	1	3077	tags=65%, list=15%, signal=76%
83	LI_WILMS_TUMOR_VS_FETAL_KIDNEY_1_DN	Details ...	151	0.604853	1.47969	0.0517928	0.396142	1	3369	tags=53%, list=16%, signal=63%
84	TARTE_PLASMA_CELL_VS_PLASMABLAST_DN	Details ...	279	0.476317	1.47875	0.0789474	0.395186	1	4302	tags=42%, list=21%, signal=52%
85	COLLER_MYC_TARGETS_UP	Details ...	12	0.585575	1.47873	0.0890269	0.390611	1	6689	tags=75%, list=32%, signal=111%
86	REACTOME_TRANSPORT_OF_THE_SLBP_INDEPENDENT_MATURE_MRNA	Details ...	32	0.578695	1.47673	0.0745968	0.394083	1	3844	tags=47%, list=19%, signal=58%
87	TOYOTA_TARGETS_OF_MIR34B_AND_MIR34C	Details ...	378	0.497096	1.4752	0.0573123	0.395736	1	2973	tags=39%, list=14%, signal=44%
88	KEGG_BASE_EXCISION_REPAIR	Details ...	33	0.628373	1.47363	0.0376238	0.397392	1	4297	tags=61%, list=21%, signal=76%
89	REACTOME_BRANCHED_CHAIN_AMINO_ACID_CATABOLISM	Details ...	16	0.62401	1.47232	0.0392927	0.397998	1	4291	tags=56%, list=21%, signal=71%
90	MYLLYKANGAS_AMPLIFICATION_HOT_SPOT_16	Details ...	7	0.708275	1.47133	0.0671785	0.397686	1	2265	tags=43%, list=11%, signal=48%
91	MOOTHA_FFA_OXYDATION	Details ...	20	0.468952	1.47126	0.0464646	0.39362	1	4207	tags=45%, list=20%, signal=56%
92	MANALO_HYPOXIA_DN	Details ...	256	0.691221	1.47124	0.0277778	0.389475	1	3583	tags=61%, list=17%, signal=73%
93	MONNIER_POSTRADIATION_TUMOR_ESCAPE_UP	Details ...	314	0.315806	1.47003	0.0346232	0.390243	1	5321	tags=37%, list=26%, signal=49%
94	VANTVEER_BREAST_CANCER_POOR_PROGNOSIS	Details ...	43	0.44609	1.46941	0.027668	0.388336	1	2123	tags=28%, list=10%, signal=31%
95	REACTOME_GLOBAL_GENOMIC_NER	Details ...	33	0.691846	1.46904	0.015873	0.385527	1	2483	tags=52%, list=12%, signal=58%
96	NGO_MALIGNANT_GLIOMA_1P_LOH	Details ...	7	0.686381	1.46835	0.0323887	0.38425	1	1676	tags=29%, list=8%, signal=31%
97	CHAUHAN_RESPONSE_TO_METHOXYESTRADIOL_UP	Details ...	46	0.429447	1.46766	0.0236559	0.382775	1	3099	tags=30%, list=15%, signal=36%
98	BENPORATH_ES_CORE_NINE_CORRELATED	Details ...	97	0.453503	1.46471	0.044	0.390393	1	3192	tags=32%, list=15%, signal=38%
99	STEIN_ESRRA_TARGETS_RESPONSIVE_TO_ESTROGEN_DN	Details ...	39	0.654663	1.4638	0.0303644	0.390233	1	1712	tags=51%, list=8%, signal=56%
100	REACTOME_MITOTIC_PROMETAPHASE	Details ...	79	0.682376	1.46379	0.040404	0.386347	1	1893	tags=47%, list=9%, signal=51%
101	WONG_EMBRYONIC_STEM_CELL_CORE	Details ...	302	0.571282	1.46347	0.0873016	0.383836	1	4330	tags=53%, list=21%, signal=66%
102	REACTOME_MRNA_SPLICING	Details ...	87	0.533663	1.4624	0.0809717	0.384373	1	5490	tags=49%, list=27%, signal=67%
103	NAKAYAMA_SOFT_TISSUE_TUMORS_PCA2_UP	Details ...	85	0.555473	1.4621	0.061753	0.381899	1	3077	tags=45%, list=15%, signal=52%
104	CASORELLI_ACUTE_PROMYELOCYTIC_LEUKEMIA_DN	Details ...	604	0.367912	1.46063	0.0633663	0.383768	1	3348	tags=31%, list=16%, signal=36%
105	WEI_MYCN_TARGETS_WITH_E_BOX	Details ...	687	0.428537	1.45902	0.0843373	0.386635	1	4279	tags=40%, list=21%, signal=48%
106	RIZ_ERYTHROID_DIFFERENTIATION_HBZ	Details ...	34	0.544126	1.45895	0.0554455	0.383153	1	2734	tags=38%, list=13%, signal=44%
107	CAIRO_HEPATOBLASTOMA_CLASSES_UP	Details ...	538	0.553573	1.45767	0.0930693	0.384084	1	4299	tags=47%, list=21%, signal=58%
108	KEGG_CELL_CYCLE	Details ...	119	0.533936	1.45732	0.0756972	0.38181	1	3245	tags=44%, list=16%, signal=52%
109	KEGG_NON_HOMOLOGOUS_END_JOINING	Details ...	13	0.66221	1.45678	0.0546559	0.380182	1	4937	tags=62%, list=24%, signal=81%
110	REACTOME_HIV1_TRANSCRIPTION_ELONGATION	Details ...	41	0.48612	1.4567	0.134387	0.376976	1	4686	tags=39%, list=23%, signal=50%
111	GARCIA_TARGETS_OF_FLI1_AND_DAX1_DN	Details ...	132	0.533194	1.45594	0.115079	0.376588	1	3229	tags=42%, list=16%, signal=49%
112	REACTOME_MRNA_3_END_PROCESSING	Details ...	32	0.549735	1.45531	0.11336	0.375491	1	5839	tags=56%, list=28%, signal=78%
113	BIOCARTA_PTC1_PATHWAY	Details ...	10	0.724124	1.45526	0.0362903	0.372355	1	3657	tags=60%, list=18%, signal=73%
114	CHESLER_BRAIN_QTL_TRANS	Details ...	6	0.686687	1.45272	0.0371134	0.378888	1	5319	tags=67%, list=26%, signal=90%
115	REACTOME_PYRIMIDINE_CATABOLISM	Details ...	9	0.612469	1.45261	0.0801603	0.375938	1	1324	tags=33%, list=6%, signal=36%
116	WHITEFORD_PEDIATRIC_CANCER_MARKERS	Details ...	90	0.714956	1.45047	0.00595238	0.380959	1	3309	tags=70%, list=16%, signal=83%
117	NIKOLSKY_BREAST_CANCER_5P15_AMPLICON	Details ...	20	0.619924	1.45045	0.0192308	0.377757	1	4088	tags=60%, list=20%, signal=75%
118	LINDGREN_BLADDER_CANCER_CLUSTER_3_UP	Details ...	289	0.494474	1.45026	0.10303	0.375268	1	3416	tags=43%, list=17%, signal=51%
119	BASAKI_YBX1_TARGETS_UP	Details ...	263	0.446312	1.45012	0.0547667	0.372661	1	3439	tags=47%, list=17%, signal=56%
120	CHEMNITZ_RESPONSE_TO_PROSTAGLANDIN_E2_UP	Details ...	121	0.577421	1.44921	0.0576541	0.37284	1	3397	tags=53%, list=16%, signal=63%
121	BIOCARTA_SKP2E2F_PATHWAY	Details ...	9	0.768582	1.4484	0.0362173	0.372623	1	3161	tags=67%, list=15%, signal=79%
122	REACTOME_E2F_MEDIATED_REGULATION_OF_DNA_REPLICATION	Details ...	28	0.677713	1.44839	0.0921844	0.369582	1	1448	tags=46%, list=7%, signal=50%
123	LE_EGR2_TARGETS_UP	Details ...	92	0.609551	1.44814	0.0658683	0.367285	1	2427	tags=48%, list=12%, signal=54%
124	WEST_ADRENOCORTICAL_TUMOR_UP	Details ...	275	0.327901	1.44724	0.101392	0.367802	1	3409	tags=25%, list=17%, signal=30%
125	KOBAYASHI_EGFR_SIGNALING_24HR_DN	Details ...	230	0.667335	1.44689	0.0698603	0.365983	1	3170	tags=65%, list=15%, signal=76%
126	ODONNELL_TFRC_TARGETS_DN	Details ...	117	0.640846	1.44619	0.0931174	0.3655	1	2530	tags=47%, list=12%, signal=53%
127	FERREIRA_EWINGS_SARCOMA_UNSTABLE_VS_STABLE_UP	Details ...	129	0.645762	1.44361	0.0903614	0.371729	1	4274	tags=60%, list=21%, signal=75%
128	KEGG_AMINOACYL_TRNA_BIOSYNTHESIS	Details ...	32	0.589177	1.44295	0.109375	0.370845	1	5552	tags=59%, list=27%, signal=81%
129	ZHONG_RESPONSE_TO_AZACITIDINE_AND_TSA_DN	Details ...	58	0.541309	1.442	0.0661479	0.37122	1	3146	tags=34%, list=15%, signal=41%
130	NIKOLSKY_BREAST_CANCER_8Q23_Q24_AMPLICON	Details ...	134	0.523972	1.44097	0.068	0.371872	1	3708	tags=40%, list=18%, signal=49%
131	ELVIDGE_HYPOXIA_BY_DMOG_DN	Details ...	54	0.457241	1.43946	0.0460251	0.374364	1	3682	tags=46%, list=18%, signal=56%
132	REACTOME_CYTOSOLIC_TRNA_AMINOACYLATION	Details ...	19	0.630923	1.43902	0.0669291	0.373046	1	5223	tags=53%, list=25%, signal=70%
133	ZHAN_VARIABLE_EARLY_DIFFERENTIATION_GENES_DN	Details ...	26	0.530473	1.43819	0.121514	0.373344	1	6544	tags=65%, list=32%, signal=96%
134	GRATIAS_RETINOBLASTOMA_16Q24	Details ...	16	0.576336	1.43648	0.052521	0.376083	1	5602	tags=38%, list=27%, signal=51%
135	WIKMAN_ASBESTOS_LUNG_CANCER_DN	Details ...	25	0.412664	1.43496	0.0243902	0.378649	1	2868	tags=24%, list=14%, signal=28%
136	REACTOME_RNA_POLYMERASE_III_CHAIN_ELONGATION	Details ...	12	0.557084	1.43476	0.10241	0.376471	1	7467	tags=75%, list=36%, signal=118%
137	WALLACE_JAK2_TARGETS_UP	Details ...	18	0.61873	1.43314	0.020202	0.379434	1	1552	tags=44%, list=8%, signal=48%
138	REACTOME_CELL_CYCLE_MITOTIC	Details ...	277	0.56643	1.43235	0.084	0.379533	1	3077	tags=42%, list=15%, signal=49%
139	KAUFFMANN_DNA_REPLICATION_GENES	Details ...	127	0.493553	1.432	0.0718563	0.378093	1	2453	tags=33%, list=12%, signal=37%
140	BIOCARTA_CELLCYCLE_PATHWAY	Details ...	22	0.5153	1.43189	0.0179283	0.375804	1	4384	tags=55%, list=21%, signal=69%
141	BASSO_B_LYMPHOCYTE_NETWORK	Details ...	122	0.340368	1.43164	0.0247934	0.374034	1	3527	tags=34%, list=17%, signal=40%
142	SENGUPTA_NASOPHARYNGEAL_CARCINOMA_UP	Details ...	248	0.453202	1.4316	0.0670732	0.371541	1	2188	tags=34%, list=11%, signal=37%
143	KUUSELO_PANCREATIC_CANCER_19Q13_AMPLIFICATION	Details ...	22	0.567728	1.43149	0.0232068	0.369286	1	3390	tags=32%, list=16%, signal=38%
144	REACTOME_UNWINDING_OF_DNA	Details ...	10	0.841147	1.43072	0.0118812	0.369014	1	2224	tags=80%, list=11%, signal=90%
145	FUJII_YBX1_TARGETS_DN	Details ...	130	0.679229	1.43013	0.082	0.368584	1	3273	tags=62%, list=16%, signal=74%
146	MILI_PSEUDOPODIA_CHEMOTAXIS_UP	Details ...	55	0.416346	1.42884	0.0702811	0.370643	1	3084	tags=25%, list=15%, signal=30%
147	REACTOME_CITRIC_ACID_CYCLE	Details ...	18	0.437097	1.42872	0.111814	0.368513	1	9243	tags=67%, list=45%, signal=121%
148	FOURNIER_ACINAR_DEVELOPMENT_LATE_DN	Details ...	20	0.69468	1.4285	0.0337302	0.366828	1	3834	tags=65%, list=19%, signal=80%
149	REACTOME_CELL_CYCLE_CHECKPOINTS	Details ...	105	0.530319	1.42778	0.0873016	0.366746	1	2831	tags=39%, list=14%, signal=45%
150	SARRIO_EPITHELIAL_MESENCHYMAL_TRANSITION_UP	Details ...	16	0.681923	1.42706	0.0668016	0.366622	1	3161	tags=63%, list=15%, signal=74%
151	REACTOME_VIRAL_MESSENGER_RNA_SYNTHESIS	Details ...	14	0.59459	1.42701	0.0742972	0.364345	1	4528	tags=43%, list=22%, signal=55%
152	TRAYNOR_RETT_SYNDROM_DN	Details ...	5	0.712672	1.4262	0.0736842	0.364719	1	3951	tags=40%, list=19%, signal=49%
153	CHENG_RESPONSE_TO_NICKEL_ACETATE	Details ...	27	0.458339	1.42292	0.0531496	0.373099	1	3532	tags=30%, list=17%, signal=36%
154	REACTOME_HIV_LIFE_CYCLE	Details ...	102	0.467008	1.42225	0.136986	0.373082	1	4686	tags=40%, list=23%, signal=52%
155	REACTOME_ASSOCIATION_OF_LICENSING_FACTORS_WITH_THE_PREREPLICATIVE_COMPLEX	Details ...	12	0.727335	1.42098	0.0645793	0.375096	1	693	tags=42%, list=3%, signal=43%
156	NADERI_BREAST_CANCER_PROGNOSIS_UP	Details ...	36	0.636193	1.41855	0.0721443	0.381029	1	3043	tags=56%, list=15%, signal=65%
157	REACTOME_CHAPERONIN_MEDIATED_PROTEIN_FOLDING	Details ...	41	0.383267	1.41849	0.0668058	0.378806	1	1945	tags=17%, list=9%, signal=19%
158	COLDREN_GEFITINIB_RESISTANCE_UP	Details ...	77	0.451491	1.41805	0.0582121	0.377821	1	3324	tags=42%, list=16%, signal=49%
159	SONG_TARGETS_OF_IE86_CMV_PROTEIN	Details ...	46	0.764594	1.41669	0.046	0.380101	1	3161	tags=74%, list=15%, signal=87%
160	BIOCARTA_ATM_PATHWAY	Details ...	20	0.580887	1.41559	0.0945674	0.381332	1	1471	tags=50%, list=7%, signal=54%
161	MARKS_HDAC_TARGETS_DN	Details ...	12	0.636785	1.41462	0.0748441	0.382157	1	863	tags=25%, list=4%, signal=26%
162	GRAHAM_CML_QUIESCENT_VS_NORMAL_QUIESCENT_UP	Details ...	86	0.461384	1.41459	0.116142	0.3799	1	4074	tags=44%, list=20%, signal=55%
163	NAKAMURA_CANCER_MICROENVIRONMENT_DN	Details ...	42	0.559448	1.41374	0.0482897	0.380581	1	3569	tags=55%, list=17%, signal=66%
164	KEGG_MISMATCH_REPAIR	Details ...	22	0.728238	1.41326	0.00198413	0.379841	1	2488	tags=68%, list=12%, signal=77%
165	GAUSSMANN_MLL_AF4_FUSION_TARGETS_G_DN	Details ...	26	0.586948	1.41319	0.0829787	0.37771	1	2800	tags=42%, list=14%, signal=49%
166	KEGG_DNA_REPLICATION	Details ...	34	0.754943	1.41262	0.00396825	0.377294	1	2224	tags=68%, list=11%, signal=76%
167	MMS_MOUSE_LYMPH_HIGH_4HRS_UP	Details ...	33	0.416193	1.41219	0.0949367	0.376505	1	4858	tags=39%, list=24%, signal=51%
168	REACTOME_APCDC20_MEDIATED_DEGRADATION_OF_CYCLIN_B	Details ...	16	0.574367	1.4118	0.112705	0.375406	1	2751	tags=44%, list=13%, signal=50%
169	MORI_EMU_MYC_LYMPHOMA_BY_ONSET_TIME_UP	Details ...	85	0.548051	1.41142	0.0752475	0.374595	1	3163	tags=41%, list=15%, signal=48%
170	BIOCARTA_MCM_PATHWAY	Details ...	18	0.793296	1.41049	0.0237624	0.37578	1	2224	tags=61%, list=11%, signal=68%
171	MARKEY_RB1_ACUTE_LOF_DN	Details ...	192	0.543265	1.40993	0.109091	0.37553	1	3190	tags=44%, list=15%, signal=52%
172	SCHLOSSER_MYC_TARGETS_AND_SERUM_RESPONSE_DN	Details ...	44	0.494936	1.40893	0.107724	0.376458	1	6067	tags=61%, list=29%, signal=87%
173	CHIARADONNA_NEOPLASTIC_TRANSFORMATION_KRAS_UP	Details ...	112	0.37275	1.4086	0.010142	0.375397	1	3099	tags=35%, list=15%, signal=41%
174	PRAMOONJAGO_SOX4_TARGETS_DN	Details ...	43	0.520451	1.40834	0.121212	0.374091	1	2906	tags=33%, list=14%, signal=38%
175	MITSIADES_RESPONSE_TO_APLIDIN_DN	Details ...	220	0.484321	1.40827	0.12	0.372194	1	5185	tags=48%, list=25%, signal=64%
176	REACTOME_CYCLIN_A1_ASSOCIATED_EVENTS_DURING_G2_M_TRANSITION	Details ...	14	0.773565	1.40802	0.0241449	0.370733	1	3657	tags=71%, list=18%, signal=87%
177	SCHLOSSER_MYC_AND_SERUM_RESPONSE_SYNERGY	Details ...	31	0.585443	1.40801	0.107143	0.36868	1	4285	tags=48%, list=21%, signal=61%
178	LI_CYTIDINE_ANALOG_PATHWAY	Details ...	16	0.56028	1.40715	0.0513347	0.369429	1	1725	tags=44%, list=8%, signal=48%
179	YAO_TEMPORAL_RESPONSE_TO_PROGESTERONE_CLUSTER_14	Details ...	115	0.438504	1.4066	0.11609	0.369171	1	4022	tags=34%, list=20%, signal=42%
180	BIOCARTA_G2_PATHWAY	Details ...	23	0.547829	1.40625	0.0618763	0.368089	1	2831	tags=48%, list=14%, signal=55%
181	WINNEPENNINCKX_MELANOMA_METASTASIS_UP	Details ...	138	0.669463	1.40556	0.0816733	0.368292	1	3353	tags=56%, list=16%, signal=66%
182	BENPORATH_ES_1	Details ...	335	0.427152	1.40404	0.100616	0.370769	1	2231	tags=33%, list=11%, signal=36%
183	GRAHAM_NORMAL_QUIESCENT_VS_NORMAL_DIVIDING_DN	Details ...	81	0.684551	1.40372	0.109562	0.369713	1	3077	tags=70%, list=15%, signal=82%
184	FRASOR_RESPONSE_TO_SERM_OR_FULVESTRANT_DN	Details ...	42	0.751877	1.40365	0.0671937	0.367957	1	2343	tags=69%, list=11%, signal=78%
185	REACTOME_DNA_STRAND_ELONGATION	Details ...	28	0.767693	1.40328	0	0.367258	1	2224	tags=71%, list=11%, signal=80%
186	KEGG_ALANINE_ASPARTATE_AND_GLUTAMATE_METABOLISM	Details ...	32	0.474777	1.40288	0.0518962	0.366528	1	1331	tags=28%, list=6%, signal=30%
187	MUELLER_PLURINET	Details ...	269	0.496021	1.40204	0.12326	0.366998	1	3116	tags=41%, list=15%, signal=48%
188	REACTOME_EXTENSION_OF_TELOMERES	Details ...	24	0.763382	1.40171	0	0.366156	1	2292	tags=71%, list=11%, signal=80%
189	KAUFFMANN_MELANOMA_RELAPSE_UP	Details ...	57	0.743324	1.40156	0.0542169	0.364687	1	2444	tags=58%, list=12%, signal=66%
190	REACTOME_CDC6_ASSOCIATION_WITH_THE_ORC:ORIGIN_COMPLEX	Details ...	11	0.687427	1.40139	0.0746562	0.363231	1	693	tags=36%, list=3%, signal=38%
191	REACTOME_FORMATION_AND_MATURATION_OF_MRNA_TRANSCRIPT	Details ...	132	0.456665	1.40068	0.163386	0.363566	1	5490	tags=45%, list=27%, signal=61%
192	PALOMERO_GSI_SENSITIVITY_UP	Details ...	7	0.705196	1.40056	0.0755814	0.362058	1	2371	tags=43%, list=12%, signal=48%
193	REACTOME_MITOTIC_M_M_G1_PHASES	Details ...	143	0.569255	1.40039	0.0945674	0.360767	1	2310	tags=37%, list=11%, signal=41%
194	REACTOME_PHOSPHORYLATION_OF_THE_APC	Details ...	15	0.605082	1.39969	0.122449	0.361164	1	2751	tags=47%, list=13%, signal=54%
195	GRAHAM_CML_DIVIDING_VS_NORMAL_QUIESCENT_UP	Details ...	170	0.602413	1.39945	0.109312	0.360167	1	3483	tags=56%, list=17%, signal=67%
196	PENG_RAPAMYCIN_RESPONSE_DN	Details ...	63	0.42788	1.39874	0.112705	0.360435	1	4178	tags=35%, list=20%, signal=44%
197	MYLLYKANGAS_AMPLIFICATION_HOT_SPOT_25	Details ...	9	0.692096	1.39848	0.0851064	0.359322	1	1126	tags=33%, list=5%, signal=35%
198	RHODES_UNDIFFERENTIATED_CANCER	Details ...	59	0.588186	1.39812	0.0853175	0.358594	1	3146	tags=53%, list=15%, signal=62%
199	ODONNELL_TARGETS_OF_MYC_AND_TFRC_DN	Details ...	37	0.777625	1.39763	0.0912698	0.358214	1	2165	tags=65%, list=11%, signal=72%
200	BIOCARTA_P27_PATHWAY	Details ...	12	0.695715	1.39644	0.0758483	0.360258	1	4045	tags=58%, list=20%, signal=73%
201	LOPEZ_MESOTELIOMA_SURVIVAL_TIME_UP	Details ...	14	0.748278	1.39629	0.0376569	0.35887	1	1227	tags=64%, list=6%, signal=68%
202	RODRIGUES_THYROID_CARCINOMA_POORLY_DIFFERENTIATED_UP	Details ...	562	0.486388	1.39508	0.123753	0.360846	1	4297	tags=47%, list=21%, signal=57%
203	MYLLYKANGAS_AMPLIFICATION_HOT_SPOT_14	Details ...	3	0.758203	1.39504	0.0758483	0.359191	1	1814	tags=33%, list=9%, signal=37%
204	SHEDDEN_LUNG_CANCER_POOR_SURVIVAL_A6	Details ...	408	0.587958	1.39474	0.124748	0.35841	1	3682	tags=52%, list=18%, signal=62%
205	KEGG_SPLICEOSOME	Details ...	107	0.460259	1.39402	0.147239	0.358755	1	5490	tags=43%, list=27%, signal=58%
206	XU_RESPONSE_TO_TRETINOIN_DN	Details ...	9	0.675543	1.39361	0.145129	0.358447	1	3038	tags=44%, list=15%, signal=52%
207	RHODES_CANCER_META_SIGNATURE	Details ...	52	0.392243	1.39353	0.169291	0.35694	1	2906	tags=31%, list=14%, signal=36%
208	BIDUS_METASTASIS_UP	Details ...	175	0.558612	1.39349	0.101833	0.35534	1	3388	tags=42%, list=16%, signal=50%
209	UDAYAKUMAR_MED1_TARGETS_UP	Details ...	119	0.3978	1.39276	0.0861723	0.355957	1	4472	tags=39%, list=22%, signal=49%
210	TSAI_DNAJB4_TARGETS_DN	Details ...	6	0.730023	1.39241	0.0738523	0.355445	1	2637	tags=50%, list=13%, signal=57%
211	HASLINGER_B_CLL_WITH_17P13_DELETION	Details ...	16	0.536263	1.39095	0.149402	0.358061	1	3397	tags=50%, list=16%, signal=60%
212	REACTOME_ACTIVATION_OF_THE_PRE_REPLICATIVE_COMPLEX	Details ...	28	0.79489	1.39037	0	0.358122	1	2224	tags=68%, list=11%, signal=76%
213	KANG_DOXORUBICIN_RESISTANCE_UP	Details ...	50	0.827515	1.39028	0.106855	0.356713	1	3250	tags=90%, list=16%, signal=107%
214	VECCHI_GASTRIC_CANCER_EARLY_UP	Details ...	380	0.396227	1.38972	0.0480167	0.35651	1	3077	tags=38%, list=15%, signal=44%
215	LY_AGING_PREMATURE_DN	Details ...	24	0.548558	1.38738	0.0866935	0.361951	1	5032	tags=75%, list=24%, signal=99%
216	KEGG_RNA_POLYMERASE	Details ...	28	0.524267	1.38533	0.182365	0.366586	1	7467	tags=64%, list=36%, signal=101%
217	MOREAUX_MULTIPLE_MYELOMA_BY_TACI_DN	Details ...	118	0.543109	1.38491	0.122	0.366072	1	4802	tags=48%, list=23%, signal=63%
218	REACTOME_CONVERSION_FROM_APC_CDC20_TO_APC_CDH1_IN_LATE_ANAPHASE	Details ...	16	0.49839	1.38418	0.118503	0.366846	1	4311	tags=50%, list=21%, signal=63%
219	ALCALAY_AML_BY_NPM1_LOCALIZATION_DN	Details ...	172	0.419692	1.38337	0.0437376	0.367525	1	3483	tags=41%, list=17%, signal=49%
220	ELVIDGE_HIF1A_TARGETS_UP	Details ...	59	0.367944	1.38283	0.0854167	0.367619	1	2037	tags=25%, list=10%, signal=28%
221	HEDENFALK_BREAST_CANCER_BRCA1_VS_BRCA2	Details ...	27	0.537559	1.38259	0.0712871	0.366687	1	6411	tags=67%, list=31%, signal=97%
222	BIOCARTA_TEL_PATHWAY	Details ...	18	0.461424	1.38161	0.116935	0.367971	1	4025	tags=28%, list=20%, signal=34%
223	MORI_MATURE_B_LYMPHOCYTE_DN	Details ...	54	0.474754	1.38151	0.0853175	0.366659	1	4789	tags=52%, list=23%, signal=67%
224	GOLDRATH_ANTIGEN_RESPONSE	Details ...	292	0.365027	1.38115	0.0942623	0.366125	1	3099	tags=31%, list=15%, signal=36%
225	KRASNOSELSKAYA_ILF3_TARGETS_DN	Details ...	38	0.471854	1.38051	0.054878	0.366467	1	2647	tags=29%, list=13%, signal=33%
226	REACTOME_REGULATION_OF_GLUCOKINASE_BY_GLUCOKINASE_REGULATORY_PROTEIN	Details ...	29	0.529671	1.38035	0.141199	0.365269	1	5164	tags=52%, list=25%, signal=69%
227	PUJANA_BREAST_CANCER_WITH_BRCA1_MUTATED_UP	Details ...	50	0.758377	1.38026	0.012024	0.363912	1	2249	tags=64%, list=11%, signal=72%
228	REACTOME_SYNTHESIS_OF_DNA	Details ...	85	0.533623	1.38015	0.0892857	0.362742	1	2233	tags=35%, list=11%, signal=39%
229	ZHAN_MULTIPLE_MYELOMA_PR_UP	Details ...	36	0.731017	1.38	0.0871369	0.361546	1	3245	tags=78%, list=16%, signal=92%
230	REACTOME_G2_M_TRANSITION	Details ...	76	0.512485	1.37976	0.139764	0.360734	1	3834	tags=39%, list=19%, signal=48%
231	BENPORATH_CYCLING_GENES	Details ...	565	0.427809	1.37862	0.126	0.362704	1	3172	tags=37%, list=15%, signal=43%
232	ROSTY_CERVICAL_CANCER_PROLIFERATION_CLUSTER	Details ...	127	0.718186	1.37852	0.120482	0.36143	1	3309	tags=74%, list=16%, signal=88%
233	MELLMAN_TUT1_TARGETS_UP	Details ...	18	0.53062	1.37831	0.167331	0.360501	1	2329	tags=28%, list=11%, signal=31%
234	BLUM_RESPONSE_TO_SALIRASIB_DN	Details ...	319	0.503039	1.37797	0.128459	0.359887	1	3321	tags=45%, list=16%, signal=52%
235	CHUANG_OXIDATIVE_STRESS_RESPONSE_DN	Details ...	10	0.82407	1.37756	0.0595238	0.359616	1	1221	tags=50%, list=6%, signal=53%
236	REACTOME_MITOCHONDRIAL_TRNA_AMINOACYLATION	Details ...	15	0.634146	1.37553	0.135189	0.363908	1	3181	tags=47%, list=15%, signal=55%
237	LINDGREN_BLADDER_CANCER_CLUSTER_1_DN	Details ...	337	0.377784	1.37514	0.0936864	0.363378	1	3334	tags=36%, list=16%, signal=42%
238	REACTOME_G1_S_TRANSITION	Details ...	95	0.527577	1.37486	0.0903614	0.362591	1	4534	tags=52%, list=22%, signal=66%
239	KEGG_MATURITY_ONSET_DIABETES_OF_THE_YOUNG	Details ...	19	0.557081	1.37462	0.11583	0.361566	1	3120	tags=32%, list=15%, signal=37%
240	KRIGE_RESPONSE_TO_TOSEDOSTAT_24HR_DN	Details ...	846	0.345261	1.37432	0.106	0.360832	1	5357	tags=42%, list=26%, signal=55%
241	WONG_MITOCHONDRIA_GENE_MODULE	Details ...	205	0.313213	1.37304	0.132937	0.362958	1	4491	tags=27%, list=22%, signal=34%
242	WEST_ADRENOCORTICAL_CARCINOMA_VS_ADENOMA_UP	Details ...	16	0.492199	1.37217	0.037422	0.363887	1	3306	tags=44%, list=16%, signal=52%
243	REACTOME_GENE_EXPRESSION	Details ...	358	0.337401	1.37176	0.15098	0.363558	1	5631	tags=35%, list=27%, signal=48%
244	KEGG_ONE_CARBON_POOL_BY_FOLATE	Details ...	16	0.553146	1.37116	0.11976	0.363791	1	4276	tags=63%, list=21%, signal=79%
245	KEGG_HUNTINGTONS_DISEASE	Details ...	164	0.285106	1.37047	0.135628	0.364172	1	3751	tags=24%, list=18%, signal=29%
246	MOREAUX_B_LYMPHOCYTE_MATURATION_BY_TACI_DN	Details ...	41	0.630302	1.36943	0.11022	0.365496	1	4802	tags=61%, list=23%, signal=79%
247	REACTOME_S_PHASE	Details ...	98	0.539422	1.36938	0.0972222	0.364159	1	4534	tags=52%, list=22%, signal=66%
248	SOTIRIOU_BREAST_CANCER_GRADE_1_VS_3_UP	Details ...	138	0.7105	1.36921	0.135081	0.363167	1	3432	tags=67%, list=17%, signal=80%
249	BENPORATH_NOS_TARGETS	Details ...	156	0.351882	1.3687	0.0395257	0.363115	1	3016	tags=26%, list=15%, signal=31%
250	REACTOME_PURINE_RIBONUCLEOSIDE_MONOPHOSPHATE_BIOSYNTHESIS	Details ...	11	0.633453	1.36816	0.0978474	0.3631	1	4874	tags=64%, list=24%, signal=83%
251	BIOCARTA_AKAPCENTROSOME_PATHWAY	Details ...	14	0.503053	1.36776	0.105578	0.362745	1	2125	tags=29%, list=10%, signal=32%
252	REN_BOUND_BY_E2F	Details ...	47	0.758893	1.36635	0.0813492	0.365374	1	2343	tags=68%, list=11%, signal=77%
253	LY_AGING_OLD_DN	Details ...	45	0.561791	1.3663	0.140562	0.364108	1	4100	tags=56%, list=20%, signal=69%
254	CROONQUIST_NRAS_SIGNALING_DN	Details ...	60	0.782249	1.36621	0.0615079	0.362925	1	3475	tags=87%, list=17%, signal=104%
255	NUNODA_RESPONSE_TO_DASATINIB_IMATINIB_UP	Details ...	28	0.536083	1.36526	0.13843	0.364253	1	3256	tags=43%, list=16%, signal=51%
256	KEGG_HOMOLOGOUS_RECOMBINATION	Details ...	28	0.709943	1.36473	0.0578842	0.364041	1	3009	tags=61%, list=15%, signal=71%
257	VERNELL_RETINOBLASTOMA_PATHWAY_UP	Details ...	39	0.650293	1.36469	0.056	0.362718	1	1725	tags=56%, list=8%, signal=61%
258	KEGG_VALINE_LEUCINE_AND_ISOLEUCINE_DEGRADATION	Details ...	43	0.381503	1.36465	0.117761	0.361417	1	3138	tags=28%, list=15%, signal=33%
259	HORIUCHI_WTAP_TARGETS_DN	Details ...	274	0.502759	1.36345	0.131213	0.36318	1	3250	tags=42%, list=16%, signal=50%
260	REACTOME_DEADENYLATION_OF_MRNA	Details ...	21	0.532962	1.36344	0.136719	0.361817	1	4243	tags=43%, list=21%, signal=54%
261	REACTOME_ABORTIVE_ELONGATION_OF_HIV1_TRANSCRIPT_IN_THE_ABSENCE_OF_TAT	Details ...	23	0.495964	1.36248	0.201613	0.363029	1	4528	tags=35%, list=22%, signal=45%
262	JEON_SMAD6_TARGETS_DN	Details ...	16	0.544438	1.3616	0.0510204	0.364108	1	826	tags=38%, list=4%, signal=39%
263	TOMIDA_METASTASIS_UP	Details ...	18	0.408632	1.36125	0.0877193	0.363672	1	5939	tags=50%, list=29%, signal=70%
264	KALMA_E2F1_TARGETS	Details ...	11	0.804298	1.36075	0.0179283	0.363857	1	1801	tags=73%, list=9%, signal=80%
265	REACTOME_SNRNP_ASSEMBLY	Details ...	46	0.556774	1.36057	0.143426	0.363042	1	6053	tags=61%, list=29%, signal=86%
266	REACTOME_MRNA_DECAY_BY_3_TO_5_EXORIBONUCLEASE	Details ...	10	0.715446	1.36021	0.0982318	0.362734	1	910	tags=50%, list=4%, signal=52%
267	REACTOME_REPAIR_SYNTHESIS_OF_PATCH_27_30_BASES_LONG_BY_DNA_POLYMERASE	Details ...	15	0.76957	1.3592	0	0.364191	1	2172	tags=73%, list=11%, signal=82%
268	RICKMAN_TUMOR_DIFFERENTIATED_MODERATELY_VS_POORLY_UP	Details ...	35	0.567021	1.35887	0.132	0.363825	1	4492	tags=66%, list=22%, signal=84%
269	RICKMAN_TUMOR_DIFFERENTIATED_MODERATELY_VS_POORLY_DN	Details ...	35	0.567021	1.35887	0.132	0.362472	1	4492	tags=66%, list=22%, signal=84%
270	ZHANG_RESPONSE_TO_CANTHARIDIN_DN	Details ...	52	0.493205	1.35839	0.193548	0.362494	1	4297	tags=44%, list=21%, signal=56%
271	BIOCARTA_SRCRPTP_PATHWAY	Details ...	9	0.6958	1.35813	0.0871369	0.361836	1	4559	tags=56%, list=22%, signal=71%
272	MOLENAAR_TARGETS_OF_CCND1_AND_CDK4_DN	Details ...	48	0.774585	1.35777	0.0595238	0.361467	1	1865	tags=73%, list=9%, signal=80%
273	CROONQUIST_IL6_DEPRIVATION_DN	Details ...	75	0.735228	1.35772	0.124248	0.360261	1	3328	tags=80%, list=16%, signal=95%
274	MATHEW_FANCONI_ANEMIA_GENES	Details ...	11	0.791058	1.35757	0.126233	0.35937	1	2444	tags=73%, list=12%, signal=82%
275	NIKOLSKY_BREAST_CANCER_12Q24_AMPLICON	Details ...	14	0.626627	1.35706	0.13442	0.359441	1	1749	tags=43%, list=8%, signal=47%
276	MILI_PSEUDOPODIA	Details ...	33	0.432035	1.35543	0.100402	0.362505	1	2796	tags=27%, list=14%, signal=32%
277	REACTOME_RNA_POLYMERASE_I_PROMOTER_ESCAPE	Details ...	20	0.55544	1.3552	0.144578	0.361843	1	7467	tags=70%, list=36%, signal=110%
278	REACTOME_JNK_PHOSPHORYLATION_AND_ACTIVATION_MEDIATED_BY_ACTIVATED_HUMAN_TAK1	Details ...	9	0.636175	1.35438	0.0943396	0.363042	1	2316	tags=44%, list=11%, signal=50%
279	BOYLAN_MULTIPLE_MYELOMA_C_D_UP	Details ...	98	0.410411	1.35414	0.106931	0.362249	1	4841	tags=40%, list=23%, signal=52%
280	SCHWAB_TARGETS_OF_BMYB_S427G_UP	Details ...	12	0.519763	1.35213	0.126733	0.366553	1	4541	tags=50%, list=22%, signal=64%
281	SCHWAB_TARGETS_OF_BMYB_I624M_UP	Details ...	12	0.519763	1.35213	0.126733	0.365248	1	4541	tags=50%, list=22%, signal=64%
282	REACTOME_MRNA_SPLICING_MINOR_PATHWAY	Details ...	40	0.502852	1.35167	0.168033	0.36517	1	5446	tags=45%, list=26%, signal=61%
283	TONG_INTERACT_WITH_PTTG1	Details ...	46	0.419157	1.35154	0.0909091	0.364189	1	5001	tags=35%, list=24%, signal=46%
284	SASAKI_ADULT_T_CELL_LEUKEMIA	Details ...	129	0.313736	1.35086	0.0542798	0.364707	1	3370	tags=30%, list=16%, signal=36%
285	REACTOME_FANCONI_ANEMIA_PATHWAY	Details ...	16	0.708254	1.35007	0.121514	0.365726	1	2444	tags=50%, list=12%, signal=57%
286	REACTOME_MITOCHONDRIAL_FATTY_ACID_BETA_OXIDATION	Details ...	10	0.579515	1.34875	0.136273	0.367893	1	7046	tags=70%, list=34%, signal=106%
287	BOYAULT_LIVER_CANCER_SUBCLASS_G23_UP	Details ...	47	0.509524	1.34603	0.167665	0.373923	1	4062	tags=45%, list=20%, signal=56%
288	HOFFMANN_LARGE_TO_SMALL_PRE_BII_LYMPHOCYTE_UP	Details ...	84	0.658757	1.34591	0.133603	0.372957	1	3299	tags=57%, list=16%, signal=68%
289	KIM_MYCL1_AMPLIFICATION_TARGETS_DN	Details ...	15	0.419011	1.34517	0.123232	0.373635	1	1283	tags=20%, list=6%, signal=21%
290	CHIANG_LIVER_CANCER_SUBCLASS_PROLIFERATION_UP	Details ...	136	0.502409	1.34382	0.15	0.375908	1	3328	tags=46%, list=16%, signal=55%
291	DIRMEIER_LMP1_RESPONSE_LATE_UP	Details ...	45	0.381655	1.34329	0.0694737	0.376041	1	3256	tags=29%, list=16%, signal=34%
292	NUYTTEN_EZH2_TARGETS_DN	Details ...	869	0.421981	1.34322	0.144289	0.375011	1	3309	tags=35%, list=16%, signal=40%
293	KEGG_ARGININE_AND_PROLINE_METABOLISM	Details ...	52	0.448289	1.34289	0.107356	0.374621	1	475	tags=17%, list=2%, signal=18%
294	HONRADO_BREAST_CANCER_BRCA1_VS_BRCA2	Details ...	10	0.562723	1.34181	0.108871	0.37625	1	2751	tags=40%, list=13%, signal=46%
295	REACTOME_RNA_POLYMERASE_II_TRANSCRIPTION	Details ...	90	0.425859	1.34178	0.178782	0.375028	1	5839	tags=44%, list=28%, signal=62%
296	PUJANA_BREAST_CANCER_WITH_BRCA1_MUTATED_DN	Details ...	8	0.68504	1.34128	0.082495	0.375159	1	2338	tags=50%, list=11%, signal=56%
297	REACTOME_METABOLISM_OF_RNA	Details ...	90	0.50471	1.34109	0.166333	0.374391	1	5467	tags=51%, list=27%, signal=69%
298	LASTOWSKA_NEUROBLASTOMA_COPY_NUMBER_UP	Details ...	158	0.321572	1.33972	0.0783505	0.376732	1	5233	tags=33%, list=25%, signal=44%
299	WELCSH_BRCA1_TARGETS_1_DN	Details ...	108	0.45149	1.33967	0.170833	0.375572	1	4413	tags=38%, list=21%, signal=48%
300	PENG_GLUTAMINE_DEPRIVATION_DN	Details ...	75	0.451008	1.33929	0.162447	0.375289	1	6425	tags=56%, list=31%, signal=81%
301	LU_TUMOR_ENDOTHELIAL_MARKERS_DN	Details ...	5	0.729848	1.33896	0.112224	0.374911	1	137	tags=20%, list=1%, signal=20%
302	KARAKAS_TGFB1_SIGNALING	Details ...	15	0.446868	1.33866	0.108607	0.374483	1	863	tags=20%, list=4%, signal=21%
303	LEE_EARLY_T_LYMPHOCYTE_UP	Details ...	73	0.612484	1.33831	0.148073	0.374128	1	3250	tags=56%, list=16%, signal=66%
304	CHOW_RASSF1_TARGETS_UP	Details ...	24	0.445479	1.33817	0.172816	0.373314	1	3359	tags=33%, list=16%, signal=40%
305	FRIDMAN_SENESCENCE_DN	Details ...	12	0.524558	1.33724	0.138943	0.374682	1	2751	tags=25%, list=13%, signal=29%
306	MYLLYKANGAS_AMPLIFICATION_HOT_SPOT_3	Details ...	4	0.746871	1.33679	0.119141	0.374606	1	2766	tags=50%, list=13%, signal=58%
307	REACTOME_CLASS_C3_METABOTROPIC_GLUTAMATE_PHEROMONE_RECEPTORS	Details ...	14	0.617166	1.33666	0.0931174	0.373725	1	5194	tags=57%, list=25%, signal=76%
308	MOOTHA_TCA	Details ...	15	0.419007	1.33651	0.144603	0.372911	1	10002	tags=80%, list=49%, signal=155%
309	GARGALOVIC_RESPONSE_TO_OXIDIZED_PHOSPHOLIPIDS_TURQUOISE_DN	Details ...	47	0.614233	1.33525	0.138614	0.374878	1	3350	tags=51%, list=16%, signal=61%
310	REACTOME_METABOLISM_OF_MRNA	Details ...	44	0.502779	1.33472	0.143713	0.375103	1	4243	tags=43%, list=21%, signal=54%
311	BONOME_OVARIAN_CANCER_POOR_SURVIVAL_DN	Details ...	16	0.541872	1.3346	0.216374	0.374193	1	3995	tags=44%, list=19%, signal=54%
312	REACTOME_REGULATION_OF_RHEB_GTPASE_ACTIVITY_BY_AMPK	Details ...	10	0.588046	1.33418	0.144554	0.37415	1	6098	tags=70%, list=30%, signal=99%
313	KEGG_GLYCINE_SERINE_AND_THREONINE_METABOLISM	Details ...	31	0.519067	1.33409	0.0982533	0.373212	1	2605	tags=42%, list=13%, signal=48%
314	BENPORATH_PROLIFERATION	Details ...	134	0.589119	1.33321	0.16	0.374161	1	3309	tags=51%, list=16%, signal=60%
315	POMEROY_MEDULLOBLASTOMA_PROGNOSIS_DN	Details ...	39	0.510575	1.33267	0.190196	0.374381	1	1423	tags=23%, list=7%, signal=25%
316	REACTOME_VPR_MEDIATED_NUCLEAR_IMPORT_OF_PICS	Details ...	31	0.556621	1.33104	0.128968	0.377384	1	3844	tags=45%, list=19%, signal=55%
317	REACTOME_LATE_PHASE_OF_HIV_LIFE_CYCLE	Details ...	90	0.435605	1.33052	0.18146	0.377747	1	4686	tags=40%, list=23%, signal=52%
318	MORI_LARGE_PRE_BII_LYMPHOCYTE_UP	Details ...	49	0.657358	1.33025	0.148374	0.377263	1	2343	tags=55%, list=11%, signal=62%
319	CROONQUIST_NRAS_VS_STROMAL_STIMULATION_DN	Details ...	74	0.477365	1.32899	0.139764	0.379324	1	3077	tags=43%, list=15%, signal=51%
320	REACTOME_NUCLEAR_IMPORT_OF_REV_PROTEIN	Details ...	30	0.533726	1.32896	0.157685	0.378205	1	5210	tags=53%, list=25%, signal=71%
321	BIOCARTA_CDK5_PATHWAY	Details ...	10	0.58478	1.32779	0.171371	0.380124	1	2783	tags=30%, list=14%, signal=35%
322	REACTOME_VITAMIN_B5_(PANTOTHENATE)_METABOLISM	Details ...	11	0.522761	1.32759	0.108481	0.379555	1	1854	tags=45%, list=9%, signal=50%
323	BUYTAERT_PHOTODYNAMIC_THERAPY_STRESS_DN	Details ...	556	0.320635	1.3275	0.093254	0.378591	1	2972	tags=27%, list=14%, signal=30%
324	CHEOK_RESPONSE_TO_MERCAPTOPURINE_AND_HD_MTX_DN	Details ...	24	0.510346	1.32686	0.046748	0.379003	1	2240	tags=29%, list=11%, signal=33%
325	IVANOVA_HEMATOPOIESIS_STEM_CELL_SHORT_TERM	Details ...	7	0.556247	1.3261	0.152778	0.379907	1	4633	tags=29%, list=22%, signal=37%
326	WU_HBX_TARGETS_3_UP	Details ...	17	0.436594	1.32556	0.0736842	0.380345	1	5651	tags=53%, list=27%, signal=73%
327	REACTOME_HIV_INFECTION	Details ...	180	0.368694	1.32535	0.203922	0.37969	1	4560	tags=35%, list=22%, signal=45%
328	YAO_TEMPORAL_RESPONSE_TO_PROGESTERONE_CLUSTER_11	Details ...	82	0.267449	1.32375	0.120582	0.382704	1	5100	tags=39%, list=25%, signal=52%
329	KUMAMOTO_RESPONSE_TO_NUTLIN_3A_DN	Details ...	10	0.809841	1.32307	0.115702	0.383441	1	3309	tags=90%, list=16%, signal=107%
330	ZHANG_BREAST_CANCER_PROGENITORS_UP	Details ...	334	0.460704	1.32293	0.211577	0.382733	1	4148	tags=42%, list=20%, signal=52%
331	REACTOME_REV_MEDIATED_NUCLEAR_EXPORT_OF_HIV1_RNA	Details ...	31	0.529002	1.32263	0.172277	0.382325	1	6023	tags=58%, list=29%, signal=82%
332	LIN_MELANOMA_COPY_NUMBER_UP	Details ...	65	0.319446	1.32238	0.116327	0.38184	1	534	tags=8%, list=3%, signal=8%
333	BENPORATH_ES_2	Details ...	28	0.630772	1.32223	0.157233	0.38111	1	3931	tags=57%, list=19%, signal=71%
334	KEGG_OOCYTE_MEIOSIS	Details ...	106	0.354813	1.32093	0.158215	0.383375	1	3159	tags=24%, list=15%, signal=28%
335	REACTOME_OPSINS	Details ...	7	0.706217	1.32019	0.113546	0.384276	1	4850	tags=57%, list=24%, signal=75%
336	WEBER_METHYLATED_ICP_IN_SPERM_UP	Details ...	6	0.700041	1.32003	0.0921569	0.383604	1	4940	tags=67%, list=24%, signal=88%
337	REACTOME_LOSS_OF_NLP_FROM_MITOTIC_CENTROSOMES	Details ...	57	0.465977	1.31929	0.186275	0.384542	1	2799	tags=28%, list=14%, signal=32%
338	REACTOME_RNA_POLYMERASE_I_TRANSCRIPTION_INITIATION	Details ...	23	0.470822	1.31769	0.160396	0.387701	1	7467	tags=61%, list=36%, signal=95%
339	REACTOME_INFLUENZA_LIFE_CYCLE	Details ...	130	0.290549	1.31756	0.241779	0.386973	1	9830	tags=55%, list=48%, signal=104%
340	REACTOME_RNA_POLYMERASE_I_TRANSCRIPTION_TERMINATION	Details ...	21	0.497026	1.31726	0.163347	0.386655	1	4686	tags=43%, list=23%, signal=55%
341	REACTOME_LAGGING_STRAND_SYNTHESIS	Details ...	18	0.724553	1.31663	0.029703	0.387149	1	2172	tags=67%, list=11%, signal=74%
342	REACTOME_G1_PHASE	Details ...	16	0.43192	1.31602	0.0929293	0.387619	1	4384	tags=50%, list=21%, signal=63%
343	BACOLOD_RESISTANCE_TO_ALKYLATING_AGENTS_DN	Details ...	42	0.355176	1.31595	0.0823755	0.386681	1	2785	tags=31%, list=14%, signal=36%
344	KEGG_LIMONENE_AND_PINENE_DEGRADATION	Details ...	10	0.584887	1.31582	0.15587	0.385868	1	6452	tags=70%, list=31%, signal=102%
345	YAO_TEMPORAL_RESPONSE_TO_PROGESTERONE_CLUSTER_17	Details ...	154	0.293563	1.31511	0.19685	0.38649	1	4388	tags=29%, list=21%, signal=37%
346	SEMBA_FHIT_TARGETS_DN	Details ...	10	0.839775	1.31483	0.0927419	0.386145	1	3309	tags=100%, list=16%, signal=119%
347	BIOCARTA_ERYTH_PATHWAY	Details ...	14	0.460825	1.3144	0.0861057	0.38614	1	16	tags=7%, list=0%, signal=7%
348	FLOTHO_PEDIATRIC_ALL_THERAPY_RESPONSE_DN	Details ...	26	0.474692	1.31434	0.113402	0.38517	1	1600	tags=23%, list=8%, signal=25%
349	REACTOME_TRANSPORT_OF_RIBONUCLEOPROTEINS_INTO_THE_HOST_NUCLEUS	Details ...	29	0.520026	1.31423	0.172962	0.384386	1	5210	tags=52%, list=25%, signal=69%
350	KEGG_PARKINSONS_DISEASE	Details ...	106	0.266236	1.31421	0.186858	0.383353	1	4275	tags=22%, list=21%, signal=27%
351	BIOCARTA_VEGF_PATHWAY	Details ...	27	0.362365	1.31394	0.104723	0.382953	1	4293	tags=30%, list=21%, signal=37%
352	SCHLOSSER_MYC_TARGETS_REPRESSED_BY_SERUM	Details ...	138	0.427134	1.31318	0.185484	0.383818	1	5133	tags=43%, list=25%, signal=57%
353	KEGG_SELENOAMINO_ACID_METABOLISM	Details ...	21	0.430859	1.31185	0.182	0.386152	1	2240	tags=24%, list=11%, signal=27%
354	DASU_IL6_SIGNALING_DN	Details ...	6	0.681274	1.31094	0.19604	0.387377	1	4521	tags=67%, list=22%, signal=85%
355	KEGG_GLYOXYLATE_AND_DICARBOXYLATE_METABOLISM	Details ...	15	0.499305	1.3108	0.223529	0.386661	1	2256	tags=27%, list=11%, signal=30%
356	REACTOME_REGULATION_OF_APC_ACTIVATORS_BETWEEN_G1_S_AND_EARLY_ANAPHASE	Details ...	67	0.428566	1.30999	0.253061	0.387589	1	6693	tags=60%, list=32%, signal=88%
357	REACTOME_METABOLISM_OF_VITAMINS_AND_COFACTORS	Details ...	39	0.375523	1.3099	0.143725	0.386738	1	2505	tags=31%, list=12%, signal=35%
358	NIKOLSKY_BREAST_CANCER_7P22_AMPLICON	Details ...	26	0.557925	1.30979	0.242126	0.385924	1	4153	tags=46%, list=20%, signal=58%
359	ELVIDGE_HYPOXIA_DN	Details ...	133	0.331504	1.30865	0.190669	0.387631	1	3896	tags=33%, list=19%, signal=41%
360	FUNG_IL2_SIGNALING_2	Details ...	10	0.551472	1.30807	0.120654	0.388181	1	1328	tags=30%, list=6%, signal=32%
361	CHIANG_LIVER_CANCER_SUBCLASS_UNANNOTATED_DN	Details ...	156	0.38477	1.30744	0.152778	0.388673	1	4560	tags=37%, list=22%, signal=47%
362	REICHERT_G1S_REGULATORS_AS_PI3K_TARGETS	Details ...	8	0.699774	1.30716	0.0609244	0.388301	1	263	tags=50%, list=1%, signal=51%
363	BOYAULT_LIVER_CANCER_SUBCLASS_G123_UP	Details ...	41	0.408027	1.30664	0.215264	0.388582	1	4056	tags=34%, list=20%, signal=42%
364	FUNG_IL2_TARGETS_WITH_STAT5_BINDING_SITES_T1	Details ...	8	0.606595	1.30568	0.117043	0.390086	1	3713	tags=38%, list=18%, signal=46%
365	GRESHOCK_CANCER_COPY_NUMBER_DN	Details ...	325	0.307674	1.30242	0.150097	0.397294	1	2860	tags=23%, list=14%, signal=26%
366	WU_APOPTOSIS_BY_CDKN1A_VIA_TP53	Details ...	34	0.641839	1.30193	0.210953	0.397391	1	2224	tags=59%, list=11%, signal=66%
367	BIOCARTA_CHEMICAL_PATHWAY	Details ...	21	0.439403	1.3003	0.220039	0.400298	1	6237	tags=43%, list=30%, signal=61%
368	REACTOME_DNA_REPLICATION_PRE_INITIATION	Details ...	73	0.506264	1.29972	0.183099	0.400695	1	4805	tags=49%, list=23%, signal=64%
369	REACTOME_NEP_NS2_INTERACTS_WITH_THE_CELLULAR_EXPORT_MACHINERY	Details ...	29	0.531029	1.2987	0.183267	0.402205	1	5164	tags=52%, list=25%, signal=69%
370	LY_AGING_MIDDLE_DN	Details ...	15	0.804608	1.2983	0.134809	0.402174	1	3309	tags=93%, list=16%, signal=111%
371	BENPORATH_OCT4_TARGETS	Details ...	260	0.305529	1.29825	0.0972222	0.401212	1	3172	tags=26%, list=15%, signal=31%
372	ELVIDGE_HIF1A_AND_HIF2A_TARGETS_UP	Details ...	40	0.366355	1.29735	0.124481	0.402255	1	2037	tags=25%, list=10%, signal=28%
373	FINETTI_BREAST_CANCER_BASAL_VS_LUMINAL	Details ...	16	0.8762	1.29712	0.113095	0.401749	1	1727	tags=81%, list=8%, signal=89%
374	JIANG_VHL_TARGETS	Details ...	80	0.362724	1.29704	0.159751	0.400876	1	2641	tags=24%, list=13%, signal=27%
375	BIOCARTA_FEEDER_PATHWAY	Details ...	9	0.617185	1.29581	0.130859	0.402919	1	5096	tags=67%, list=25%, signal=89%
376	REACTOME_HIV1_TRANSCRIPTION_INITIATION	Details ...	39	0.440841	1.29449	0.196356	0.404902	1	4686	tags=41%, list=23%, signal=53%
377	GRESHOCK_CANCER_COPY_NUMBER_UP	Details ...	309	0.31603	1.29434	0.147573	0.404199	1	2860	tags=24%, list=14%, signal=27%
378	STREICHER_LSM1_TARGETS_DN	Details ...	19	0.679612	1.29341	0.111969	0.405614	1	784	tags=37%, list=4%, signal=38%
379	VANTVEER_BREAST_CANCER_BRCA1_UP	Details ...	30	0.485826	1.29338	0.179487	0.404622	1	2970	tags=30%, list=14%, signal=35%
380	JAIN_NFKB_SIGNALING	Details ...	69	0.357665	1.29234	0.126582	0.406096	1	3084	tags=32%, list=15%, signal=37%
381	PAL_PRMT5_TARGETS_UP	Details ...	167	0.386427	1.29203	0.15748	0.405796	1	3262	tags=37%, list=16%, signal=43%
382	BUCKANOVICH_T_LYMPHOCYTE_HOMING_ON_TUMOR_DN	Details ...	11	0.539084	1.29194	0.136452	0.404971	1	2891	tags=45%, list=14%, signal=53%
383	DAIRKEE_TERT_TARGETS_UP	Details ...	299	0.34636	1.29176	0.161224	0.40434	1	4849	tags=34%, list=24%, signal=44%
384	REACTOME_POLYMERASE_SWITCHING	Details ...	13	0.742774	1.29092	0.0708661	0.405306	1	2010	tags=69%, list=10%, signal=77%
385	KEGG_CITRATE_CYCLE_TCA_CYCLE	Details ...	29	0.386641	1.29087	0.126819	0.404367	1	9243	tags=62%, list=45%, signal=112%
386	MARTINEZ_RESPONSE_TO_TRABECTEDIN_DN	Details ...	218	0.3974	1.29076	0.249501	0.403635	1	4689	tags=39%, list=23%, signal=49%
387	BIOCARTA_MAL_PATHWAY	Details ...	18	0.459774	1.28967	0.205179	0.405212	1	2783	tags=22%, list=14%, signal=26%
388	MORI_IMMATURE_B_LYMPHOCYTE_DN	Details ...	48	0.678658	1.28938	0.173737	0.404833	1	2956	tags=67%, list=14%, signal=78%
389	REACTOME_RECRUITMENT_OF_NUMA_TO_MITOTIC_CENTROSOMES	Details ...	9	0.651166	1.28912	0.182752	0.404365	1	3834	tags=78%, list=19%, signal=96%
390	REACTOME_RNA_POLYMERASE_III_TRANSCRIPTION_INITIATION_FROM_TYPE_3_PROMOTER	Details ...	22	0.420798	1.28902	0.183633	0.403566	1	7597	tags=64%, list=37%, signal=101%
391	STEIN_ESR1_TARGETS	Details ...	78	0.408251	1.28873	0.108481	0.403293	1	1712	tags=31%, list=8%, signal=33%
392	LEE_METASTASIS_AND_RNA_PROCESSING_UP	Details ...	14	0.636528	1.28862	0.135294	0.402495	1	1459	tags=43%, list=7%, signal=46%
393	AMUNDSON_GAMMA_RADIATION_RESPONSE	Details ...	32	0.683877	1.28822	0.206478	0.402455	1	3309	tags=66%, list=16%, signal=78%
394	LEE_NAIVE_T_LYMPHOCYTE	Details ...	7	0.594353	1.28803	0.203666	0.401876	1	7864	tags=86%, list=38%, signal=139%
395	REACTOME_BASE_EXCISION_REPAIR	Details ...	17	0.557706	1.28798	0.21499	0.401001	1	3066	tags=47%, list=15%, signal=55%
396	KEGG_PURINE_METABOLISM	Details ...	151	0.33094	1.28709	0.109278	0.402143	1	3509	tags=30%, list=17%, signal=36%
397	REACTOME_HOST_INTERACTIONS_OF_HIV_FACTORS	Details ...	118	0.34741	1.28692	0.247082	0.401564	1	7296	tags=54%, list=35%, signal=83%
398	VALK_AML_CLUSTER_16	Details ...	24	0.442264	1.28603	0.172147	0.402537	1	5947	tags=42%, list=29%, signal=59%
399	BIOCARTA_CACAM_PATHWAY	Details ...	13	0.445307	1.28525	0.194503	0.403377	1	8522	tags=62%, list=41%, signal=105%
400	FINETTI_BREAST_CANCER_KINOME_RED	Details ...	15	0.873566	1.2849	0.118812	0.403186	1	1727	tags=80%, list=8%, signal=87%
401	MONTERO_THYROID_CANCER_POOR_SURVIVAL_UP	Details ...	10	0.851039	1.28443	0.149194	0.403367	1	3077	tags=100%, list=15%, signal=117%
402	KEGG_BETA_ALANINE_METABOLISM	Details ...	22	0.4005	1.28319	0.130802	0.405361	1	1255	tags=23%, list=6%, signal=24%
403	ZHANG_RESPONSE_TO_IKK_INHIBITOR_AND_TNF_DN	Details ...	94	0.425858	1.28183	0.182377	0.407626	1	1948	tags=28%, list=9%, signal=30%
404	AIYAR_COBRA1_TARGETS_DN	Details ...	27	0.354835	1.28142	0.131524	0.407612	1	490	tags=11%, list=2%, signal=11%
405	BIOCARTA_NEUROTRANSMITTERS_PATHWAY	Details ...	6	0.708585	1.28077	0.185804	0.408211	1	4974	tags=83%, list=24%, signal=110%
406	CAFFAREL_RESPONSE_TO_THC_24HR_5_DN	Details ...	47	0.333616	1.28075	0.182711	0.407266	1	4482	tags=45%, list=22%, signal=57%
407	REACTOME_CENTROSOME_MATURATION	Details ...	64	0.460592	1.28051	0.207171	0.406853	1	4933	tags=42%, list=24%, signal=55%
408	MORI_SMALL_PRE_BII_LYMPHOCYTE_DN	Details ...	57	0.299493	1.27913	0.0815451	0.409329	1	2607	tags=25%, list=13%, signal=28%
409	LOPEZ_MESOTHELIOMA_SURVIVAL_WORST_VS_BEST_UP	Details ...	14	0.533492	1.27877	0.148305	0.409202	1	1227	tags=29%, list=6%, signal=30%
410	GARGALOVIC_RESPONSE_TO_OXIDIZED_PHOSPHOLIPIDS_RED_UP	Details ...	15	0.81504	1.27803	0.0622568	0.410208	1	2168	tags=67%, list=11%, signal=74%
411	MAYBURD_RESPONSE_TO_L663536_UP	Details ...	26	0.532675	1.27659	0.262327	0.412613	1	4340	tags=46%, list=21%, signal=58%
412	ALCALA_APOPTOSIS	Details ...	82	0.314065	1.27658	0.123753	0.411626	1	2599	tags=22%, list=13%, signal=25%
413	EGUCHI_CELL_CYCLE_RB1_TARGETS	Details ...	19	0.822822	1.27434	0.106855	0.416064	1	3146	tags=89%, list=15%, signal=105%
414	YU_MYC_TARGETS_UP	Details ...	34	0.69862	1.27328	0.156627	0.417681	1	3174	tags=62%, list=15%, signal=73%
415	REACTOME_REMOVAL_OF_THE_FLAP_INTERMEDIATE_FROM_THE_C_STRAND	Details ...	9	0.639354	1.27294	0.11245	0.417457	1	3066	tags=67%, list=15%, signal=78%
416	OKAWA_NEUROBLASTOMA_1P36_31_DELETION	Details ...	21	0.436299	1.27124	0.23092	0.420615	1	3168	tags=33%, list=15%, signal=39%
417	STARK_PREFRONTAL_CORTEX_22Q11_DELETION_DN	Details ...	380	0.224765	1.27088	0.133466	0.420505	1	3928	tags=22%, list=19%, signal=26%
418	ROVERSI_GLIOMA_COPY_NUMBER_DN	Details ...	46	0.383461	1.27065	0.0840164	0.420082	1	4587	tags=46%, list=22%, signal=59%
419	BIOCARTA_FMLP_PATHWAY	Details ...	34	0.38547	1.26987	0.222	0.421098	1	7402	tags=53%, list=36%, signal=82%
420	BIOCARTA_RANMS_PATHWAY	Details ...	9	0.707967	1.26791	0.177551	0.4248	1	6023	tags=100%, list=29%, signal=141%
421	FARMER_BREAST_CANCER_CLUSTER_2	Details ...	31	0.792186	1.26679	0.142857	0.426524	1	2123	tags=71%, list=10%, signal=79%
422	MARKEY_RB1_CHRONIC_LOF_UP	Details ...	105	0.455708	1.2661	0.152174	0.42729	1	1806	tags=31%, list=9%, signal=34%
423	COLLIS_PRKDC_REGULATORS	Details ...	11	0.576782	1.26562	0.22664	0.427399	1	4971	tags=36%, list=24%, signal=48%
424	WU_APOPTOSIS_BY_CDKN1A_NOT_VIA_TP53	Details ...	9	0.560074	1.26488	0.185031	0.428076	1	3309	tags=44%, list=16%, signal=53%
425	CHANG_CYCLING_GENES	Details ...	43	0.664883	1.26488	0.182178	0.427087	1	3077	tags=72%, list=15%, signal=85%
426	SCIAN_CELL_CYCLE_TARGETS_OF_TP53_AND_TP73_DN	Details ...	22	0.709809	1.26435	0.261224	0.427227	1	3190	tags=73%, list=15%, signal=86%
427	THUM_MIR21_TARGETS_HEART_DISEASE_DN	Details ...	6	0.684524	1.26379	0.206693	0.427499	1	4340	tags=67%, list=21%, signal=84%
428	REACTOME_TRANSCRIPTION_OF_THE_HIV_GENOME	Details ...	59	0.390363	1.26352	0.246063	0.427169	1	4686	tags=36%, list=23%, signal=46%
429	KRIGE_RESPONSE_TO_TOSEDOSTAT_6HR_DN	Details ...	769	0.27644	1.26279	0.161355	0.427976	1	5298	tags=38%, list=26%, signal=49%
430	MOHANKUMAR_TLX1_TARGETS_UP	Details ...	353	0.247446	1.26276	0.0854701	0.427073	1	4279	tags=27%, list=21%, signal=33%
431	EHLERS_ANEUPLOIDY_UP	Details ...	35	0.42927	1.262	0.212724	0.427859	1	5375	tags=43%, list=26%, signal=58%
432	REACTOME_RETROGRADE_NEUROTROPHIN_SIGNALLING	Details ...	11	0.508711	1.26048	0.222664	0.430482	1	4234	tags=45%, list=21%, signal=57%
433	KEGG_PROGESTERONE_MEDIATED_OOCYTE_MATURATION	Details ...	82	0.351401	1.25985	0.175676	0.430963	1	4311	tags=33%, list=21%, signal=41%
434	REACTOME_ORC1_REMOVAL_FROM_CHROMATIN	Details ...	62	0.404264	1.2597	0.235174	0.430327	1	4805	tags=42%, list=23%, signal=55%
435	SHEPARD_BMYB_MORPHOLINO_DN	Details ...	156	0.318913	1.25965	0.124	0.429474	1	3664	tags=35%, list=18%, signal=43%
436	CAIRO_HEPATOBLASTOMA_POOR_SURVIVAL	Details ...	15	0.51263	1.25921	0.0987903	0.429576	1	1379	tags=27%, list=7%, signal=29%
437	LIANG_SILENCED_BY_METHYLATION_DN	Details ...	10	0.795302	1.25908	0.135729	0.428843	1	3410	tags=90%, list=17%, signal=108%
438	REACTOME_THE_ROLE_OF_NEF_IN_HIV1_REPLICATION_AND_DISEASE_PATHOGENESIS	Details ...	28	0.431682	1.25895	0.213861	0.428177	1	4262	tags=43%, list=21%, signal=54%
439	LOCKWOOD_AMPLIFIED_IN_LUNG_CANCER	Details ...	157	0.291435	1.25753	0.191617	0.430554	1	5973	tags=41%, list=29%, signal=57%
440	REACTOME_RNA_POLYMERASE_III_TRANSCRIPTION_INITIATION	Details ...	29	0.392855	1.25734	0.233202	0.429992	1	4077	tags=34%, list=20%, signal=43%
441	REACTOME_REMOVAL_OF_THE_FLAP_INTERMEDIATE	Details ...	12	0.653452	1.25714	0.116142	0.429514	1	3066	tags=67%, list=15%, signal=78%
442	SLEBOS_HEAD_AND_NECK_CANCER_WITH_HPV_UP	Details ...	67	0.503948	1.25553	0.306483	0.432497	1	3020	tags=43%, list=15%, signal=51%
443	LASTOWSKA_NEUROBLASTOMA_COPY_NUMBER_DN	Details ...	685	0.227706	1.25466	0.167339	0.433555	1	4062	tags=24%, list=20%, signal=28%
444	KEGG_P53_SIGNALING_PATHWAY	Details ...	65	0.335539	1.25386	0.117878	0.434396	1	2751	tags=26%, list=13%, signal=30%
445	HOSHIDA_LIVER_CANCER_SUBCLASS_S2	Details ...	110	0.258591	1.25266	0.249035	0.436375	1	3223	tags=18%, list=16%, signal=21%
446	FIRESTEIN_CTNNB1_PATHWAY	Details ...	29	0.416887	1.25238	0.105368	0.436039	1	3596	tags=31%, list=17%, signal=38%
447	GLINSKY_CANCER_DEATH_UP	Details ...	6	0.717039	1.25101	0.185263	0.438437	1	599	tags=33%, list=3%, signal=34%
448	DANG_BOUND_BY_MYC	Details ...	969	0.238318	1.25042	0.128968	0.43887	1	3838	tags=25%, list=19%, signal=29%
449	CAFFAREL_RESPONSE_TO_THC_8HR_3_DN	Details ...	9	0.573623	1.24999	0.176955	0.438964	1	6411	tags=67%, list=31%, signal=97%
450	RASHI_RESPONSE_TO_IONIZING_RADIATION_3	Details ...	42	0.337253	1.24939	0.193294	0.439506	1	4854	tags=33%, list=24%, signal=44%
451	WONG_PROTEASOME_GENE_MODULE	Details ...	46	0.444042	1.24934	0.206693	0.438601	1	6380	tags=59%, list=31%, signal=85%
452	GRASEMANN_RETINOBLASTOMA_WITH_6P_AMPLIFICATION	Details ...	12	0.439718	1.24845	0.195378	0.439739	1	4725	tags=33%, list=23%, signal=43%
453	BIOCARTA_ECM_PATHWAY	Details ...	23	0.431834	1.24729	0.23	0.441472	1	6530	tags=57%, list=32%, signal=83%
454	BOYAULT_LIVER_CANCER_SUBCLASS_G3_UP	Details ...	158	0.402937	1.24516	0.265306	0.44571	1	5222	tags=46%, list=25%, signal=61%
455	ZHAN_EARLY_DIFFERENTIATION_GENES_UP	Details ...	5	0.59933	1.24509	0.182692	0.444869	1	3713	tags=40%, list=18%, signal=49%
456	GENTILE_UV_RESPONSE_CLUSTER_D4	Details ...	44	0.367664	1.24486	0.243952	0.444533	1	3146	tags=30%, list=15%, signal=35%
457	REACTOME_M_G1_TRANSITION	Details ...	60	0.413413	1.24476	0.24502	0.443815	1	7296	tags=65%, list=35%, signal=100%
458	SHIPP_DLBCL_VS_FOLLICULAR_LYMPHOMA_UP	Details ...	42	0.396178	1.24387	0.190381	0.444915	1	4444	tags=40%, list=22%, signal=52%
459	REACTOME_RNA_POLYMERASE_III_TRANSCRIPTION	Details ...	34	0.4383	1.24258	0.243564	0.447076	1	4077	tags=38%, list=20%, signal=48%
460	CERVERA_SDHB_TARGETS_1_DN	Details ...	35	0.519444	1.24184	0.175097	0.447826	1	395	tags=20%, list=2%, signal=20%
461	LIN_APC_TARGETS	Details ...	46	0.485882	1.24171	0.311983	0.447126	1	5430	tags=48%, list=26%, signal=65%
462	REACTOME_IRS_RELATED_EVENTS	Details ...	74	0.309745	1.24055	0.111776	0.448907	1	6098	tags=38%, list=30%, signal=54%
463	RIZ_ERYTHROID_DIFFERENTIATION_HEMGN	Details ...	28	0.428532	1.23998	0.1222	0.449305	1	4506	tags=43%, list=22%, signal=55%
464	SPIELMAN_LYMPHOBLAST_EUROPEAN_VS_ASIAN_UP	Details ...	442	0.300443	1.23856	0.216599	0.451817	1	4061	tags=27%, list=20%, signal=33%
465	REACTOME_CDC20_PHOSPHO_APC_MEDIATED_DEGRADATION_OF_CYCLIN_A	Details ...	60	0.376851	1.23781	0.290123	0.452604	1	6693	tags=57%, list=32%, signal=84%
466	LOPES_METHYLATED_IN_COLON_CANCER_DN	Details ...	26	0.401189	1.23619	0.110417	0.455692	1	2070	tags=27%, list=10%, signal=30%
467	REACTOME_G_ALPHA_Z_SIGNALLING_EVENTS	Details ...	13	0.445523	1.23609	0.202811	0.45497	1	29	tags=8%, list=0%, signal=8%
468	ACEVEDO_NORMAL_TISSUE_ADJACENT_TO_LIVER_TUMOR_DN	Details ...	315	0.307152	1.23488	0.238683	0.456888	1	3285	tags=24%, list=16%, signal=28%
469	KOKKINAKIS_METHIONINE_DEPRIVATION_96HR_DN	Details ...	72	0.309113	1.23449	0.0645833	0.456819	1	3190	tags=35%, list=15%, signal=41%
470	REACTOME_METABLISM_OF_NUCLEOTIDES	Details ...	67	0.349027	1.23353	0.226531	0.45794	1	1857	tags=27%, list=9%, signal=29%
471	GRADE_COLON_CANCER_DN	Details ...	23	0.381161	1.23322	0.177824	0.45765	1	2019	tags=22%, list=10%, signal=24%
472	TANG_SENESCENCE_TP53_TARGETS_DN	Details ...	39	0.522698	1.23206	0.185714	0.459384	1	3245	tags=62%, list=16%, signal=73%
473	JI_RESPONSE_TO_FSH_DN	Details ...	46	0.325851	1.23159	0.20082	0.459643	1	924	tags=17%, list=4%, signal=18%
474	HAEGERSTRAND_RESPONSE_TO_IMATINIB	Details ...	9	0.542491	1.2315	0.226378	0.45891	1	6002	tags=56%, list=29%, signal=78%
475	NIKOLSKY_BREAST_CANCER_19Q13.4_AMPLICON	Details ...	7	0.538134	1.22768	0.264591	0.467035	1	1935	tags=29%, list=9%, signal=32%
476	AMUNDSON_POOR_SURVIVAL_AFTER_GAMMA_RADIATION_2G	Details ...	147	0.276828	1.22576	0.154321	0.470785	1	2796	tags=22%, list=14%, signal=25%
477	KENNY_CTNNB1_TARGETS_UP	Details ...	44	0.344947	1.22469	0.155925	0.472513	1	3146	tags=27%, list=15%, signal=32%
478	MOOTHA_VOXPHOS	Details ...	83	0.343232	1.22371	0.35041	0.473801	1	5099	tags=28%, list=25%, signal=37%
479	CHESLER_BRAIN_HIGHEST_GENETIC_VARIANCE	Details ...	25	0.35181	1.22263	0.211618	0.475519	1	6791	tags=64%, list=33%, signal=95%
480	APPIERTO_RESPONSE_TO_FENRETINIDE_DN	Details ...	38	0.308	1.2221	0.234252	0.475715	1	3996	tags=26%, list=19%, signal=33%
481	BIOCARTA_P53_PATHWAY	Details ...	16	0.448919	1.22039	0.214286	0.479056	1	2228	tags=38%, list=11%, signal=42%
482	REACTOME_E2F_ENABLED_INHIBITION_OF_PRE_REPLICATION_COMPLEX_FORMATION	Details ...	9	0.666143	1.22003	0.252525	0.47882	1	2831	tags=44%, list=14%, signal=52%
483	REACTOME_TAT_MEDIATED_HIV1_ELONGATION_ARREST_AND_RECOVERY	Details ...	30	0.419611	1.21711	0.32882	0.48487	1	6244	tags=43%, list=30%, signal=62%
484	BIOCARTA_BARRESTIN_SRC_PATHWAY	Details ...	15	0.430929	1.21689	0.255952	0.484412	1	5296	tags=53%, list=26%, signal=72%
485	REACTOME_GLUCOSE_TRANSPORT	Details ...	38	0.398168	1.2163	0.245968	0.484881	1	4560	tags=39%, list=22%, signal=51%
486	REACTOME_REMOVAL_OF_DNA_PATCH_CONTAINING_ABASIC_RESIDUE	Details ...	14	0.500995	1.21602	0.26839	0.484509	1	3066	tags=43%, list=15%, signal=50%
487	BENPORATH_ES_CORE_NINE	Details ...	9	0.532549	1.21504	0.216667	0.485787	1	843	tags=33%, list=4%, signal=35%
488	SHEPARD_BMYB_TARGETS	Details ...	60	0.498934	1.21502	0.198819	0.484839	1	3788	tags=45%, list=18%, signal=55%
489	GAUTSCHI_SRC_SIGNALING	Details ...	8	0.667924	1.21437	0.218992	0.485543	1	2573	tags=25%, list=12%, signal=29%
490	RHEIN_ALL_GLUCOCORTICOID_THERAPY_DN	Details ...	340	0.370133	1.21408	0.208251	0.485295	1	4950	tags=40%, list=24%, signal=51%
491	REACTOME_ENERGY_DEPENDENT_REGULATION_OF_MTOR_BY_LKB1_AMPK	Details ...	14	0.475349	1.21318	0.242485	0.486418	1	6098	tags=57%, list=30%, signal=81%
492	RUNNE_GENDER_EFFECT_UP	Details ...	9	0.517425	1.21278	0.238289	0.486412	1	8649	tags=78%, list=42%, signal=134%
493	BIOCARTA_SET_PATHWAY	Details ...	11	0.489382	1.21213	0.301653	0.486915	1	8182	tags=73%, list=40%, signal=121%
494	SCHRAMM_INHBA_TARGETS_DN	Details ...	6	0.546688	1.21181	0.242485	0.486702	1	2214	tags=33%, list=11%, signal=37%
495	FERNANDEZ_BOUND_BY_MYC	Details ...	175	0.30493	1.21055	0.165984	0.488802	1	4357	tags=31%, list=21%, signal=39%
496	BROWNE_HCMV_INFECTION_4HR_DN	Details ...	231	0.244593	1.20896	0.0748988	0.491702	1	3173	tags=21%, list=15%, signal=24%
497	RUGO_STRESS_RESPONSE_SUBSET_F	Details ...	8	0.593512	1.2084	0.178431	0.492049	1	437	tags=25%, list=2%, signal=26%
498	KYNG_DNA_DAMAGE_BY_4NQO_OR_GAMMA_RADIATION	Details ...	8	0.593512	1.2084	0.178431	0.491061	1	437	tags=25%, list=2%, signal=26%
499	SWEET_KRAS_TARGETS_UP	Details ...	20	0.295814	1.20526	0.251938	0.497589	1	3106	tags=25%, list=15%, signal=29%
500	REACTOME_TRANSLATION	Details ...	101	0.249215	1.20507	0.268859	0.497026	1	10221	tags=58%, list=50%, signal=115%
501	BENPORATH_MYC_TARGETS_WITH_EBOX	Details ...	214	0.281182	1.20499	0.195565	0.496198	1	4658	tags=31%, list=23%, signal=39%
502	ZEMBUTSU_SENSITIVITY_TO_METHOTREXATE	Details ...	4	0.707001	1.20334	0.253012	0.499219	1	1992	tags=50%, list=10%, signal=55%
503	BOYLAN_MULTIPLE_MYELOMA_C_UP	Details ...	25	0.360152	1.20295	0.185484	0.499186	1	2057	tags=20%, list=10%, signal=22%
504	SEIDEN_MET_SIGNALING	Details ...	19	0.332274	1.20253	0.172199	0.499163	1	4136	tags=32%, list=20%, signal=39%
505	LEE_LIVER_CANCER_SURVIVAL_DN	Details ...	119	0.298145	1.20167	0.290766	0.50026	1	3309	tags=29%, list=16%, signal=34%
506	VICENT_METASTASIS_DN	Details ...	5	0.802703	1.20078	0.19305	0.501292	1	1757	tags=40%, list=9%, signal=44%
507	GRADE_METASTASIS_DN	Details ...	40	0.258417	1.19967	0.200828	0.502989	1	5533	tags=35%, list=27%, signal=48%
508	REACTOME_INTRINSIC_PATHWAY_FOR_APOPTOSIS	Details ...	27	0.419284	1.19896	0.284047	0.503774	1	6237	tags=41%, list=30%, signal=58%
509	LASTOWSKA_COAMPLIFIED_WITH_MYCN	Details ...	36	0.393503	1.19875	0.241517	0.503331	1	2970	tags=28%, list=14%, signal=32%
510	BIOCARTA_RACCYCD_PATHWAY	Details ...	26	0.351331	1.19861	0.224696	0.502695	1	3869	tags=35%, list=19%, signal=43%
511	BOYLAN_MULTIPLE_MYELOMA_C_CLUSTER_UP	Details ...	28	0.477278	1.19782	0.293413	0.503601	1	3937	tags=43%, list=19%, signal=53%
512	SA_G2_AND_M_PHASES	Details ...	7	0.517032	1.19761	0.163022	0.50311	1	2831	tags=57%, list=14%, signal=66%
513	PYEON_CANCER_HEAD_AND_NECK_VS_CERVICAL_UP	Details ...	162	0.435454	1.19709	0.270378	0.503316	1	1780	tags=33%, list=9%, signal=36%
514	CHIARETTI_T_ALL_RELAPSE_PROGNOSIS	Details ...	12	0.560002	1.19652	0.265504	0.503682	1	4725	tags=58%, list=23%, signal=76%
515	REACTOME_RNA_POLYMERASE_III_TRANSCRIPTION_TERMINATION	Details ...	17	0.51026	1.19186	0.262646	0.513684	1	6441	tags=71%, list=31%, signal=103%
516	SESTO_RESPONSE_TO_UV_C7	Details ...	68	0.278973	1.19084	0.11499	0.515084	1	4036	tags=41%, list=20%, signal=51%
517	SHARMA_PILOCYTIC_ASTROCYTOMA_LOCATION_DN	Details ...	5	0.637003	1.18973	0.276423	0.516708	1	366	tags=20%, list=2%, signal=20%
518	JAEGER_METASTASIS_UP	Details ...	42	0.344695	1.18966	0.174081	0.51585	1	3309	tags=36%, list=16%, signal=42%
519	FARMER_BREAST_CANCER_CLUSTER_8	Details ...	4	0.550527	1.18915	0.236893	0.516084	1	7421	tags=75%, list=36%, signal=117%
520	NIKOLSKY_BREAST_CANCER_20P13_AMPLICON	Details ...	7	0.60489	1.18846	0.244306	0.516709	1	323	tags=29%, list=2%, signal=29%
521	KIM_MYC_AMPLIFICATION_TARGETS_UP	Details ...	153	0.289484	1.18711	0.221557	0.518892	1	3041	tags=22%, list=15%, signal=26%
522	BIOCARTA_IL1R_PATHWAY	Details ...	31	0.364073	1.18698	0.236364	0.518246	1	3869	tags=29%, list=19%, signal=36%
523	SHEPARD_CRUSH_AND_BURN_MUTANT_DN	Details ...	146	0.366381	1.18657	0.20751	0.518317	1	5574	tags=49%, list=27%, signal=66%
524	KEGG_RNA_DEGRADATION	Details ...	51	0.422923	1.18541	0.25098	0.520204	1	4198	tags=39%, list=20%, signal=49%
525	KEGG_BASAL_TRANSCRIPTION_FACTORS	Details ...	33	0.389778	1.18465	0.304527	0.521063	1	4686	tags=42%, list=23%, signal=55%
526	ABRAHAM_ALPC_VS_MULTIPLE_MYELOMA_DN	Details ...	18	0.411496	1.18431	0.274949	0.52082	1	3301	tags=28%, list=16%, signal=33%
527	HEDENFALK_BREAST_CANCER_HEREDITARY_VS_SPORADIC	Details ...	12	0.497772	1.18393	0.321154	0.520723	1	7367	tags=67%, list=36%, signal=104%
528	MARSON_FOXP3_TARGETS_DN	Details ...	35	0.319018	1.18357	0.167689	0.52059	1	2637	tags=23%, list=13%, signal=26%
529	DOUGLAS_BMI1_TARGETS_UP	Details ...	504	0.276099	1.18265	0.267068	0.521655	1	3344	tags=25%, list=16%, signal=29%
530	TURASHVILI_BREAST_DUCTAL_CARCINOMA_VS_LOBULAR_NORMAL_UP	Details ...	60	0.365004	1.18213	0.235756	0.521922	1	2630	tags=30%, list=13%, signal=34%
531	GAL_LEUKEMIC_STEM_CELL_DN	Details ...	228	0.299342	1.18135	0.0772443	0.522819	1	1933	tags=20%, list=9%, signal=22%
532	MYLLYKANGAS_AMPLIFICATION_HOT_SPOT_9	Details ...	7	0.672008	1.18101	0.359023	0.522567	1	2986	tags=57%, list=14%, signal=67%
533	CHEN_NEUROBLASTOMA_COPY_NUMBER_GAINS	Details ...	46	0.399282	1.17886	0.249035	0.526769	1	4374	tags=35%, list=21%, signal=44%
534	CHENG_IMPRINTED_BY_ESTRADIOL	Details ...	98	0.278834	1.1785	0.220472	0.526574	1	2673	tags=19%, list=13%, signal=22%
535	WANG_METHYLATED_IN_BREAST_CANCER	Details ...	32	0.416207	1.17828	0.26327	0.526037	1	931	tags=16%, list=5%, signal=16%
536	ZEMBUTSU_SENSITIVITY_TO_MITOMYCIN	Details ...	8	0.583306	1.1756	0.21748	0.531403	1	1023	tags=25%, list=5%, signal=26%
537	REACTOME_RNA_POLYMERASE_III_TRANSCRIPTION_INITIATION_FROM_TYPE_2_PROMOTER	Details ...	20	0.40104	1.1753	0.319444	0.531109	1	7467	tags=55%, list=36%, signal=86%
538	LUI_THYROID_CANCER_CLUSTER_4	Details ...	16	0.475351	1.17432	0.271008	0.532426	1	7830	tags=63%, list=38%, signal=101%
539	MYLLYKANGAS_AMPLIFICATION_HOT_SPOT_5	Details ...	4	0.71019	1.17272	0.278373	0.535063	1	2207	tags=50%, list=11%, signal=56%
540	TIEN_INTESTINE_PROBIOTICS_24HR_UP	Details ...	506	0.306107	1.17225	0.346303	0.535203	1	3158	tags=24%, list=15%, signal=27%
541	GHO_ATF5_TARGETS_DN	Details ...	15	0.447587	1.17214	0.223382	0.534468	1	228	tags=13%, list=1%, signal=13%
542	REACTOME_COMMON_PATHWAY	Details ...	14	0.450827	1.17043	0.261506	0.537653	1	381	tags=14%, list=2%, signal=15%
543	BIOCARTA_CTCF_PATHWAY	Details ...	22	0.420326	1.17043	0.271845	0.536671	1	4025	tags=36%, list=20%, signal=45%
544	PENG_LEUCINE_DEPRIVATION_DN	Details ...	45	0.428117	1.16989	0.347826	0.537007	1	4303	tags=40%, list=21%, signal=50%
545	OHASHI_AURKB_TARGETS	Details ...	6	0.702793	1.16932	0.33264	0.537396	1	704	tags=33%, list=3%, signal=35%
546	BIOCARTA_ARF_PATHWAY	Details ...	17	0.426687	1.16828	0.339048	0.538806	1	4668	tags=47%, list=23%, signal=61%
547	BONCI_TARGETS_OF_MIR15A_AND_MIR16_1	Details ...	80	0.341799	1.16414	0.317365	0.547684	1	3273	tags=23%, list=16%, signal=27%
548	BARRIER_CANCER_RELAPSE_TUMOR_SAMPLE_DN	Details ...	11	0.448609	1.16391	0.293886	0.547229	1	3051	tags=36%, list=15%, signal=43%
549	REACTOME_FRS2MEDIATED_CASCADE	Details ...	27	0.374538	1.16377	0.27668	0.54656	1	5936	tags=30%, list=29%, signal=42%
550	JAZAG_TGFB1_SIGNALING_UP	Details ...	99	0.300113	1.16291	0.194726	0.547602	1	4088	tags=31%, list=20%, signal=39%
551	ST_INTERLEUKIN_13_PATHWAY	Details ...	7	0.550998	1.16288	0.356137	0.546667	1	3028	tags=29%, list=15%, signal=33%
552	ST_IL_13_PATHWAY	Details ...	7	0.550998	1.16288	0.356137	0.545676	1	3028	tags=29%, list=15%, signal=33%
553	KEGG_FATTY_ACID_METABOLISM	Details ...	41	0.305438	1.16194	0.263265	0.546816	1	3845	tags=29%, list=19%, signal=36%
554	KLEIN_PRIMARY_EFFUSION_LYMPHOMA_UP	Details ...	49	0.315633	1.16159	0.184049	0.546632	1	4131	tags=33%, list=20%, signal=41%
555	PODAR_RESPONSE_TO_ADAPHOSTIN_DN	Details ...	17	0.35468	1.15955	0.278226	0.550202	1	890	tags=24%, list=4%, signal=25%
556	LIU_SOX4_TARGETS_DN	Details ...	275	0.25385	1.15791	0.241164	0.552999	1	4384	tags=30%, list=21%, signal=37%
557	SCIBETTA_KDM5B_TARGETS_DN	Details ...	70	0.357776	1.15768	0.287815	0.552542	1	3344	tags=37%, list=16%, signal=44%
558	BIOCARTA_AHSP_PATHWAY	Details ...	12	0.393117	1.15757	0.270103	0.551803	1	7436	tags=67%, list=36%, signal=104%
559	GINESTIER_BREAST_CANCER_ZNF217_AMPLIFIED_DN	Details ...	275	0.38052	1.15731	0.363071	0.551403	1	5490	tags=36%, list=27%, signal=48%
560	BIOCARTA_TNFR1_PATHWAY	Details ...	29	0.299866	1.15698	0.258947	0.551196	1	3960	tags=34%, list=19%, signal=43%
561	FAELT_B_CLL_WITH_VH3_21_UP	Details ...	43	0.512624	1.15698	0.353061	0.550225	1	5361	tags=53%, list=26%, signal=72%
562	SASAI_TARGETS_OF_CXCR6_AND_PTCH1_DN	Details ...	7	0.503571	1.15664	0.274319	0.550052	1	5456	tags=57%, list=26%, signal=78%
563	MARZEC_IL2_SIGNALING_UP	Details ...	105	0.289692	1.156	0.149675	0.550542	1	3096	tags=29%, list=15%, signal=33%
564	YAO_TEMPORAL_RESPONSE_TO_PROGESTERONE_CLUSTER_13	Details ...	145	0.231817	1.15486	0.29249	0.552282	1	5412	tags=28%, list=26%, signal=38%
565	NIKOLSKY_BREAST_CANCER_19P13_AMPLICON	Details ...	4	0.658041	1.15402	0.324165	0.553212	1	4388	tags=50%, list=21%, signal=64%
566	BENPORATH_MYC_MAX_TARGETS	Details ...	707	0.216768	1.15259	0.249513	0.555633	1	3726	tags=22%, list=18%, signal=27%
567	NIKOLSKY_BREAST_CANCER_17P11_AMPLICON	Details ...	6	0.546086	1.15195	0.316759	0.556137	1	4855	tags=50%, list=24%, signal=65%
568	AGUIRRE_PANCREATIC_CANCER_COPY_NUMBER_UP	Details ...	262	0.286355	1.1514	0.305221	0.556445	1	4130	tags=31%, list=20%, signal=38%
569	CONCANNON_APOPTOSIS_BY_EPOXOMICIN_DN	Details ...	150	0.315636	1.14891	0.222441	0.56103	1	1846	tags=21%, list=9%, signal=23%
570	VANHARANTA_UTERINE_FIBROID_WITH_7Q_DELETION_UP	Details ...	62	0.287945	1.1481	0.356	0.562018	1	4090	tags=29%, list=20%, signal=36%
571	BHATTACHARYA_EMBRYONIC_STEM_CELL	Details ...	67	0.346645	1.14705	0.32549	0.563376	1	3568	tags=37%, list=17%, signal=45%
572	DING_LUNG_CANCER_MUTATED_RECURRENTLY	Details ...	6	0.518214	1.14585	0.289683	0.565164	1	3383	tags=50%, list=16%, signal=60%
573	KEGG_UBIQUITIN_MEDIATED_PROTEOLYSIS	Details ...	122	0.269971	1.1448	0.308793	0.566699	1	3910	tags=30%, list=19%, signal=36%
574	REACTOME_AMINO_ACID_SYNTHESIS_AND_INTERCONVERSION	Details ...	12	0.449987	1.14408	0.298419	0.567407	1	869	tags=25%, list=4%, signal=26%
575	CREIGHTON_ENDOCRINE_THERAPY_RESISTANCE_1	Details ...	447	0.279937	1.14401	0.264706	0.566586	1	3829	tags=30%, list=19%, signal=37%
576	NIKOLSKY_OVERCONNECTED_IN_BREAST_CANCER	Details ...	16	0.442055	1.14219	0.321063	0.569711	1	3948	tags=38%, list=19%, signal=46%
577	YAMASHITA_LIVER_CANCER_WITH_EPCAM_UP	Details ...	47	0.255898	1.14213	0.2251	0.568861	1	3245	tags=19%, list=16%, signal=23%
578	MANN_RESPONSE_TO_AMIFOSTINE_UP	Details ...	19	0.348916	1.14165	0.267717	0.568962	1	4122	tags=42%, list=20%, signal=53%
579	REACTOME_CYCLIN_E_ASSOCIATED_EVENTS_DURING_G1_S_TRANSITION_	Details ...	56	0.338375	1.14069	0.332669	0.570121	1	6693	tags=55%, list=32%, signal=82%
580	ODONNELL_METASTASIS_DN	Details ...	23	0.409023	1.14058	0.258799	0.569331	1	1584	tags=26%, list=8%, signal=28%
581	GEORGES_TARGETS_OF_MIR192_AND_MIR215	Details ...	786	0.34335	1.14033	0.283096	0.568964	1	2156	tags=24%, list=10%, signal=25%
582	WEBER_METHYLATED_IN_COLON_CANCER	Details ...	15	0.396075	1.13857	0.223062	0.571864	1	2550	tags=33%, list=12%, signal=38%
583	REACTOME_GLYCOGEN_BREAKDOWN_GLYCOGENOLYSIS	Details ...	16	0.391598	1.13763	0.339357	0.573033	1	6667	tags=50%, list=32%, signal=74%
584	GAUSSMANN_MLL_AF4_FUSION_TARGETS_E_DN	Details ...	19	0.40781	1.13721	0.316103	0.572985	1	2498	tags=32%, list=12%, signal=36%
585	RODRIGUES_THYROID_CARCINOMA_ANAPLASTIC_UP	Details ...	634	0.306329	1.13618	0.337423	0.574386	1	4293	tags=35%, list=21%, signal=42%
586	CHESLER_BRAIN_D6MIT150_QTL_TRANS	Details ...	8	0.606249	1.13465	0.347656	0.576992	1	6422	tags=63%, list=31%, signal=91%
587	WINTER_HYPOXIA_UP	Details ...	84	0.280688	1.13329	0.266112	0.579048	1	4264	tags=31%, list=21%, signal=39%
588	GAZDA_DIAMOND_BLACKFAN_ANEMIA_PROGENITOR_DN	Details ...	54	0.37877	1.13321	0.353414	0.578248	1	3973	tags=39%, list=19%, signal=48%
589	WU_HBX_TARGETS_3_DN	Details ...	13	0.500349	1.1327	0.350913	0.578473	1	2566	tags=31%, list=12%, signal=35%
590	BIOCARTA_HCMV_PATHWAY	Details ...	16	0.362311	1.13201	0.278626	0.579191	1	7024	tags=56%, list=34%, signal=85%
591	FURUKAWA_DUSP6_TARGETS_PCI35_DN	Details ...	61	0.407256	1.13197	0.320236	0.578319	1	3439	tags=56%, list=17%, signal=67%
592	KEGG_PROTEIN_EXPORT	Details ...	20	0.332439	1.1319	0.354902	0.57751	1	4250	tags=25%, list=21%, signal=31%
593	BONOME_OVARIAN_CANCER_POOR_SURVIVAL_UP	Details ...	26	0.397105	1.13151	0.309055	0.5774	1	2830	tags=23%, list=14%, signal=27%
594	GARY_CD5_TARGETS_DN	Details ...	384	0.349546	1.13105	0.388119	0.577465	1	4338	tags=36%, list=21%, signal=45%
595	MIZUKAMI_HYPOXIA_UP	Details ...	9	0.404381	1.13094	0.316973	0.576725	1	3598	tags=44%, list=17%, signal=54%
596	KIM_WT1_TARGETS_DN	Details ...	417	0.339816	1.12863	0.346473	0.581136	1	3369	tags=31%, list=16%, signal=36%
597	BIOCARTA_G1_PATHWAY	Details ...	26	0.395897	1.12795	0.362205	0.581685	1	3161	tags=35%, list=15%, signal=41%
598	REACTOME_CDT1_ASSOCIATION_WITH_THE_CDC6_ORC_ORIGIN_COMPLEX	Details ...	51	0.35651	1.12735	0.37525	0.582041	1	7296	tags=61%, list=35%, signal=94%
599	BYSTRYKH_HEMATOPOIESIS_STEM_CELL_AND_BRAIN_QTL_CIS	Details ...	49	0.29635	1.12668	0.33463	0.582512	1	3751	tags=22%, list=18%, signal=27%
600	ICHIBA_GRAFT_VERSUS_HOST_DISEASE_D7_DN	Details ...	38	0.34896	1.12659	0.272374	0.581756	1	4844	tags=47%, list=24%, signal=62%
601	DANG_MYC_TARGETS_DN	Details ...	31	0.345968	1.12612	0.302714	0.58186	1	4971	tags=35%, list=24%, signal=47%
602	LOPEZ_MESOTHELIOMA_SURVIVAL_OVERALL_DN	Details ...	16	0.355809	1.12603	0.201195	0.581057	1	1757	tags=19%, list=9%, signal=20%
603	SA_G1_AND_S_PHASES	Details ...	14	0.421375	1.12595	0.340249	0.580297	1	3859	tags=43%, list=19%, signal=53%
604	BYSTRYKH_HEMATOPOIESIS_STEM_CELL_IL3RA	Details ...	8	0.483489	1.12588	0.344828	0.579527	1	4384	tags=38%, list=21%, signal=48%
605	REACTOME_AUTODEGRADATION_OF_CDH1_BY_CDH1_APC	Details ...	55	0.315298	1.12536	0.37247	0.579812	1	7296	tags=60%, list=35%, signal=93%
606	REACTOME_REGULATION_OF_AMPK_ACTIVITY_VIA_LKB1	Details ...	11	0.495565	1.1252	0.357002	0.579255	1	5756	tags=55%, list=28%, signal=76%
607	BROWNE_HCMV_INFECTION_8HR_DN	Details ...	42	0.339265	1.12431	0.262	0.580367	1	2262	tags=19%, list=11%, signal=21%
608	REACTOME_SPHINGOLIPID_METABOLISM	Details ...	25	0.366658	1.12315	0.315589	0.58195	1	157	tags=8%, list=1%, signal=8%
609	KANNAN_TP53_TARGETS_DN	Details ...	15	0.355662	1.12183	0.263713	0.584054	1	2706	tags=47%, list=13%, signal=54%
610	FLECHNER_BIOPSY_KIDNEY_TRANSPLANT_OK_VS_DONOR_DN	Details ...	22	0.333907	1.12126	0.299242	0.584368	1	967	tags=14%, list=5%, signal=14%
611	HOLLMAN_APOPTOSIS_VIA_CD40_UP	Details ...	183	0.23131	1.12076	0.270955	0.584503	1	4117	tags=26%, list=20%, signal=32%
612	LUCAS_HNF4A_TARGETS_DN	Details ...	5	0.583552	1.11897	0.332054	0.587468	1	2745	tags=40%, list=13%, signal=46%
613	HAHTOLA_MYCOSIS_FUNGOIDES_DN	Details ...	16	0.464261	1.11874	0.329087	0.587029	1	566	tags=19%, list=3%, signal=19%
614	HEIDENBLAD_AMPLICON_12P11_12_UP	Details ...	10	0.536175	1.11864	0.345776	0.586292	1	1688	tags=40%, list=8%, signal=44%
615	GRADE_COLON_CANCER_UP	Details ...	631	0.266171	1.11861	0.336735	0.58541	1	3823	tags=24%, list=19%, signal=29%
616	REACTOME_SCF_SKP2_MEDIATED_DEGRADATION_OF_P27_P21	Details ...	50	0.327192	1.11823	0.325253	0.585355	1	6693	tags=56%, list=32%, signal=83%
617	REACTOME_PHOSPHOLIPASE_CMEDIATED_CASCADE	Details ...	23	0.39342	1.11822	0.348454	0.584416	1	5936	tags=30%, list=29%, signal=43%
618	CHIN_BREAST_CANCER_COPY_NUMBER_DN	Details ...	10	0.538955	1.11761	0.340509	0.584868	1	933	tags=30%, list=5%, signal=31%
619	ZERBINI_RESPONSE_TO_SULINDAC_DN	Details ...	6	0.493233	1.11696	0.290061	0.58527	1	3077	tags=67%, list=15%, signal=78%
620	NIKOLSKY_BREAST_CANCER_8Q12_Q22_AMPLICON	Details ...	108	0.352989	1.11695	0.346614	0.584359	1	2478	tags=24%, list=12%, signal=27%
621	RICKMAN_TUMOR_DIFFERENTIATED_WELL_VS_POORLY_UP	Details ...	205	0.258296	1.11649	0.331395	0.584424	1	4242	tags=29%, list=21%, signal=36%
622	HAHTOLA_MYCOSIS_FUNGOIDES_CD4_DN	Details ...	103	0.29137	1.11576	0.355422	0.585129	1	4899	tags=40%, list=24%, signal=52%
623	REACTOME_SEROTONIN_NEUROTRANSMITTER_RELEASE_CYCLE	Details ...	14	0.421771	1.11574	0.288934	0.584229	1	359	tags=14%, list=2%, signal=15%
624	DING_LUNG_CANCER_MUTATED_SIGNIFICANTLY	Details ...	26	0.401161	1.11488	0.318095	0.585094	1	3859	tags=35%, list=19%, signal=43%
625	BERENJENO_TRANSFORMED_BY_RHOA_FOREVER_UP	Details ...	17	0.426069	1.11268	0.337165	0.589027	1	907	tags=24%, list=4%, signal=25%
626	RAMALHO_STEMNESS_DN	Details ...	64	0.334621	1.11227	0.264646	0.588928	1	3736	tags=33%, list=18%, signal=40%
627	BERENJENO_ROCK_SIGNALING_NOT_VIA_RHOA_DN	Details ...	37	0.291338	1.11219	0.265774	0.588193	1	2730	tags=24%, list=13%, signal=28%
628	KEGG_MTOR_SIGNALING_PATHWAY	Details ...	46	0.309351	1.11125	0.353383	0.589474	1	4443	tags=28%, list=22%, signal=36%
629	REACTOME_RESOLUTION_OF_AP_SITES_VIA_THE_SINGLE_NUCLEOTIDE_REPLACEMENT_PATHWAY	Details ...	11	0.439418	1.10935	0.398821	0.59264	1	3000	tags=36%, list=15%, signal=43%
630	BIOCARTA_BARRESTIN_PATHWAY	Details ...	10	0.41439	1.10858	0.348606	0.593361	1	5296	tags=60%, list=26%, signal=81%
631	GENTILE_RESPONSE_CLUSTER_D3	Details ...	42	0.372859	1.10289	0.398374	0.604861	1	4904	tags=36%, list=24%, signal=47%
632	HOFFMANN_SMALL_PRE_BII_TO_IMMATURE_B_LYMPHOCYTE_DN	Details ...	19	0.402367	1.10243	0.336614	0.604961	1	4367	tags=42%, list=21%, signal=53%
633	BIOCARTA_CDC42RAC_PATHWAY	Details ...	15	0.367025	1.1016	0.359768	0.605767	1	3063	tags=20%, list=15%, signal=23%
634	MORI_PLASMA_CELL_UP	Details ...	32	0.288362	1.10142	0.319756	0.605184	1	335	tags=6%, list=2%, signal=6%
635	CALVET_IRINOTECAN_SENSITIVE_VS_RESISTANT_UP	Details ...	5	0.529245	1.10108	0.353175	0.604983	1	2228	tags=40%, list=11%, signal=45%
636	LIU_LIVER_CANCER	Details ...	23	0.392628	1.10026	0.411178	0.605743	1	2412	tags=22%, list=12%, signal=25%
637	BIOCARTA_ACTINY_PATHWAY	Details ...	19	0.375022	1.09951	0.400794	0.606368	1	4464	tags=32%, list=22%, signal=40%
638	BIOCARTA_RAC1_PATHWAY	Details ...	23	0.427115	1.09929	0.380762	0.605871	1	4761	tags=39%, list=23%, signal=51%
639	FERRANDO_LYL1_NEIGHBORS	Details ...	11	0.480289	1.09896	0.378641	0.605638	1	273	tags=18%, list=1%, signal=18%
640	AGUIRRE_PANCREATIC_CANCER_COPY_NUMBER_DN	Details ...	209	0.247418	1.09829	0.328094	0.606087	1	4750	tags=30%, list=23%, signal=38%
641	CASTELLANO_HRAS_AND_NRAS_TARGETS_DN	Details ...	7	0.597039	1.0924	0.366733	0.618169	1	1641	tags=43%, list=8%, signal=47%
642	MEINHOLD_OVARIAN_CANCER_LOW_GRADE_DN	Details ...	17	0.401145	1.09224	0.343195	0.617587	1	3077	tags=29%, list=15%, signal=35%
643	WEIGEL_OXIDATIVE_STRESS_BY_HNE_AND_H2O2	Details ...	34	0.326132	1.0914	0.390946	0.618471	1	5831	tags=41%, list=28%, signal=57%
644	SAKAI_TUMOR_INFILTRATING_MONOCYTES_UP	Details ...	26	0.336202	1.09029	0.387879	0.619936	1	4464	tags=31%, list=22%, signal=39%
645	REACTOME_G_PROTEIN_ACTIVATION	Details ...	27	0.343464	1.09024	0.359756	0.61908	1	5072	tags=37%, list=25%, signal=49%
646	REACTOME_DOPAMINE_NEUROTRANSMITTER_RELEASE_CYCLE	Details ...	14	0.42022	1.09011	0.346311	0.618402	1	359	tags=14%, list=2%, signal=15%
647	REACTOME_RHO_GTPASE_CYCLE	Details ...	112	0.252692	1.08979	0.258755	0.618111	1	3809	tags=27%, list=18%, signal=33%
648	DING_LUNG_CANCER_EXPRESSION_BY_COPY_NUMBER	Details ...	93	0.357507	1.08942	0.469636	0.617932	1	3932	tags=32%, list=19%, signal=40%
649	REACTOME_METABOLISM_OF_CARBOHYDRATES	Details ...	114	0.283142	1.0893	0.359743	0.617231	1	4282	tags=34%, list=21%, signal=43%
650	RAMALHO_STEMNESS_UP	Details ...	175	0.262384	1.08926	0.374	0.616366	1	4016	tags=29%, list=19%, signal=36%
651	SESTO_RESPONSE_TO_UV_C5	Details ...	44	0.309897	1.08853	0.366667	0.616868	1	1261	tags=14%, list=6%, signal=14%
652	SU_TESTIS	Details ...	75	0.37315	1.08847	0.4	0.616065	1	3324	tags=33%, list=16%, signal=40%
653	BIOCARTA_TOB1_PATHWAY	Details ...	20	0.352021	1.08764	0.322645	0.616952	1	3332	tags=20%, list=16%, signal=24%
654	BIOCARTA_FAS_PATHWAY	Details ...	30	0.264408	1.0876	0.339623	0.616104	1	3960	tags=30%, list=19%, signal=37%
655	BIOCARTA_NDKDYNAMIN_PATHWAY	Details ...	17	0.358803	1.08649	0.381423	0.617457	1	1078	tags=18%, list=5%, signal=19%
656	REACTOME_OLFACTORY_SIGNALING_PATHWAY	Details ...	78	0.353287	1.08604	0.361789	0.61745	1	7852	tags=50%, list=38%, signal=80%
657	REACTOME_TRAFFICKING_OF_GLUR2_CONTAINING_AMPA_RECEPTORS	Details ...	15	0.342739	1.08595	0.312621	0.61668	1	3638	tags=27%, list=18%, signal=32%
658	BIOCARTA_ACH_PATHWAY	Details ...	15	0.446401	1.08449	0.365657	0.618828	1	5973	tags=47%, list=29%, signal=66%
659	KESHELAVA_MULTIPLE_DRUG_RESISTANCE	Details ...	77	0.270124	1.08388	0.337349	0.619202	1	4947	tags=39%, list=24%, signal=51%
660	HOFFMANN_IMMATURE_TO_MATURE_B_LYMPHOCYTE_DN	Details ...	27	0.391588	1.08322	0.363821	0.619648	1	4689	tags=33%, list=23%, signal=43%
661	KUROKAWA_LIVER_CANCER_CHEMOTHERAPY_DN	Details ...	16	0.365208	1.0831	0.371154	0.618984	1	1199	tags=19%, list=6%, signal=20%
662	WEIGEL_OXIDATIVE_STRESS_BY_TBH_AND_H2O2	Details ...	31	0.358432	1.08244	0.361225	0.619419	1	2962	tags=29%, list=14%, signal=34%
663	MANN_RESPONSE_TO_AMIFOSTINE_DN	Details ...	7	0.537045	1.08139	0.420744	0.620778	1	3099	tags=57%, list=15%, signal=67%
664	REACTOME_NOREPINEPHRINE_NEUROTRANSMITTER_RELEASE_CYCLE	Details ...	12	0.468498	1.08087	0.333333	0.620917	1	359	tags=17%, list=2%, signal=17%
665	WU_HBX_TARGETS_2_DN	Details ...	16	0.371357	1.07956	0.314342	0.622869	1	484	tags=13%, list=2%, signal=13%
666	RASHI_RESPONSE_TO_IONIZING_RADIATION_4	Details ...	45	0.280474	1.0788	0.288032	0.623549	1	4115	tags=31%, list=20%, signal=39%
667	PETRETTO_HEART_MASS_QTL_CIS_UP	Details ...	23	0.347277	1.07858	0.352031	0.62306	1	2393	tags=17%, list=12%, signal=20%
668	GAZDA_DIAMOND_BLACKFAN_ANEMIA_MYELOID_UP	Details ...	29	0.338948	1.07837	0.277778	0.62251	1	1994	tags=24%, list=10%, signal=27%
669	TURJANSKI_MAPK8_AND_MAPK9_TARGETS	Details ...	7	0.550527	1.0736	0.434951	0.631374	1	1446	tags=29%, list=7%, signal=31%
670	WHITE_NEUROBLASTOMA_WITH_1P36.3_DELETION	Details ...	11	0.421694	1.07256	0.416335	0.632657	1	4288	tags=45%, list=21%, signal=57%
671	AMUNDSON_GENOTOXIC_SIGNATURE	Details ...	84	0.267436	1.07254	0.354331	0.631761	1	3869	tags=31%, list=19%, signal=38%
672	MURAKAMI_UV_RESPONSE_24HR	Details ...	18	0.383408	1.07153	0.365462	0.632985	1	2010	tags=17%, list=10%, signal=18%
673	REACTOME_FGFR_LIGAND_BINDING_AND_ACTIVATION	Details ...	27	0.331659	1.0704	0.375486	0.634419	1	6332	tags=30%, list=31%, signal=43%
674	PIEPOLI_LGI1_TARGETS_UP	Details ...	15	0.403099	1.07023	0.395112	0.633832	1	1059	tags=20%, list=5%, signal=21%
675	SMID_BREAST_CANCER_ERBB2_DN	Details ...	5	0.499196	1.07007	0.373077	0.633188	1	484	tags=20%, list=2%, signal=20%
676	REACTOME_METABOLISM_OF_PROTEINS	Details ...	185	0.185233	1.0678	0.35098	0.636965	1	4324	tags=16%, list=21%, signal=20%
677	ZHAN_LATE_DIFFERENTIATION_GENES_DN	Details ...	11	0.377902	1.06721	0.454361	0.637271	1	2265	tags=27%, list=11%, signal=31%
678	NAKAMURA_LUNG_CANCER	Details ...	6	0.509369	1.06721	0.341365	0.636333	1	1703	tags=50%, list=8%, signal=54%
679	NAKAMURA_LUNG_CANCER_MARKERS	Details ...	6	0.509369	1.06721	0.341365	0.635396	1	1703	tags=50%, list=8%, signal=54%
680	KEGG_TERPENOID_BACKBONE_BIOSYNTHESIS	Details ...	15	0.408234	1.06697	0.441406	0.634935	1	7773	tags=53%, list=38%, signal=86%
681	IVANOVA_HEMATOPOIESIS_INTERMEDIATE_PROGENITOR	Details ...	27	0.275892	1.06654	0.408624	0.634874	1	5733	tags=44%, list=28%, signal=61%
682	HASLINGER_B_CLL_WITH_6Q21_DELETION	Details ...	8	0.412069	1.06574	0.363289	0.635755	1	2316	tags=25%, list=11%, signal=28%
683	LUCAS_HNF4A_TARGETS_UP	Details ...	50	0.304393	1.0653	0.419958	0.635739	1	911	tags=12%, list=4%, signal=13%
684	LOPES_METHYLATED_IN_COLON_CANCER_UP	Details ...	22	0.375929	1.06516	0.385396	0.6351	1	3907	tags=32%, list=19%, signal=39%
685	KEGG_COLORECTAL_CANCER	Details ...	61	0.309257	1.06278	0.375954	0.639241	1	1951	tags=18%, list=9%, signal=20%
686	HU_ANGIOGENESIS_DN	Details ...	30	0.2689	1.0622	0.362725	0.639514	1	2533	tags=13%, list=12%, signal=15%
687	SMITH_TERT_TARGETS_UP	Details ...	121	0.241198	1.06106	0.416016	0.641009	1	3859	tags=29%, list=19%, signal=35%
688	REACTOME_ACTIVATION_OF_BH3_ONLY_PROTEINS	Details ...	16	0.442251	1.06043	0.409962	0.641436	1	4804	tags=38%, list=23%, signal=49%
689	STAEGE_EWING_FAMILY_TUMOR	Details ...	7	0.45489	1.05427	0.406746	0.653324	1	9990	tags=71%, list=48%, signal=139%
690	WILLERT_WNT_SIGNALING	Details ...	20	0.334992	1.05404	0.362949	0.652886	1	1533	tags=25%, list=7%, signal=27%
691	GUTIERREZ_MULTIPLE_MYELOMA_DN	Details ...	31	0.225411	1.05396	0.359031	0.652093	1	6098	tags=39%, list=30%, signal=55%
692	HUMMEL_BURKITTS_LYMPHOMA_UP	Details ...	38	0.327704	1.05307	0.425447	0.653114	1	2717	tags=26%, list=13%, signal=30%
693	KEGG_PROXIMAL_TUBULE_BICARBONATE_RECLAMATION	Details ...	23	0.384382	1.05232	0.315678	0.653654	1	1734	tags=26%, list=8%, signal=28%
694	ITO_PTTG1_TARGETS_DN	Details ...	9	0.465685	1.05102	0.448	0.655498	1	5281	tags=56%, list=26%, signal=75%
695	GAJATE_RESPONSE_TO_TRABECTEDIN_DN	Details ...	12	0.434904	1.05024	0.453465	0.656105	1	6507	tags=58%, list=32%, signal=85%
696	BENPORATH_SOX2_TARGETS	Details ...	640	0.223656	1.05004	0.376984	0.65558	1	2865	tags=19%, list=14%, signal=21%
697	WILLIAMS_ESR1_TARGETS_UP	Details ...	22	0.414216	1.05	0.370518	0.654691	1	384	tags=23%, list=2%, signal=23%
698	MCBRYAN_PUBERTAL_BREAST_5_6WK_DN	Details ...	111	0.275685	1.04893	0.362782	0.656074	1	4483	tags=30%, list=22%, signal=38%
699	SAKAI_TUMOR_INFILTRATING_MONOCYTES_DN	Details ...	77	0.244213	1.04845	0.394636	0.656085	1	3450	tags=21%, list=17%, signal=25%
700	LAU_APOPTOSIS_CDKN2A_UP	Details ...	55	0.258044	1.04756	0.422764	0.656991	1	3196	tags=24%, list=16%, signal=28%
701	LIU_BREAST_CANCER	Details ...	15	0.298974	1.04715	0.380567	0.656921	1	3394	tags=20%, list=16%, signal=24%
702	NIKOLSKY_BREAST_CANCER_8P12_P11_AMPLICON	Details ...	51	0.236207	1.04655	0.402751	0.657253	1	6264	tags=29%, list=30%, signal=42%
703	WEIGEL_OXIDATIVE_STRESS_RESPONSE	Details ...	29	0.388004	1.04493	0.422	0.659694	1	5296	tags=52%, list=26%, signal=70%
704	BLALOCK_ALZHEIMERS_DISEASE_INCIPIENT_DN	Details ...	161	0.188918	1.04379	0.349892	0.661231	1	4827	tags=24%, list=23%, signal=31%
705	MYLLYKANGAS_AMPLIFICATION_HOT_SPOT_18	Details ...	3	0.598694	1.04371	0.502901	0.660436	1	5496	tags=67%, list=27%, signal=91%
706	BIOCARTA_VDR_PATHWAY	Details ...	10	0.481552	1.0432	0.46875	0.660525	1	1247	tags=20%, list=6%, signal=21%
707	BANDRES_RESPONSE_TO_CARMUSTIN_MGMT_24HR_DN	Details ...	25	0.288885	1.04318	0.384314	0.659643	1	1835	tags=16%, list=9%, signal=18%
708	VALK_AML_WITH_11Q23_REARRANGED	Details ...	19	0.364077	1.04234	0.424125	0.660453	1	3489	tags=26%, list=17%, signal=32%
709	SILIGAN_BOUND_BY_EWS_FLT1_FUSION	Details ...	34	0.340159	1.04209	0.382129	0.660038	1	4775	tags=29%, list=23%, signal=38%
710	SESTO_RESPONSE_TO_UV_C6	Details ...	37	0.289435	1.0415	0.400802	0.660304	1	5254	tags=38%, list=25%, signal=51%
711	PARK_TRETINOIN_RESPONSE	Details ...	9	0.384446	1.04098	0.424951	0.660417	1	5342	tags=44%, list=26%, signal=60%
712	HOFMANN_MYELODYSPLASTIC_SYNDROM_HIGH_RISK_UP	Details ...	8	0.45657	1.04033	0.410042	0.660821	1	4829	tags=50%, list=23%, signal=65%
713	CAFFAREL_RESPONSE_TO_THC_24HR_5_UP	Details ...	25	0.299295	1.04007	0.361616	0.660428	1	1448	tags=12%, list=7%, signal=13%
714	REACTOME_P75_NTR_RECEPTOR_MEDIATED_SIGNALLING	Details ...	80	0.24904	1.039	0.387674	0.661685	1	4992	tags=35%, list=24%, signal=46%
715	REACTOME_SIGNALING_BY_TGF_BETA	Details ...	14	0.424626	1.03818	0.443182	0.662529	1	16	tags=7%, list=0%, signal=7%
716	REACTOME_SCF_BETA_TRCP_MEDIATED_DEGRADATION_OF_EMI1	Details ...	46	0.321713	1.03633	0.446215	0.665344	1	7296	tags=63%, list=35%, signal=97%
717	REACTOME_ACTIVATED_AMPK_STIMULATES_FATTY_ACID_OXIDATION_IN_MUSCLE	Details ...	15	0.392682	1.03611	0.476861	0.664845	1	2569	tags=27%, list=12%, signal=30%
718	WANG_PROSTATE_CANCER_ANDROGEN_INDEPENDENT	Details ...	59	0.259296	1.03607	0.456522	0.664002	1	5012	tags=31%, list=24%, signal=40%
719	TOMLINS_METASTASIS_UP	Details ...	11	0.460463	1.03524	0.43215	0.66483	1	3401	tags=36%, list=17%, signal=44%
720	BIOCARTA_PROTEASOME_PATHWAY	Details ...	18	0.377089	1.03415	0.463768	0.666058	1	7296	tags=50%, list=35%, signal=77%
721	OUELLET_OVARIAN_CANCER_INVASIVE_VS_LMP_UP	Details ...	110	0.220323	1.03161	0.419802	0.670345	1	5412	tags=33%, list=26%, signal=44%
722	KEGG_CYSTEINE_AND_METHIONINE_METABOLISM	Details ...	31	0.330867	1.03105	0.452941	0.670594	1	5851	tags=52%, list=28%, signal=72%
723	OKAMOTO_LIVER_CANCER_MULTICENTRIC_OCCURRENCE_UP	Details ...	7	0.532805	1.02979	0.493827	0.672065	1	8247	tags=71%, list=40%, signal=119%
724	BIOCARTA_AKAP95_PATHWAY	Details ...	11	0.434586	1.0274	0.456033	0.675755	1	4025	tags=36%, list=20%, signal=45%
725	ASTIER_INTEGRIN_SIGNALING	Details ...	53	0.28911	1.02737	0.378072	0.6749	1	1089	tags=11%, list=5%, signal=12%
726	DASU_IL6_SIGNALING_SCAR_DN	Details ...	14	0.403561	1.0267	0.43662	0.675339	1	4521	tags=29%, list=22%, signal=37%
727	REACTOME_PURINE_METABOLISM	Details ...	29	0.291954	1.02541	0.429423	0.677095	1	4944	tags=45%, list=24%, signal=59%
728	GOERING_BLOOD_HDL_CHOLESTEROL_QTL_CIS	Details ...	8	0.433373	1.02245	0.439516	0.682166	1	3609	tags=38%, list=18%, signal=45%
729	REACTOME_BASE_FREE_SUGAR_PHOSPHATE_REMOVAL_VIA_THE_SINGLE_NUCLEOTIDE_REPLACEMENT_PATHWAY	Details ...	9	0.38868	1.0221	0.440945	0.681855	1	3000	tags=33%, list=15%, signal=39%
730	HONMA_DOCETAXEL_RESISTANCE	Details ...	30	0.304376	1.02145	0.459406	0.682207	1	2554	tags=17%, list=12%, signal=19%
731	YAO_TEMPORAL_RESPONSE_TO_PROGESTERONE_CLUSTER_10	Details ...	58	0.235841	1.01819	0.455268	0.687805	1	4107	tags=19%, list=20%, signal=24%
732	DAIRKEE_CANCER_PRONE_RESPONSE_BPA	Details ...	46	0.299522	1.01813	0.440644	0.686995	1	4689	tags=39%, list=23%, signal=51%
733	HEIDENBLAD_AMPLIFIED_IN_PANCREATIC_CANCER	Details ...	29	0.31253	1.01439	0.468432	0.693653	1	2117	tags=24%, list=10%, signal=27%
734	JAZAG_TGFB1_SIGNALING_VIA_SMAD4_UP	Details ...	95	0.274206	1.01393	0.447876	0.693555	1	3005	tags=26%, list=15%, signal=31%
735	MODY_HIPPOCAMPUS_PRENATAL	Details ...	27	0.265699	1.01336	0.448898	0.693795	1	9107	tags=63%, list=44%, signal=113%
736	GINESTIER_BREAST_CANCER_20Q13_AMPLIFICATION_DN	Details ...	153	0.259321	1.01314	0.431174	0.693316	1	3282	tags=26%, list=16%, signal=31%
737	EHRLICH_ICF_SYNDROM_UP	Details ...	11	0.45651	1.012	0.438775	0.694695	1	7869	tags=64%, list=38%, signal=103%
738	MCCABE_HOXC6_TARGETS_CANCER_DN	Details ...	18	0.286264	1.01183	0.453988	0.694083	1	5124	tags=44%, list=25%, signal=59%
739	BIOCARTA_IGF1MTOR_PATHWAY	Details ...	19	0.295774	1.011	0.439394	0.694831	1	4302	tags=37%, list=21%, signal=47%
740	DAZARD_UV_RESPONSE_CLUSTER_G6	Details ...	111	0.339397	1.0103	0.478873	0.695204	1	4062	tags=41%, list=20%, signal=51%
741	SU_SALIVARY_GLAND	Details ...	12	0.406713	1.00954	0.465447	0.695703	1	3192	tags=17%, list=15%, signal=20%
742	OLSSON_E2F3_TARGETS_DN	Details ...	25	0.333255	1.00824	0.476483	0.69736	1	1738	tags=28%, list=8%, signal=31%
743	ST_INTEGRIN_SIGNALING_PATHWAY	Details ...	77	0.270193	1.00766	0.436874	0.697614	1	2539	tags=19%, list=12%, signal=22%
744	GALLUZZI_PREVENT_MITOCHONDIAL_PERMEABILIZATION	Details ...	7	0.420963	1.00612	0.443137	0.699622	1	1628	tags=29%, list=8%, signal=31%
745	KEGG_ACUTE_MYELOID_LEUKEMIA	Details ...	56	0.261579	1.00518	0.438931	0.700522	1	3869	tags=29%, list=19%, signal=35%
746	BIOCARTA_CARM_ER_PATHWAY	Details ...	32	0.342335	1.00516	0.452941	0.699626	1	1003	tags=19%, list=5%, signal=20%
747	BOHN_PRIMARY_IMMUNODEFICIENCY_SYNDROM_UP	Details ...	33	0.294752	1.0038	0.44902	0.701329	1	3808	tags=36%, list=18%, signal=45%
748	AMIT_EGF_RESPONSE_240_HELA	Details ...	56	0.270573	1.00365	0.453763	0.700659	1	3516	tags=27%, list=17%, signal=32%
749	NIKOLSKY_BREAST_CANCER_10Q22_AMPLICON	Details ...	5	0.452054	1.00358	0.455115	0.69985	1	6441	tags=40%, list=31%, signal=58%
750	GRADE_COLON_VS_RECTAL_CANCER_UP	Details ...	27	0.32575	1.00241	0.439364	0.701112	1	1918	tags=26%, list=9%, signal=29%
751	LOPEZ_MBD_TARGETS	Details ...	842	0.203997	0.999696	0.454357	0.705437	1	4944	tags=28%, list=24%, signal=35%
752	HOFMANN_CELL_LYMPHOMA_DN	Details ...	33	0.295703	0.999587	0.443359	0.704673	1	5750	tags=42%, list=28%, signal=59%
753	BOYERINAS_ONCOFETAL_TARGETS_OF_LET7A1	Details ...	10	0.4214	0.999202	0.476378	0.704464	1	3084	tags=40%, list=15%, signal=47%
754	SCHLESINGER_H3K27ME3_IN_NORMAL_AND_METHYLATED_IN_CANCER	Details ...	26	0.373116	0.99874	0.465306	0.70436	1	6725	tags=65%, list=33%, signal=97%
755	SCHAVOLT_TARGETS_OF_TP53_AND_TP63	Details ...	15	0.392873	0.998602	0.46	0.703706	1	1931	tags=33%, list=9%, signal=37%
756	MOROSETTI_FACIOSCAPULOHUMERAL_MUSCULAR_DISTROPHY_UP	Details ...	20	0.335383	0.997179	0.455078	0.705419	1	5075	tags=35%, list=25%, signal=46%
757	SMIRNOV_CIRCULATING_ENDOTHELIOCYTES_IN_CANCER_DN	Details ...	5	0.503125	0.996727	0.501048	0.705384	1	7313	tags=60%, list=35%, signal=93%
758	KEGG_PROPANOATE_METABOLISM	Details ...	31	0.261177	0.994923	0.47929	0.707987	1	476	tags=10%, list=2%, signal=10%
759	BENPORATH_NANOG_TARGETS	Details ...	865	0.214777	0.994524	0.527163	0.707795	1	3501	tags=22%, list=17%, signal=25%
760	XU_CREBBP_TARGETS_DN	Details ...	35	0.315727	0.99348	0.477046	0.70894	1	2956	tags=20%, list=14%, signal=23%
761	REACTOME_ELECTRON_TRANSPORT_CHAIN	Details ...	62	0.241191	0.993288	0.476289	0.708406	1	5047	tags=23%, list=24%, signal=30%
762	KUNINGER_IGF1_VS_PDGFB_TARGETS_UP	Details ...	41	0.338656	0.992295	0.457692	0.709414	1	5275	tags=37%, list=26%, signal=49%
763	CAFFAREL_RESPONSE_TO_THC_8HR_5_DN	Details ...	11	0.344943	0.991661	0.482897	0.70974	1	5937	tags=45%, list=29%, signal=64%
764	SABATES_COLORECTAL_ADENOMA_SIZE_DN	Details ...	12	0.373565	0.991183	0.434524	0.709709	1	5196	tags=42%, list=25%, signal=56%
765	WEBER_METHYLATED_LCP_IN_FIBROBLAST_DN	Details ...	10	0.443907	0.989573	0.485265	0.712002	1	3373	tags=30%, list=16%, signal=36%
766	SCHEIDEREIT_IKK_INTERACTING_PROTEINS	Details ...	23	0.306114	0.988315	0.468487	0.713458	1	3161	tags=26%, list=15%, signal=31%
767	VALK_AML_WITH_T_8_21_TRANSLOCATION	Details ...	5	0.550617	0.988012	0.553535	0.7131	1	7218	tags=80%, list=35%, signal=123%
768	GARGALOVIC_RESPONSE_TO_OXIDIZED_PHOSPHOLIPIDS_BLACK_DN	Details ...	9	0.419229	0.987499	0.478599	0.713171	1	3350	tags=44%, list=16%, signal=53%
769	BIOCARTA_EIF4_PATHWAY	Details ...	22	0.300222	0.987291	0.494163	0.712662	1	2826	tags=23%, list=14%, signal=26%
770	FOURNIER_ACINAR_DEVELOPMENT_EARLY_DN	Details ...	5	0.62739	0.985901	0.534591	0.714546	1	27	tags=20%, list=0%, signal=20%
771	GUTIERREZ_MULTIPLE_MYELOMA_UP	Details ...	2	0.634515	0.983384	0.558416	0.718465	1	6141	tags=50%, list=30%, signal=71%
772	LAMB_CCND1_TARGETS	Details ...	14	0.484754	0.982697	0.561077	0.718892	1	835	tags=14%, list=4%, signal=15%
773	BRUNEAU_HEART_GREAT_VESSELS_AND_VALVULOGENESIS	Details ...	7	0.428584	0.982468	0.50099	0.718383	1	5669	tags=43%, list=28%, signal=59%
774	CHANDRAN_METASTASIS_TOP50_UP	Details ...	14	0.325316	0.982282	0.477733	0.717847	1	5141	tags=29%, list=25%, signal=38%
775	BREDEMEYER_RAG_SIGNALING_NOT_VIA_ATM_UP	Details ...	45	0.260875	0.980943	0.477083	0.719546	1	5288	tags=38%, list=26%, signal=51%
776	BIOCARTA_INFLAM_PATHWAY	Details ...	29	0.333306	0.980012	0.524809	0.720411	1	3694	tags=24%, list=18%, signal=29%
777	DAIRKEE_CANCER_PRONE_RESPONSE_E2	Details ...	27	0.295739	0.979878	0.502913	0.719773	1	902	tags=11%, list=4%, signal=12%
778	GENTILE_UV_RESPONSE_CLUSTER_D9	Details ...	16	0.362099	0.976825	0.485772	0.724583	1	3084	tags=31%, list=15%, signal=37%
779	KEGG_GLUTATHIONE_METABOLISM	Details ...	45	0.26801	0.975051	0.518443	0.727002	1	2639	tags=22%, list=13%, signal=25%
780	KEGG_TYPE_II_DIABETES_MELLITUS	Details ...	44	0.258647	0.974994	0.487854	0.726174	1	4002	tags=23%, list=19%, signal=28%
781	GARGALOVIC_RESPONSE_TO_OXIDIZED_PHOSPHOLIPIDS_YELLOW_DN	Details ...	15	0.354511	0.974552	0.494867	0.726126	1	4531	tags=40%, list=22%, signal=51%
782	REACTOME_ETHANOL_OXIDATION	Details ...	10	0.431614	0.972616	0.45614	0.72881	1	23	tags=10%, list=0%, signal=10%
783	SHIPP_DLBCL_CURED_VS_FATAL_DN	Details ...	42	0.24325	0.972372	0.540041	0.728357	1	4304	tags=29%, list=21%, signal=36%
784	REACTOME_GS_ALPHA_MEDIATED_EVENTS_IN_GLUCAGON_SIGNALLING	Details ...	25	0.284872	0.972031	0.494048	0.728078	1	7012	tags=60%, list=34%, signal=91%
785	MASSARWEH_RESPONSE_TO_ESTRADIOL	Details ...	53	0.308067	0.970268	0.504817	0.730624	1	782	tags=13%, list=4%, signal=14%
786	MA_PITUITARY_FETAL_VS_ADULT_UP	Details ...	6	0.448358	0.969802	0.523422	0.730636	1	2300	tags=33%, list=11%, signal=38%
787	REACTOME_SIGNALLING_TO_P38_VIA_RIT_AND_RIN	Details ...	13	0.328419	0.969615	0.517647	0.730097	1	3383	tags=31%, list=16%, signal=37%
788	REACTOME_INTEGRATION_OF_ENERGY_METABOLISM	Details ...	207	0.177081	0.968464	0.485207	0.731244	1	3233	tags=15%, list=16%, signal=18%
789	WU_HBX_TARGETS_1_DN	Details ...	21	0.370194	0.96732	0.542471	0.732493	1	940	tags=14%, list=5%, signal=15%
790	YAMASHITA_LIVER_CANCER_WITH_EPCAM_DN	Details ...	12	0.363137	0.966956	0.550781	0.732233	1	266	tags=17%, list=1%, signal=17%
791	BOYAULT_LIVER_CANCER_SUBCLASS_G23_DN	Details ...	8	0.393258	0.965698	0.502901	0.733677	1	9617	tags=75%, list=47%, signal=141%
792	REACTOME_TIE2_SIGNALING	Details ...	18	0.349642	0.964744	0.534517	0.73449	1	3383	tags=28%, list=16%, signal=33%
793	PELLICCIOTTA_HDAC_IN_ANTIGEN_PRESENTATION_UP	Details ...	59	0.209486	0.96396	0.46493	0.735098	1	4476	tags=20%, list=22%, signal=26%
794	MCMURRAY_TP53_HRAS_COOPERATION_RESPONSE_UP	Details ...	22	0.300524	0.962271	0.556485	0.737442	1	1261	tags=14%, list=6%, signal=15%
795	MAHADEVAN_IMATINIB_RESISTANCE_DN	Details ...	19	0.280271	0.961703	0.544747	0.737578	1	3410	tags=26%, list=17%, signal=32%
796	KEGG_REGULATION_OF_ACTIN_CYTOSKELETON	Details ...	198	0.211139	0.96138	0.498024	0.737241	1	3796	tags=20%, list=18%, signal=25%
797	NIKOLSKY_BREAST_CANCER_20Q12_Q13_AMPLICON	Details ...	125	0.254974	0.959948	0.52183	0.739124	1	5542	tags=35%, list=27%, signal=48%
798	WU_HBX_TARGETS_1_UP	Details ...	16	0.307138	0.956101	0.55042	0.745437	1	5620	tags=56%, list=27%, signal=77%
799	LIU_VAV3_PROSTATE_CARCINOGENESIS_DN	Details ...	15	0.296545	0.955601	0.522073	0.745444	1	4451	tags=33%, list=22%, signal=42%
800	REACTOME_NEUROTRANSMITTER_RELEASE_CYCLE	Details ...	28	0.290926	0.954994	0.576837	0.745635	1	4350	tags=25%, list=21%, signal=32%
801	TCGA_GLIOBLASTOMA_COPY_NUMBER_DN	Details ...	29	0.281952	0.953604	0.508841	0.747436	1	4198	tags=31%, list=20%, signal=39%
802	GRABARCZYK_BCL11B_TARGETS_DN	Details ...	52	0.251325	0.953587	0.621795	0.746533	1	2875	tags=25%, list=14%, signal=29%
803	MARTINELLI_IMMATURE_NEUTROPHIL_UP	Details ...	6	0.517254	0.953535	0.575342	0.7457	1	7539	tags=50%, list=37%, signal=79%
804	GALI_TP53_TARGETS_APOPTOTIC_DN	Details ...	6	0.497484	0.952977	0.57685	0.745794	1	221	tags=17%, list=1%, signal=17%
805	ENK_UV_RESPONSE_KERATINOCYTE_DN	Details ...	448	0.201811	0.952663	0.521654	0.745543	1	2855	tags=17%, list=14%, signal=20%
806	BIOCARTA_ALK_PATHWAY	Details ...	36	0.260101	0.952582	0.520576	0.744758	1	5669	tags=33%, list=28%, signal=46%
807	REACTOME_REGULATION_OF_LIPID_METABOLISM_BY_PEROXISOME_PROLIFERATOR_ACTIVATED_RECEPTOR_ALPHA	Details ...	54	0.254648	0.951967	0.600414	0.744929	1	1630	tags=17%, list=8%, signal=18%
808	GOLDRATH_HOMEOSTATIC_PROLIFERATION	Details ...	134	0.205084	0.950408	0.55814	0.746949	1	4217	tags=25%, list=20%, signal=32%
809	ALONSO_METASTASIS_NEURAL_UP	Details ...	16	0.369353	0.950214	0.562249	0.746348	1	719	tags=25%, list=3%, signal=26%
810	TURASHVILI_BREAST_NORMAL_DUCTAL_VS_LOBULAR_UP	Details ...	55	0.298898	0.949636	0.531187	0.746488	1	1537	tags=18%, list=7%, signal=20%
811	PACHER_TARGETS_OF_IGF1_AND_IGF2_UP	Details ...	29	0.38081	0.949017	0.498016	0.746668	1	1810	tags=24%, list=9%, signal=26%
812	BARIS_THYROID_CANCER_DN	Details ...	53	0.26846	0.947602	0.578641	0.748293	1	1430	tags=11%, list=7%, signal=12%
813	BIOCARTA_EDG1_PATHWAY	Details ...	24	0.357517	0.94663	0.55303	0.749143	1	5072	tags=46%, list=25%, signal=61%
814	FIRESTEIN_CTNNB1_PATHWAY_AND_PROLIFERATION	Details ...	8	0.435233	0.946143	0.564103	0.749207	1	3596	tags=38%, list=17%, signal=45%
815	SMID_BREAST_CANCER_RELAPSE_IN_LUNG_UP	Details ...	21	0.302484	0.94599	0.556745	0.748558	1	3301	tags=19%, list=16%, signal=23%
816	IVANOV_MUTATED_IN_COLON_CANCER	Details ...	9	0.384258	0.944696	0.559838	0.750043	1	2427	tags=33%, list=12%, signal=38%
817	ODONNELL_METASTASIS_UP	Details ...	77	0.249662	0.944512	0.603586	0.74942	1	3858	tags=29%, list=19%, signal=35%
818	REACTOME_G_PROTEIN_BETA_GAMMA_SIGNALLING	Details ...	26	0.28199	0.944358	0.52381	0.748819	1	5072	tags=38%, list=25%, signal=51%
819	GAUSSMANN_MLL_AF4_FUSION_TARGETS_D_DN	Details ...	7	0.429769	0.94405	0.557087	0.748501	1	4321	tags=43%, list=21%, signal=54%
820	SCIAN_INVERSED_TARGETS_OF_TP53_AND_TP73_DN	Details ...	25	0.283186	0.943669	0.529536	0.748304	1	1976	tags=12%, list=10%, signal=13%
821	BIOCARTA_BARR_MAPK_PATHWAY	Details ...	12	0.321766	0.943374	0.543307	0.747942	1	6530	tags=50%, list=32%, signal=73%
822	HASLINGER_B_CLL_WITH_CHROMOSOME_12_TRISOMY	Details ...	17	0.338286	0.941012	0.515464	0.751429	1	5397	tags=41%, list=26%, signal=56%
823	BIOCARTA_RARRXR_PATHWAY	Details ...	14	0.31386	0.940169	0.558882	0.752009	1	1247	tags=14%, list=6%, signal=15%
824	KAPOSI_LIVER_CANCER_POOR_SURVIVAL_UP	Details ...	16	0.266308	0.939552	0.530992	0.752264	1	843	tags=13%, list=4%, signal=13%
825	YOKOE_CANCER_TESTIS_ANTIGENS	Details ...	18	0.427888	0.939486	0.533195	0.751469	1	924	tags=22%, list=4%, signal=23%
826	BIOCARTA_INTEGRIN_PATHWAY	Details ...	37	0.310923	0.938203	0.549495	0.752868	1	4559	tags=30%, list=22%, signal=38%
827	WENDT_COHESIN_TARGETS_UP	Details ...	29	0.32406	0.938098	0.553279	0.752152	1	9084	tags=62%, list=44%, signal=111%
828	MUELLER_X_LINKED_COPY_NUMBER_UP	Details ...	2	0.54682	0.938072	0.58642	0.751285	1	5285	tags=50%, list=26%, signal=67%
829	KIM_GASTRIC_CANCER_CHEMOSENSITIVITY	Details ...	92	0.267999	0.938013	0.573469	0.750485	1	4804	tags=32%, list=23%, signal=41%
830	MUELLER_X_LINKED_COPY_NUMBER_DN	Details ...	1	0.65654	0.937921	0.651515	0.749752	1	7077	tags=100%, list=34%, signal=152%
831	SU_THYMUS	Details ...	19	0.317925	0.9379	0.553106	0.748877	1	4784	tags=32%, list=23%, signal=41%
832	PENG_LEUCINE_DEPRIVATION_UP	Details ...	21	0.366751	0.937286	0.558704	0.749103	1	2690	tags=33%, list=13%, signal=38%
833	KONDO_PROSTATE_CANCER_HCP_WITH_H3K27ME3	Details ...	76	0.266776	0.936781	0.58891	0.749124	1	5260	tags=41%, list=26%, signal=55%
834	HEIDENBLAD_AMPLICON_12P11_12_DN	Details ...	20	0.331482	0.93662	0.554852	0.748513	1	4330	tags=35%, list=21%, signal=44%
835	NAGY_PCAF_COMPONENTS_HUMAN	Details ...	5	0.497985	0.936306	0.579051	0.748145	1	2749	tags=40%, list=13%, signal=46%
836	HEIDENBLAD_AMPLICON_8Q24_DN	Details ...	31	0.254261	0.935601	0.552846	0.748419	1	3747	tags=23%, list=18%, signal=28%
837	WAESCH_ANAPHASE_PROMOTING_COMPLEX	Details ...	6	0.384542	0.935334	0.55579	0.748	1	2346	tags=50%, list=11%, signal=56%
838	BIOCARTA_TID_PATHWAY	Details ...	19	0.305985	0.935242	0.535934	0.747282	1	3256	tags=26%, list=16%, signal=31%
839	DACOSTA_UV_RESPONSE_VIA_ERCC3_UP	Details ...	286	0.25377	0.933401	0.514911	0.749744	1	3708	tags=29%, list=18%, signal=35%
840	BIOCARTA_WNT_PATHWAY	Details ...	25	0.305349	0.933203	0.534654	0.749239	1	4208	tags=20%, list=20%, signal=25%
841	REACTOME_STABILIZATION_OF_P53	Details ...	45	0.271551	0.932724	0.501002	0.749166	1	7296	tags=60%, list=35%, signal=93%
842	MOREIRA_RESPONSE_TO_TSA_UP	Details ...	24	0.36132	0.931103	0.598361	0.751147	1	1446	tags=13%, list=7%, signal=13%
843	NAGY_TFTC_COMPONENTS_HUMAN	Details ...	14	0.334431	0.930746	0.543307	0.750876	1	3620	tags=43%, list=18%, signal=52%
844	HO_LIVER_CANCER_VASCULAR_INVASION	Details ...	12	0.35932	0.930169	0.586639	0.751061	1	2963	tags=33%, list=14%, signal=39%
845	WILCOX_PRESPONSE_TO_ROGESTERONE_UP	Details ...	138	0.290578	0.92981	0.571713	0.750784	1	3398	tags=33%, list=16%, signal=39%
846	LEONARD_HYPOXIA	Details ...	30	0.297321	0.928663	0.562633	0.751956	1	2645	tags=23%, list=13%, signal=27%
847	REACTOME_ERKS_ARE_INACTIVATED	Details ...	12	0.293983	0.927336	0.563353	0.753395	1	8231	tags=58%, list=40%, signal=97%
848	APPIERTO_RESPONSE_TO_FENRETINIDE_UP	Details ...	30	0.236348	0.926202	0.615222	0.754562	1	3630	tags=27%, list=18%, signal=32%
849	MILI_PSEUDOPODIA_HAPTOTAXIS_UP	Details ...	407	0.293921	0.925517	0.576065	0.754918	1	4431	tags=28%, list=22%, signal=34%
850	TAKADA_GASTRIC_CANCER_COPY_NUMBER_DN	Details ...	23	0.354282	0.923952	0.56778	0.756792	1	4775	tags=30%, list=23%, signal=40%
851	KEGG_OXIDATIVE_PHOSPHORYLATION	Details ...	110	0.169833	0.922124	0.509921	0.759072	1	3751	tags=15%, list=18%, signal=19%
852	DORSAM_HOXA9_TARGETS_UP	Details ...	31	0.245747	0.92207	0.61167	0.758271	1	3406	tags=19%, list=17%, signal=23%
853	REACTOME_G_BETA_GAMMA_SIGNALLING_THROUGH_PLC_BETA	Details ...	19	0.271113	0.919703	0.596457	0.761653	1	2949	tags=26%, list=14%, signal=31%
854	TANAKA_METHYLATED_IN_ESOPHAGEAL_CARCINOMA	Details ...	91	0.216011	0.919492	0.719588	0.761149	1	3424	tags=19%, list=17%, signal=22%
855	LEE_TARGETS_OF_PTCH1_AND_SUFU_DN	Details ...	47	0.280345	0.919238	0.578244	0.76071	1	2460	tags=21%, list=12%, signal=24%
856	OHM_METHYLATED_IN_ADULT_CANCERS	Details ...	27	0.273743	0.918113	0.607219	0.76182	1	1574	tags=19%, list=8%, signal=20%
857	BIOCARTA_CARM1_PATHWAY	Details ...	13	0.319423	0.916369	0.624016	0.763942	1	204	tags=8%, list=1%, signal=8%
858	WU_HBX_TARGETS_2_UP	Details ...	21	0.292002	0.9161	0.594321	0.763515	1	3146	tags=29%, list=15%, signal=34%
859	SA_PROGRAMMED_CELL_DEATH	Details ...	11	0.322078	0.914892	0.656746	0.764807	1	177	tags=9%, list=1%, signal=9%
860	TAKADA_GASTRIC_CANCER_COPY_NUMBER_UP	Details ...	7	0.392212	0.914278	0.634615	0.76498	1	890	tags=29%, list=4%, signal=30%
861	NEBEN_AML_WITH_FLT3_OR_NRAS_UP	Details ...	7	0.373395	0.912535	0.590734	0.767146	1	5453	tags=43%, list=26%, signal=58%
862	GARGALOVIC_RESPONSE_TO_OXIDIZED_PHOSPHOLIPIDS_GREEN_DN	Details ...	24	0.339643	0.91241	0.576998	0.766498	1	1967	tags=29%, list=10%, signal=32%
863	OZEN_MIR125B1_TARGETS	Details ...	14	0.309226	0.912387	0.575053	0.765648	1	5646	tags=50%, list=27%, signal=69%
864	LU_TUMOR_ENDOTHELIAL_MARKERS_UP	Details ...	18	0.310624	0.911724	0.586792	0.765984	1	484	tags=11%, list=2%, signal=11%
865	GRADE_COLON_VS_RECTAL_CANCER_DN	Details ...	41	0.2574	0.911671	0.584158	0.765179	1	2131	tags=12%, list=10%, signal=14%
866	MUELLER_COMMON_TARGETS_OF_AML_FUSIONS_UP	Details ...	14	0.382298	0.911438	0.584158	0.764706	1	1821	tags=36%, list=9%, signal=39%
867	BUDHU_LIVER_CANCER_METASTASIS_DN	Details ...	7	0.394828	0.910097	0.593361	0.766082	1	3446	tags=29%, list=17%, signal=34%
868	REACTOME_SMOOTH_MUSCLE_CONTRACTION	Details ...	22	0.337276	0.909805	0.662577	0.765703	1	7025	tags=50%, list=34%, signal=76%
869	BIOCARTA_CK1_PATHWAY	Details ...	17	0.273596	0.909424	0.616438	0.765464	1	4025	tags=18%, list=20%, signal=22%
870	BIOCARTA_PTDINS_PATHWAY	Details ...	23	0.260689	0.907676	0.603143	0.767659	1	1032	tags=9%, list=5%, signal=9%
871	REACTOME_REGULATION_OF_GENE_EXPRESSION_IN_BETA_CELLS	Details ...	91	0.218679	0.906956	0.587121	0.767976	1	10310	tags=57%, list=50%, signal=114%
872	WEI_MIR34A_TARGETS	Details ...	131	0.23664	0.905551	0.571429	0.769375	1	2879	tags=20%, list=14%, signal=23%
873	REACTOME_NEF_MEDIATES_DOWN_MODULATION_OF_CELL_SURFACE_RECEPTORS_BY_RECRUITING_THEM_TO_CLATHRIN_ADAPTERS	Details ...	21	0.317395	0.904089	0.596422	0.771049	1	4262	tags=33%, list=21%, signal=42%
874	MARTINEZ_RESPONSE_TO_TRABECTEDIN	Details ...	38	0.273298	0.902704	0.619145	0.772545	1	4509	tags=37%, list=22%, signal=47%
875	SILIGAN_TARGETS_OF_EWS_FLI1_FUSION_DN	Details ...	15	0.396308	0.901053	0.602294	0.774588	1	5342	tags=47%, list=26%, signal=63%
876	REACTOME_CREB_PHOPHORYLATION_THROUGH_THE_ACTIVATION_OF_RAS	Details ...	26	0.310684	0.899518	0.577689	0.776378	1	8616	tags=50%, list=42%, signal=86%
877	BIOCARTA_SALMONELLA_PATHWAY	Details ...	12	0.321632	0.897914	0.558943	0.778329	1	3063	tags=17%, list=15%, signal=20%
878	KUNINGER_IGF1_VS_PDGFB_TARGETS_DN	Details ...	19	0.293255	0.897372	0.632135	0.778324	1	4632	tags=37%, list=22%, signal=47%
879	BIOCARTA_P53HYPOXIA_PATHWAY	Details ...	22	0.33479	0.8951	0.600815	0.781277	1	2924	tags=32%, list=14%, signal=37%
880	BIOCARTA_IL12_PATHWAY	Details ...	21	0.29686	0.895021	0.640873	0.780512	1	3446	tags=24%, list=17%, signal=29%
881	RIZKI_TUMOR_INVASIVENESS_2D_UP	Details ...	62	0.211481	0.894181	0.653445	0.781063	1	6154	tags=35%, list=30%, signal=50%
882	ICHIBA_GRAFT_VERSUS_HOST_DISEASE_35D_DN	Details ...	40	0.2456	0.89393	0.70334	0.780579	1	6009	tags=43%, list=29%, signal=60%
883	MATTIOLI_MGUS_VS_MULTIPLE_MYELOMA	Details ...	13	0.301809	0.893367	0.622081	0.780623	1	3223	tags=31%, list=16%, signal=36%
884	CREIGHTON_ENDOCRINE_THERAPY_RESISTANCE_2	Details ...	370	0.251511	0.892467	0.646465	0.781225	1	2406	tags=19%, list=12%, signal=22%
885	SINGH_NFE2L2_TARGETS	Details ...	14	0.272553	0.89217	0.614108	0.780846	1	2175	tags=14%, list=11%, signal=16%
886	BYSTRYKH_SCP2_QTL	Details ...	5	0.452376	0.891735	0.610766	0.780685	1	2796	tags=40%, list=14%, signal=46%
887	JIANG_TIP30_TARGETS_DN	Details ...	23	0.407748	0.891667	0.600807	0.779907	1	5486	tags=48%, list=27%, signal=65%
888	IGARASHI_ATF4_TARGETS_UP	Details ...	4	0.476532	0.891556	0.608527	0.779213	1	1068	tags=25%, list=5%, signal=26%
889	WEBER_METHYLATED_ICP_IN_FIBROBLAST	Details ...	16	0.331738	0.89047	0.643701	0.780254	1	7713	tags=56%, list=37%, signal=90%
890	REACTOME_REGULATION_OF_BETA_CELL_DEVELOPMENT	Details ...	100	0.215953	0.890087	0.613767	0.780034	1	10310	tags=58%, list=50%, signal=116%
891	CAFFAREL_RESPONSE_TO_THC_24HR_3_UP	Details ...	7	0.352611	0.88897	0.540041	0.781028	1	5052	tags=43%, list=25%, signal=57%
892	LU_AGING_BRAIN_UP	Details ...	144	0.214488	0.888163	0.643411	0.781484	1	1372	tags=10%, list=7%, signal=11%
893	BIOCARTA_RNA_PATHWAY	Details ...	10	0.357591	0.888016	0.623047	0.78086	1	4293	tags=40%, list=21%, signal=51%
894	REACTOME_APOPTOSIS	Details ...	123	0.176822	0.887875	0.644711	0.780246	1	6381	tags=35%, list=31%, signal=50%
895	PENG_GLUCOSE_DEPRIVATION_UP	Details ...	9	0.397685	0.883475	0.626775	0.786813	1	3172	tags=33%, list=15%, signal=39%
896	PENG_GLUCOSE_DEPRIVATION_DN	Details ...	9	0.397685	0.883475	0.626775	0.785934	1	3172	tags=33%, list=15%, signal=39%
897	MUELLER_COMMON_TARGETS_OF_AML_FUSIONS_DN	Details ...	23	0.271744	0.88309	0.704724	0.785704	1	1767	tags=13%, list=9%, signal=14%
898	BIOCARTA_CXCR4_PATHWAY	Details ...	23	0.22173	0.882439	0.646	0.785891	1	7024	tags=43%, list=34%, signal=66%
899	HEDENFALK_BREAST_CANCER_BRACX_UP	Details ...	17	0.363794	0.882291	0.604555	0.785251	1	3809	tags=29%, list=18%, signal=36%
900	DAZARD_RESPONSE_TO_UV_SCC_DN	Details ...	88	0.232908	0.881505	0.618677	0.785711	1	3151	tags=19%, list=15%, signal=23%
901	BIOCARTA_KREB_PATHWAY	Details ...	8	0.340429	0.881367	0.56699	0.785095	1	10002	tags=88%, list=49%, signal=170%
902	MODY_HIPPOCAMPUS_NEONATAL	Details ...	10	0.422756	0.880631	0.639313	0.785483	1	1946	tags=20%, list=9%, signal=22%
903	ALONSO_METASTASIS_EMT_DN	Details ...	5	0.465238	0.880536	0.618947	0.784788	1	8696	tags=60%, list=42%, signal=104%
904	BIOCARTA_HDAC_PATHWAY	Details ...	28	0.279123	0.878516	0.600768	0.787351	1	6667	tags=50%, list=32%, signal=74%
905	KEGG_PANTOTHENATE_AND_COA_BIOSYNTHESIS	Details ...	16	0.361827	0.877776	0.674	0.787763	1	2024	tags=38%, list=10%, signal=42%
906	OZANNE_AP1_TARGETS_UP	Details ...	11	0.356404	0.877252	0.627119	0.787751	1	1651	tags=27%, list=8%, signal=30%
907	KEGG_CHRONIC_MYELOID_LEUKEMIA	Details ...	72	0.257733	0.876016	0.581262	0.788901	1	3869	tags=26%, list=19%, signal=32%
908	KEGG_MELANOMA	Details ...	71	0.258936	0.874524	0.62963	0.79046	1	4302	tags=31%, list=21%, signal=39%
909	BYSTRYKH_HEMATOPOIESIS_STEM_CELL_FLI1	Details ...	9	0.41085	0.874139	0.641393	0.790259	1	2165	tags=33%, list=11%, signal=37%
910	MYLLYKANGAS_AMPLIFICATION_HOT_SPOT_12	Details ...	10	0.392518	0.87351	0.613726	0.790466	1	3258	tags=40%, list=16%, signal=47%
911	ZAIDI_OSTEOBLAST_TRANSCRIPTION_FACTORS	Details ...	6	0.380878	0.873252	0.701431	0.790001	1	4658	tags=33%, list=23%, signal=43%
912	BIOCARTA_NUCLEARRS_PATHWAY	Details ...	14	0.342369	0.872877	0.59408	0.78973	1	1985	tags=21%, list=10%, signal=24%
913	HASINA_NOL7_TARGETS_DN	Details ...	11	0.320666	0.872815	0.65102	0.788981	1	1704	tags=27%, list=8%, signal=30%
914	REACTOME_SHCMEDIATED_CASCADE	Details ...	21	0.293791	0.872666	0.629779	0.78836	1	5936	tags=33%, list=29%, signal=47%
915	KEGG_OLFACTORY_TRANSDUCTION	Details ...	114	0.261452	0.872129	0.616162	0.788324	1	7852	tags=43%, list=38%, signal=69%
916	FINETTI_BREAST_CANCERS_KINOME_GRAY	Details ...	13	0.395531	0.871282	0.630832	0.788811	1	3869	tags=38%, list=19%, signal=47%
917	TIMOFEEVA_GROWTH_STRESS_VIA_STAT1_DN	Details ...	14	0.426553	0.870848	0.701219	0.788686	1	5327	tags=43%, list=26%, signal=58%
918	ZHAN_MULTIPLE_MYELOMA_CD1_VS_CD2_UP	Details ...	61	0.367001	0.870571	0.605372	0.788242	1	1851	tags=30%, list=9%, signal=32%
919	EBAUER_TARGETS_OF_PAX3_FOXO1_FUSION_DN	Details ...	40	0.224901	0.870529	0.814894	0.787453	1	2249	tags=18%, list=11%, signal=20%
920	WEBER_METHYLATED_LCP_IN_SPERM_DN	Details ...	7	0.451009	0.870234	0.623529	0.787059	1	3373	tags=43%, list=16%, signal=51%
921	KEGG_TYROSINE_METABOLISM	Details ...	39	0.247009	0.869997	0.708835	0.786626	1	5492	tags=33%, list=27%, signal=45%
922	REACTOME_NEF_MEDIATED_DOWNREGULATION_OF_MHC_CLASS_I_COMPLEX_CELL_SURFACE_EXPRESSION	Details ...	10	0.34461	0.869473	0.665984	0.78667	1	849	tags=20%, list=4%, signal=21%
923	ST_DIFFERENTIATION_PATHWAY_IN_PC12_CELLS	Details ...	41	0.188179	0.869141	0.771825	0.786357	1	1853	tags=10%, list=9%, signal=11%
924	PASTURAL_RIZ1_TARGETS_DN	Details ...	5	0.45896	0.868424	0.648148	0.786712	1	4302	tags=60%, list=21%, signal=76%
925	KEGG_GALACTOSE_METABOLISM	Details ...	25	0.30141	0.865214	0.648536	0.7911	1	4195	tags=28%, list=20%, signal=35%
926	REACTOME_INFLUENZA_VIRAL_RNA_TRANSCRIPTION_AND_REPLICATION	Details ...	93	0.205943	0.864752	0.584139	0.79099	1	10282	tags=55%, list=50%, signal=109%
927	BIOCARTA_FIBRINOLYSIS_PATHWAY	Details ...	12	0.398488	0.863852	0.614604	0.791598	1	2573	tags=17%, list=12%, signal=19%
928	GENTILE_UV_HIGH_DOSE_DN	Details ...	229	0.193579	0.863491	0.646825	0.791319	1	3413	tags=19%, list=17%, signal=22%
929	REACTOME_SYNTHESIS_AND_INTERCONVERSION_OF_NUCLEOTIDE_DI_AND_TRIPHOSPHATES	Details ...	16	0.382413	0.862817	0.60251	0.791529	1	1640	tags=31%, list=8%, signal=34%
930	REACTOME_G_BETA_GAMMA_SIGNALLING_THROUGH_PI3KGAMMA	Details ...	23	0.26453	0.861671	0.650096	0.792459	1	7002	tags=57%, list=34%, signal=86%
931	KEGG_AMINO_SUGAR_AND_NUCLEOTIDE_SUGAR_METABOLISM	Details ...	44	0.246793	0.86159	0.705155	0.79173	1	2939	tags=23%, list=14%, signal=26%
932	GOERING_BLOOD_HDL_CHOLESTEROL_QTL_TRANS	Details ...	9	0.353933	0.860409	0.614407	0.792733	1	2813	tags=22%, list=14%, signal=26%
933	SCHLOSSER_SERUM_RESPONSE_AUGMENTED_BY_MYC	Details ...	97	0.274403	0.859884	0.665984	0.792709	1	3905	tags=27%, list=19%, signal=33%
934	CHEOK_RESPONSE_TO_MERCAPTOPURINE_UP	Details ...	12	0.302929	0.859632	0.682093	0.792264	1	5042	tags=50%, list=24%, signal=66%
935	DING_LUNG_CANCER_MUTATED_FREQUENTLY	Details ...	12	0.371591	0.859262	0.653386	0.792035	1	1446	tags=17%, list=7%, signal=18%
936	GAZDA_DIAMOND_BLACKFAN_ANEMIA_ERYTHROID_UP	Details ...	21	0.283861	0.85911	0.665245	0.791439	1	403	tags=10%, list=2%, signal=10%
937	CASTELLANO_NRAS_TARGETS_DN	Details ...	14	0.317686	0.85885	0.789256	0.791036	1	3950	tags=50%, list=19%, signal=62%
938	KEGG_TGF_BETA_SIGNALING_PATHWAY	Details ...	82	0.276203	0.858118	0.736944	0.791391	1	4025	tags=23%, list=20%, signal=29%
939	MCCLUNG_DELTA_FOSB_TARGETS_2WK	Details ...	40	0.2855	0.858103	0.701961	0.790567	1	3853	tags=30%, list=19%, signal=37%
940	NIKOLSKY_BREAST_CANCER_16P13_AMPLICON	Details ...	99	0.304083	0.858093	0.665975	0.789748	1	5160	tags=34%, list=25%, signal=46%
941	BIOCARTA_CHREBP2_PATHWAY	Details ...	42	0.238919	0.85782	0.663951	0.78934	1	5756	tags=31%, list=28%, signal=43%
942	CHIN_BREAST_CANCER_COPY_NUMBER_UP	Details ...	20	0.278465	0.857536	0.676724	0.788945	1	695	tags=15%, list=3%, signal=16%
943	NIELSEN_GIST	Details ...	18	0.3346	0.856989	0.675472	0.788968	1	3328	tags=33%, list=16%, signal=40%
944	REACTOME_NRIF_SIGNALS_CELL_DEATH_FROM_THE_NUCLEUS	Details ...	11	0.285584	0.856754	0.68357	0.788493	1	1471	tags=18%, list=7%, signal=20%
945	BIOCARTA_BAD_PATHWAY	Details ...	26	0.258088	0.855728	0.731061	0.789233	1	1853	tags=12%, list=9%, signal=13%
946	EBAUER_MYOGENIC_TARGETS_OF_PAX3_FOXO1_FUSION	Details ...	49	0.26733	0.85323	0.698819	0.792365	1	4213	tags=33%, list=20%, signal=41%
947	REACTOME_SEROTONIN_RECEPTORS	Details ...	12	0.374774	0.852989	0.637765	0.791897	1	1489	tags=17%, list=7%, signal=18%
948	KEGG_PROSTATE_CANCER	Details ...	87	0.245442	0.851808	0.633333	0.793003	1	3869	tags=26%, list=19%, signal=32%
949	REACTOME_P53_INDEPENDENT_DNA_DAMAGE_RESPONSE	Details ...	42	0.275261	0.851565	0.590909	0.792546	1	7296	tags=62%, list=35%, signal=96%
950	REACTOME_ACTIVATION_OF_KAINATE_RECEPTORS_UPON_GLUTAMATE_BINDING	Details ...	31	0.231133	0.851461	0.766129	0.791864	1	7002	tags=48%, list=34%, signal=73%
951	BIOCARTA_GATA3_PATHWAY	Details ...	15	0.337825	0.851393	0.67451	0.79113	1	2213	tags=20%, list=11%, signal=22%
952	WEBER_METHYLATED_HCP_IN_SPERM_UP	Details ...	13	0.331201	0.850433	0.636752	0.791785	1	6311	tags=38%, list=31%, signal=55%
953	REACTOME_TIGHT_JUNCTION_INTERACTIONS	Details ...	29	0.302196	0.847281	0.723926	0.795747	1	1132	tags=14%, list=5%, signal=15%
954	ABDULRAHMAN_KIDNEY_CANCER_VHL_DN	Details ...	11	0.321831	0.846535	0.727768	0.796117	1	1745	tags=18%, list=8%, signal=20%
955	KRISHNAN_FURIN_TARGETS_DN	Details ...	8	0.439461	0.845513	0.690335	0.796869	1	1715	tags=38%, list=8%, signal=41%
956	ISHIKAWA_STING_SIGNALING	Details ...	9	0.334777	0.841478	0.755839	0.802136	1	5106	tags=44%, list=25%, signal=59%
957	ZHAN_MULTIPLE_MYELOMA_CD1_AND_CD2_UP	Details ...	75	0.235473	0.837695	0.691552	0.807156	1	2517	tags=19%, list=12%, signal=21%
958	REACTOME_POST_NMDA_RECEPTOR_ACTIVATION_EVENTS	Details ...	32	0.269772	0.836217	0.639442	0.808594	1	8616	tags=50%, list=42%, signal=86%
959	HOSHIDA_LIVER_CANCER_LATE_RECURRENCE_DN	Details ...	65	0.230505	0.83526	0.813208	0.809179	1	5510	tags=40%, list=27%, signal=54%
960	REACTOME_SIGNALING_BY_VEGF	Details ...	10	0.312544	0.834803	0.689938	0.809091	1	3183	tags=30%, list=15%, signal=35%
961	NAGY_STAGA_COMPONENTS_HUMAN	Details ...	9	0.323065	0.83475	0.688492	0.808343	1	3282	tags=33%, list=16%, signal=40%
962	REACTOME_P75NTR_RECRUITS_SIGNALLING_COMPLEXES	Details ...	9	0.279804	0.833528	0.724846	0.809362	1	6553	tags=33%, list=32%, signal=49%
963	MURAKAMI_UV_RESPONSE_6HR_DN	Details ...	19	0.302982	0.832969	0.70082	0.809401	1	16	tags=5%, list=0%, signal=5%
964	WILLIAMS_ESR2_TARGETS_UP	Details ...	20	0.270892	0.832567	0.666667	0.80919	1	9437	tags=80%, list=46%, signal=147%
965	BIOCARTA_MYOSIN_PATHWAY	Details ...	30	0.237472	0.831979	0.715152	0.809303	1	5072	tags=37%, list=25%, signal=49%
966	BIOCARTA_EXTRINSIC_PATHWAY	Details ...	13	0.317333	0.831431	0.677419	0.809287	1	266	tags=8%, list=1%, signal=8%
967	FAELT_B_CLL_WITH_VH_REARRANGEMENTS_DN	Details ...	45	0.234566	0.829892	0.668593	0.810704	1	4504	tags=29%, list=22%, signal=37%
968	FARMER_BREAST_CANCER_CLUSTER_6	Details ...	13	0.279959	0.829573	0.584388	0.810371	1	6485	tags=46%, list=31%, signal=67%
969	BIOCARTA_AMI_PATHWAY	Details ...	19	0.371365	0.82941	0.670259	0.809776	1	266	tags=16%, list=1%, signal=16%
970	ROVERSI_GLIOMA_COPY_NUMBER_UP	Details ...	81	0.2446	0.829373	0.706721	0.809001	1	6098	tags=41%, list=30%, signal=58%
971	SHIRAISHI_PLZF_TARGETS_DN	Details ...	9	0.356109	0.828759	0.70428	0.809026	1	1720	tags=22%, list=8%, signal=24%
972	WOO_LIVER_CANCER_RECURRENCE_DN	Details ...	76	0.257161	0.827119	0.782341	0.81066	1	3525	tags=30%, list=17%, signal=36%
973	BIOCARTA_LEPTIN_PATHWAY	Details ...	11	0.347749	0.826147	0.678	0.811344	1	5756	tags=55%, list=28%, signal=76%
974	PEPPER_CHRONIC_LYMPHOCYTIC_LEUKEMIA_DN	Details ...	19	0.264835	0.825932	0.71748	0.810837	1	866	tags=11%, list=4%, signal=11%
975	REACTOME_ACTIVATED_TAK1_MEDIATES_P38_MAPK_ACTIVATION	Details ...	9	0.295783	0.825418	0.689024	0.810708	1	2316	tags=22%, list=11%, signal=25%
976	RIZ_ERYTHROID_DIFFERENTIATION_APOBEC2	Details ...	23	0.314224	0.824746	0.673307	0.810818	1	4295	tags=35%, list=21%, signal=44%
977	GHO_ATF5_TARGETS_UP	Details ...	10	0.439209	0.82253	0.697628	0.813219	1	869	tags=30%, list=4%, signal=31%
978	YAGUE_PRETUMOR_DRUG_RESISTANCE_DN	Details ...	8	0.38591	0.821301	0.716049	0.81415	1	3986	tags=38%, list=19%, signal=46%
979	NUTT_GBM_VS_AO_GLIOMA_DN	Details ...	41	0.254141	0.819835	0.7	0.815433	1	2888	tags=17%, list=14%, signal=20%
980	BIOCARTA_NO2IL12_PATHWAY	Details ...	15	0.316057	0.818415	0.76145	0.816639	1	3446	tags=20%, list=17%, signal=24%
981	WEBER_METHYLATED_HCP_IN_FIBROBLAST_UP	Details ...	6	0.444593	0.8158	0.698	0.819594	1	2371	tags=33%, list=12%, signal=38%
982	BIOCARTA_TGFB_PATHWAY	Details ...	18	0.328186	0.815772	0.684211	0.818795	1	16	tags=6%, list=0%, signal=6%
983	REACTOME_RAS_ACTIVATION_UOPN_CA2_INFUX_THROUGH_NMDA_RECEPTOR	Details ...	18	0.333431	0.813362	0.665339	0.821408	1	8557	tags=50%, list=42%, signal=85%
984	SA_FAS_SIGNALING	Details ...	6	0.303614	0.812449	0.666038	0.821801	1	2161	tags=17%, list=10%, signal=19%
985	CHANG_POU5F1_TARGETS_UP	Details ...	13	0.255766	0.810438	0.801255	0.823852	1	5705	tags=38%, list=28%, signal=53%
986	SCHUHMACHER_MYC_TARGETS_DN	Details ...	8	0.481077	0.809037	0.836066	0.825049	1	4875	tags=50%, list=24%, signal=65%
987	MYLLYKANGAS_AMPLIFICATION_HOT_SPOT_8	Details ...	10	0.2788	0.808455	0.806773	0.825019	1	650	tags=10%, list=3%, signal=10%
988	REACTOME_ACTIVATION_OF_NMDA_RECEPTOR_UPON_GLUTAMATE_BINDING_AND_POSTSYNAPTIC_EVENTS	Details ...	36	0.243027	0.808117	0.702595	0.824661	1	7012	tags=39%, list=34%, signal=59%
989	PETRETTO_BLOOD_PRESSURE_DN	Details ...	4	0.358844	0.806471	0.723014	0.826108	1	1808	tags=25%, list=9%, signal=27%
990	CASTELLANO_HRAS_TARGETS_DN	Details ...	3	0.357148	0.804899	0.831068	0.827579	1	2589	tags=33%, list=13%, signal=38%
991	KEGG_WNT_SIGNALING_PATHWAY	Details ...	144	0.191204	0.803461	0.791232	0.828738	1	2827	tags=15%, list=14%, signal=18%
992	BIOCARTA_GH_PATHWAY	Details ...	26	0.269337	0.802422	0.748526	0.829435	1	2783	tags=23%, list=14%, signal=27%
993	BIOCARTA_ERK5_PATHWAY	Details ...	17	0.272515	0.801627	0.753817	0.829748	1	3796	tags=29%, list=18%, signal=36%
994	MAINA_HYPOXIA_VHL_TARGETS_UP	Details ...	6	0.433115	0.79977	0.696907	0.831518	1	5222	tags=67%, list=25%, signal=89%
995	DAZARD_RESPONSE_TO_UV_NHEK_DN	Details ...	234	0.238296	0.799671	0.7251	0.830824	1	3413	tags=27%, list=17%, signal=32%
996	BIOCARTA_P35ALZHEIMERS_PATHWAY	Details ...	11	0.323167	0.796637	0.757085	0.834073	1	2136	tags=27%, list=10%, signal=30%
997	MCCLUNG_CREB1_TARGETS_UP	Details ...	85	0.240278	0.795245	0.782101	0.835063	1	2323	tags=18%, list=11%, signal=20%
998	CASTELLANO_HRAS_TARGETS_UP	Details ...	5	0.34839	0.795043	0.695918	0.834501	1	7968	tags=60%, list=39%, signal=98%
999	ZEMBUTSU_SENSITIVITY_TO_DOXORUBICIN	Details ...	4	0.389741	0.79469	0.716356	0.834195	1	8418	tags=75%, list=41%, signal=127%
1000	RODRIGUES_THYROID_CARCINOMA_UP	Details ...	15	0.330165	0.79417	0.705521	0.834065	1	4758	tags=53%, list=23%, signal=69%
1001	GENTILE_UV_RESPONSE_CLUSTER_D8	Details ...	25	0.27764	0.793741	0.751969	0.833822	1	6154	tags=52%, list=30%, signal=74%
1002	BIOCARTA_NFAT_PATHWAY	Details ...	53	0.199618	0.793659	0.806324	0.833083	1	6667	tags=40%, list=32%, signal=58%
1003	DACOSTA_UV_RESPONSE_VIA_ERCC3_XPCS_UP	Details ...	15	0.287776	0.792652	0.740668	0.833535	1	2358	tags=20%, list=11%, signal=23%
1004	REACTOME_GLUCAGON_SIGNALING_IN_METABOLIC_REGULATION	Details ...	32	0.21265	0.791451	0.715649	0.834375	1	7012	tags=50%, list=34%, signal=76%
1005	BERNARD_PPAPDC1B_TARGETS_DN	Details ...	51	0.24929	0.791101	0.706721	0.833998	1	2934	tags=22%, list=14%, signal=25%
1006	HANN_RESISTANCE_TO_BCL2_INHIBITOR_DN	Details ...	45	0.254716	0.790026	0.88	0.834558	1	4234	tags=31%, list=21%, signal=39%
1007	REACTOME_NEURORANSMITTER_RECEPTOR_BINDING_AND_DOWNSTREAM_TRANSMISSION_IN_THE_POSTSYNAPTIC_CELL	Details ...	82	0.187848	0.788665	0.828571	0.835629	1	7012	tags=38%, list=34%, signal=57%
1008	TAYLOR_METHYLATED_IN_ACUTE_LYMPHOBLASTIC_LEUKEMIA	Details ...	62	0.224114	0.78827	0.847251	0.835326	1	5062	tags=29%, list=25%, signal=38%
1009	BERENJENO_TRANSFORMED_BY_RHOA_REVERSIBLY_DN	Details ...	25	0.226324	0.788195	0.796813	0.834588	1	2573	tags=12%, list=12%, signal=14%
1010	MAYBURD_RESPONSE_TO_L663536_DN	Details ...	52	0.247458	0.787999	0.705645	0.834042	1	4257	tags=35%, list=21%, signal=44%
1011	HAHTOLA_MYCOSIS_FUNGOIDES_SKIN_DN	Details ...	27	0.279615	0.785635	0.647749	0.836473	1	2136	tags=22%, list=10%, signal=25%
1012	REACTOME_LYSOSOME_VESICLE_BIOGENESIS	Details ...	23	0.229052	0.784189	0.754864	0.837573	1	1821	tags=13%, list=9%, signal=14%
1013	BREUHAHN_GROWTH_FACTOR_SIGNALING_IN_LIVER_CANCER	Details ...	15	0.26494	0.779968	0.697087	0.842408	1	2443	tags=20%, list=12%, signal=23%
1014	BIOCARTA_NKT_PATHWAY	Details ...	26	0.275162	0.778885	0.798465	0.842959	1	3446	tags=19%, list=17%, signal=23%
1015	ZHAN_MULTIPLE_MYELOMA_HP_DN	Details ...	43	0.224133	0.77723	0.804391	0.844336	1	4045	tags=28%, list=20%, signal=35%
1016	BIOCARTA_BIOPEPTIDES_PATHWAY	Details ...	41	0.214506	0.775953	0.734127	0.845123	1	2783	tags=17%, list=14%, signal=20%
1017	GARY_CD5_TARGETS_UP	Details ...	431	0.22228	0.77536	0.718254	0.845042	1	3604	tags=23%, list=17%, signal=27%
1018	BIOCARTA_RHO_PATHWAY	Details ...	31	0.273354	0.772879	0.697581	0.847337	1	6168	tags=39%, list=30%, signal=55%
1019	KAAB_FAILED_HEART_ATRIUM_UP	Details ...	36	0.25307	0.772498	0.743802	0.84705	1	4174	tags=22%, list=20%, signal=28%
1020	VALK_AML_CLUSTER_13	Details ...	27	0.277141	0.771591	0.798839	0.847403	1	875	tags=15%, list=4%, signal=15%
1021	DACOSTA_UV_RESPONSE_VIA_ERCC3_COMMON_DN	Details ...	374	0.212986	0.76717	0.736196	0.852218	1	3413	tags=20%, list=17%, signal=23%
1022	REACTOME_CD28_DEPENDENT_VAV1_PATHWAY	Details ...	11	0.273626	0.761974	0.738095	0.857816	1	4761	tags=27%, list=23%, signal=35%
1023	YAGI_AML_RELAPSE_PROGNOSIS	Details ...	31	0.240198	0.759702	0.858316	0.85979	1	3935	tags=26%, list=19%, signal=32%
1024	SMID_BREAST_CANCER_RELAPSE_IN_LIVER_DN	Details ...	9	0.343535	0.758548	0.795547	0.860464	1	4844	tags=56%, list=24%, signal=73%
1025	WEBER_METHYLATED_HCP_IN_FIBROBLAST_DN	Details ...	29	0.259658	0.756604	0.785141	0.862001	1	6890	tags=38%, list=33%, signal=57%
1026	BIOCARTA_CERAMIDE_PATHWAY	Details ...	21	0.226148	0.753667	0.795678	0.864817	1	1471	tags=10%, list=7%, signal=10%
1027	REACTOME_MYOGENESSIS	Details ...	28	0.210145	0.752144	0.780718	0.865788	1	1661	tags=11%, list=8%, signal=12%
1028	BIOCARTA_GABA_PATHWAY	Details ...	10	0.282301	0.747489	0.816733	0.870539	1	9453	tags=70%, list=46%, signal=129%
1029	DAZARD_UV_RESPONSE_CLUSTER_G5	Details ...	8	0.394712	0.745287	0.724	0.872326	1	3823	tags=38%, list=19%, signal=46%
1030	ST_PAC1_RECEPTOR_PATHWAY	Details ...	6	0.312425	0.744792	0.798434	0.872115	1	1022	tags=17%, list=5%, signal=18%
1031	WEBER_METHYLATED_HCP_IN_SPERM_DN	Details ...	22	0.268789	0.742839	0.841176	0.873659	1	6890	tags=41%, list=33%, signal=61%
1032	KYNG_ENVIRONMENTAL_STRESS_RESPONSE_NOT_BY_UV_IN_WS	Details ...	7	0.307758	0.742555	0.759596	0.873134	1	7226	tags=57%, list=35%, signal=88%
1033	REACTOME_AMINE_LIGAND_BINDING_RECEPTORS	Details ...	41	0.2459	0.741386	0.7393	0.87369	1	4265	tags=20%, list=21%, signal=25%
1034	HOFFMANN_PRE_BI_TO_LARGE_PRE_BII_LYMPHOCYTE_UP	Details ...	17	0.31188	0.741145	0.762906	0.873138	1	4267	tags=29%, list=21%, signal=37%
1035	TESAR_ALK_TARGETS_HUMAN_ES_4D_DN	Details ...	5	0.447888	0.73983	0.810811	0.873822	1	1479	tags=20%, list=7%, signal=22%
1036	TESAR_ALK_TARGETS_HUMAN_ES_5D_DN	Details ...	5	0.447888	0.73983	0.810811	0.872979	1	1479	tags=20%, list=7%, signal=22%
1037	REACTOME_GAMMA_CARBOXYLATION_TRANSPORT_AND_AMINO_TERMINAL_CLEAVAGE_OF_PROTEINS	Details ...	10	0.319938	0.738886	0.778641	0.873287	1	380	tags=10%, list=2%, signal=10%
1038	REACTOME_ACETYLCHOLINE_NEUROTRANSMITTER_RELEASE_CYCLE	Details ...	11	0.261892	0.738235	0.909091	0.873175	1	3822	tags=27%, list=19%, signal=33%
1039	STARK_BRAIN_22Q11_DELETION	Details ...	8	0.298313	0.735922	0.846791	0.874909	1	767	tags=13%, list=4%, signal=13%
1040	NIELSEN_MALIGNAT_FIBROUS_HISTIOCYTOMA_UP	Details ...	10	0.349012	0.732548	0.781513	0.877947	1	1041	tags=10%, list=5%, signal=11%
1041	FINETTI_BREAST_CANCER_KINOME_GREEN	Details ...	15	0.269309	0.727206	0.841889	0.883272	1	3384	tags=27%, list=16%, signal=32%
1042	REACTOME_DARPP32_EVENTS	Details ...	26	0.23387	0.725491	0.787645	0.884385	1	4804	tags=27%, list=23%, signal=35%
1043	YANG_BREAST_CANCER_ESR1_BULK_UP	Details ...	15	0.281752	0.725098	0.822485	0.883942	1	817	tags=13%, list=4%, signal=14%
1044	REACTOME_CRMPS_IN_SEMA3A_SIGNALING	Details ...	15	0.383019	0.724859	0.80315	0.883331	1	1998	tags=27%, list=10%, signal=30%
1045	HOFFMANN_SMALL_PRE_BII_TO_IMMATURE_B_LYMPHOCYTE_UP	Details ...	37	0.240121	0.724698	0.818557	0.882638	1	3551	tags=24%, list=17%, signal=29%
1046	BARRIER_CANCER_RELAPSE_NORMAL_SAMPLE_DN	Details ...	27	0.291579	0.722943	0.763527	0.883718	1	4779	tags=33%, list=23%, signal=43%
1047	REACTOME_TRANSMISSION_ACROSS_CHEMICAL_SYNAPSES	Details ...	128	0.164593	0.721574	0.93595	0.88445	1	5072	tags=23%, list=25%, signal=30%
1048	BIOCARTA_IL7_PATHWAY	Details ...	17	0.301592	0.720356	0.861004	0.88493	1	1876	tags=29%, list=9%, signal=32%
1049	REACTOME_CREB_PHOSPHORYLATION_THROUGH_THE_ACTIVATION_OF_CAMKII	Details ...	16	0.27365	0.718797	0.755467	0.885785	1	8522	tags=44%, list=41%, signal=75%
1050	BIOCARTA_EPHA4_PATHWAY	Details ...	9	0.356374	0.718491	0.871166	0.885263	1	4565	tags=56%, list=22%, signal=71%
1051	YAO_TEMPORAL_RESPONSE_TO_PROGESTERONE_CLUSTER_4	Details ...	14	0.213567	0.716431	0.861386	0.886666	1	7267	tags=43%, list=35%, signal=66%
1052	REACTOME_BILE_SALT_AND_ORGANIC_ANION_SLC_TRANSPORTERS	Details ...	9	0.308657	0.716351	0.842413	0.88588	1	6930	tags=56%, list=34%, signal=84%
1053	BIOCARTA_STRESS_PATHWAY	Details ...	24	0.202898	0.716152	0.835095	0.88525	1	3869	tags=21%, list=19%, signal=26%
1054	WHITEHURST_PACLITAXEL_SENSITIVITY	Details ...	33	0.198941	0.713369	0.905812	0.887384	1	5069	tags=24%, list=25%, signal=32%
1055	BIOCARTA_SPPA_PATHWAY	Details ...	19	0.252181	0.70729	0.850195	0.892744	1	5072	tags=37%, list=25%, signal=49%
1056	REACTOME_P75NTR_SIGNALS_VIA_NFKB	Details ...	12	0.220861	0.701271	0.826613	0.898037	1	7024	tags=42%, list=34%, signal=63%
1057	KIM_RESPONSE_TO_TSA_AND_DECITABINE_DN	Details ...	11	0.259574	0.699894	0.828402	0.898551	1	6496	tags=45%, list=32%, signal=66%
1058	BIOCARTA_UCALPAIN_PATHWAY	Details ...	16	0.274283	0.699035	0.793388	0.898587	1	4559	tags=25%, list=22%, signal=32%
1059	BIOCARTA_ASBCELL_PATHWAY	Details ...	12	0.300419	0.698535	0.792415	0.898212	1	2401	tags=17%, list=12%, signal=19%
1060	REACTOME_NF_KB_IS_ACTIVATED_AND_SIGNALS_SURVIVAL	Details ...	9	0.275871	0.696425	0.82241	0.899501	1	3256	tags=22%, list=16%, signal=26%
1061	REACTOME_CD28_DEPENDENT_PI3K_AKT_SIGNALING	Details ...	17	0.238806	0.695112	0.922794	0.8999	1	1855	tags=18%, list=9%, signal=19%
1062	WU_ALZHEIMER_DISEASE_UP	Details ...	10	0.324905	0.691915	0.855102	0.902089	1	3317	tags=40%, list=16%, signal=48%
1063	KEGG_RIBOSOME	Details ...	79	0.171747	0.691337	0.818526	0.901812	1	10457	tags=56%, list=51%, signal=113%
1064	HOEGERKORP_CD44_TARGETS_TEMPORAL_UP	Details ...	9	0.247836	0.683993	0.89022	0.908086	1	9406	tags=78%, list=46%, signal=143%
1065	REACTOME_GTP_HYDROLYSIS_AND_JOINING_OF_THE_60S_RIBOSOMAL_SUBUNIT	Details ...	87	0.14924	0.677848	0.840824	0.912953	1	10282	tags=54%, list=50%, signal=107%
1066	TCGA_GLIOBLASTOMA_MUTATED	Details ...	8	0.33415	0.672462	0.832392	0.916987	1	1853	tags=25%, list=9%, signal=27%
1067	REACTOME_MRNA_DECAY_BY_5_TO_3_EXORIBONUCLEASE	Details ...	13	0.265557	0.666561	0.779093	0.921261	1	3973	tags=31%, list=19%, signal=38%
1068	GENTILE_UV_RESPONSE_CLUSTER_D6	Details ...	27	0.221708	0.666115	0.861272	0.920793	1	3413	tags=22%, list=17%, signal=27%
1069	XU_HGF_TARGETS_INDUCED_BY_AKT1_48HR_DN	Details ...	17	0.286951	0.663027	0.871369	0.922582	1	3410	tags=35%, list=17%, signal=42%
1070	REACTOME_TRIACYLGLYCERIDE_BIOSYNTHESIS	Details ...	13	0.253931	0.66117	0.851703	0.923341	1	6997	tags=46%, list=34%, signal=70%
1071	BIOCARTA_PML_PATHWAY	Details ...	17	0.225349	0.661169	0.872137	0.922479	1	2783	tags=18%, list=14%, signal=20%
1072	ZEMBUTSU_SENSITIVITY_TO_NIMUSTINE	Details ...	4	0.391837	0.659856	0.84902	0.922732	1	1023	tags=25%, list=5%, signal=26%
1073	REACTOME_FORMATION_OF_ATP_BY_CHEMIOSMOTIC_COUPLING	Details ...	13	0.26475	0.65866	0.903162	0.922903	1	15153	tags=100%, list=74%, signal=378%
1074	BOYAULT_LIVER_CANCER_SUBCLASS_G5_UP	Details ...	4	0.284778	0.655737	0.905882	0.924408	1	14738	tags=100%, list=72%, signal=351%
1075	REACTOME_FORMATION_OF_FIBRIN_CLOT_CLOTTING_CASCADE	Details ...	32	0.219498	0.654509	0.942029	0.924561	1	1771	tags=13%, list=9%, signal=14%
1076	REACTOME_STRIATED_MUSCLE_CONTRACTION	Details ...	31	0.201515	0.652651	0.931818	0.925192	1	4213	tags=26%, list=20%, signal=32%
1077	NIELSEN_SYNOVIAL_SARCOMA_UP	Details ...	7	0.353552	0.646909	0.962687	0.928777	1	2966	tags=43%, list=14%, signal=50%
1078	REACTOME_MUSCLE_CONTRACTION	Details ...	49	0.188285	0.640753	0.928425	0.932535	1	5719	tags=31%, list=28%, signal=42%
1079	MODY_HIPPOCAMPUS_POSTNATAL	Details ...	22	0.187396	0.637189	0.950207	0.934328	1	5096	tags=27%, list=25%, signal=36%
1080	CHEN_HOXA5_TARGETS_6HR_DN	Details ...	4	0.353104	0.637013	0.900634	0.933571	1	1402	tags=25%, list=7%, signal=27%
1081	BIOCARTA_TALL1_PATHWAY	Details ...	15	0.23721	0.623529	0.91579	0.942047	1	4334	tags=27%, list=21%, signal=34%
1082	ZIRN_TRETINOIN_RESPONSE_DN	Details ...	5	0.30675	0.618424	0.88309	0.944667	1	8612	tags=60%, list=42%, signal=103%
1083	BIOCARTA_CTLA4_PATHWAY	Details ...	20	0.224709	0.609482	0.87594	0.949316	1	3064	tags=20%, list=15%, signal=23%
1084	SAKAI_CHRONIC_HEPATITIS_VS_LIVER_CANCER_DN	Details ...	32	0.184131	0.602065	0.980695	0.952909	1	2379	tags=13%, list=12%, signal=14%
1085	KLEIN_TARGETS_OF_BCR_ABL1_FUSION	Details ...	31	0.205554	0.601302	0.899795	0.952478	1	3773	tags=19%, list=18%, signal=24%
1086	LOPEZ_MBD_TARGETS_IMPRINTED_AND_X_LINKED	Details ...	16	0.229523	0.591096	0.901261	0.957397	1	2092	tags=13%, list=10%, signal=14%
1087	BIOCARTA_NOS1_PATHWAY	Details ...	20	0.199699	0.584981	0.943888	0.959752	1	4804	tags=20%, list=23%, signal=26%
1088	MYLLYKANGAS_AMPLIFICATION_HOT_SPOT_11	Details ...	3	0.32442	0.584306	0.967936	0.959212	1	5757	tags=33%, list=28%, signal=46%
1089	LINDGREN_BLADDER_CANCER_WITH_LOH_IN_CHR9Q	Details ...	106	0.187654	0.579143	0.858	0.961021	1	2073	tags=11%, list=10%, signal=13%
1090	NICK_RESPONSE_TO_PROC_TREATMENT_UP	Details ...	5	0.259016	0.566814	0.983437	0.96599	1	15269	tags=100%, list=74%, signal=386%
1091	BIOCARTA_CELL2CELL_PATHWAY	Details ...	14	0.219745	0.56594	0.933063	0.965489	1	16080	tags=100%, list=78%, signal=455%
1092	BIOCARTA_TCRA_PATHWAY	Details ...	12	0.235414	0.551492	0.95977	0.970735	1	4244	tags=25%, list=21%, signal=31%
1093	BALLIF_DEVELOPMENTAL_DISABILITY_P16_P12_DELETION	Details ...	12	0.180317	0.519187	0.985944	0.981109	1	8943	tags=75%, list=43%, signal=132%
1094	GUTIERREZ_WALDENSTROEMS_MACROGLOBULINEMIA_2	Details ...	9	0.211244	0.499994	0.989879	0.985589	1	16254	tags=100%, list=79%, signal=473%
1095	ZIRN_TRETINOIN_RESPONSE_WT1_DN	Details ...	5	0.231211	0.489768	0.978947	0.987031	1	7760	tags=60%, list=38%, signal=96%
1096	LEE_SP4_THYMOCYTE	Details ...	9	0.212491	0.474614	0.973333	0.989175	1	8740	tags=78%, list=42%, signal=135%
1097	BIOCARTA_VIP_PATHWAY	Details ...	26	0.147949	0.462999	0.987603	0.990264	1	4804	tags=19%, list=23%, signal=25%
1098	VETTER_TARGETS_OF_PRKCA_AND_ETS1_UP	Details ...	11	0.167997	0.456452	0.992079	0.990404	1	6869	tags=36%, list=33%, signal=55%

## Sheet: Senescent
	GS	GS DETAILS	SIZE	ES	NES	NOM p-val	FDR q-val	FWER p-val	RANK AT MAX	LEADING EDGE
1	KEGG_VIBRIO_CHOLERAE_INFECTION	Details ...	50	-0.504529	-1.76763	0	1	0.557	2710	tags=30%, list=13%, signal=34%
2	KEGG_EPITHELIAL_CELL_SIGNALING_IN_HELICOBACTER_PYLORI_INFECTION	Details ...	62	-0.590302	-1.74503	0	1	0.629	3040	tags=34%, list=15%, signal=40%
3	WANG_RESPONSE_TO_FORSKOLIN_UP	Details ...	20	-0.569962	-1.72409	0.00431035	1	0.718	12	tags=5%, list=0%, signal=5%
4	SESTO_RESPONSE_TO_UV_C0	Details ...	99	-0.450938	-1.71357	0.0019305	1	0.765	3123	tags=22%, list=15%, signal=26%
5	CHEN_LUNG_CANCER_SURVIVAL	Details ...	20	-0.697206	-1.69092	0	1	0.828	1023	tags=20%, list=5%, signal=21%
6	BOYLAN_MULTIPLE_MYELOMA_C_CLUSTER_DN	Details ...	29	-0.666785	-1.6745	0	1	0.88	2202	tags=31%, list=11%, signal=35%
7	GARCIA_TARGETS_OF_FLI1_AND_DAX1_UP	Details ...	36	-0.72168	-1.65653	0	1	0.925	2727	tags=53%, list=13%, signal=61%
8	RIZKI_TUMOR_INVASIVENESS_2D_DN	Details ...	55	-0.502849	-1.65605	0.00398406	1	0.925	4024	tags=35%, list=20%, signal=43%
9	IIZUKA_LIVER_CANCER_PROGRESSION_L1_G1_DN	Details ...	7	-0.660219	-1.65547	0.0205339	0.92772	0.925	3693	tags=43%, list=18%, signal=52%
10	HOFFMANN_PRE_BI_TO_LARGE_PRE_BII_LYMPHOCYTE_DN	Details ...	53	-0.575661	-1.64052	0	0.989849	0.953	2721	tags=32%, list=13%, signal=37%
11	LAIHO_COLORECTAL_CANCER_SERRATED_UP	Details ...	104	-0.506209	-1.63666	0.011976	0.947311	0.957	4150	tags=35%, list=20%, signal=43%
12	OUYANG_PROSTATE_CANCER_PROGRESSION_UP	Details ...	17	-0.71697	-1.63235	0.00986193	0.914651	0.963	3306	tags=47%, list=16%, signal=56%
13	REACTOME_PHASE_II_CONJUGATION	Details ...	47	-0.6541	-1.63099	0	0.855181	0.963	1480	tags=23%, list=7%, signal=25%
14	KEGG_PRIMARY_BILE_ACID_BIOSYNTHESIS	Details ...	16	-0.68549	-1.62065	0	0.899492	0.979	1796	tags=25%, list=9%, signal=27%
15	BIOCARTA_NKCELLS_PATHWAY	Details ...	18	-0.65733	-1.61434	0.0120482	0.903549	0.982	2906	tags=44%, list=14%, signal=52%
16	OUELLET_CULTURED_OVARIAN_CANCER_INVASIVE_VS_LMP_UP	Details ...	68	-0.438834	-1.61285	0.00411523	0.861877	0.983	1943	tags=13%, list=9%, signal=15%
17	ACEVEDO_LIVER_CANCER_WITH_H3K27ME3_DN	Details ...	161	-0.505349	-1.60909	0	0.84662	0.985	2207	tags=23%, list=11%, signal=26%
18	ODONNELL_TARGETS_OF_MYC_AND_TFRC_UP	Details ...	76	-0.587476	-1.6085	0.00808081	0.80539	0.986	2590	tags=36%, list=13%, signal=40%
19	SASSON_RESPONSE_TO_GONADOTROPHINS_UP	Details ...	65	-0.473807	-1.60785	0	0.76805	0.986	3271	tags=28%, list=16%, signal=33%
20	ZHONG_RESPONSE_TO_AZACITIDINE_AND_TSA_UP	Details ...	175	-0.588038	-1.6075	0.00196464	0.732525	0.986	3143	tags=35%, list=15%, signal=41%
21	SASSON_RESPONSE_TO_FORSKOLIN_UP	Details ...	66	-0.483773	-1.6071	0.0040404	0.699934	0.986	3422	tags=30%, list=17%, signal=36%
22	HELLER_HDAC_TARGETS_SILENCED_BY_METHYLATION_UP	Details ...	391	-0.537786	-1.60389	0	0.69665	0.986	2421	tags=26%, list=12%, signal=29%
23	KEGG_DORSO_VENTRAL_AXIS_FORMATION	Details ...	23	-0.473418	-1.60132	0.0119284	0.684057	0.99	3951	tags=30%, list=19%, signal=38%
24	WATANABE_RECTAL_CANCER_RADIOTHERAPY_RESPONSIVE_DN	Details ...	86	-0.480816	-1.59811	0	0.680164	0.99	1762	tags=17%, list=9%, signal=19%
25	KEGG_DRUG_METABOLISM_CYTOCHROME_P450	Details ...	61	-0.673964	-1.5979	0	0.654855	0.99	1542	tags=26%, list=7%, signal=28%
26	FOSTER_INFLAMMATORY_RESPONSE_LPS_UP	Details ...	135	-0.473979	-1.59755	0	0.632159	0.99	3490	tags=29%, list=17%, signal=35%
27	ENGELMANN_CANCER_PROGENITORS_DN	Details ...	61	-0.655312	-1.59742	0	0.609604	0.99	1940	tags=23%, list=9%, signal=25%
28	GILDEA_METASTASIS	Details ...	28	-0.710533	-1.59705	0	0.590765	0.99	192	tags=18%, list=1%, signal=18%
29	KEGG_DRUG_METABOLISM_OTHER_ENZYMES	Details ...	40	-0.764745	-1.59522	0	0.583415	0.99	1271	tags=30%, list=6%, signal=32%
30	LIU_TARGETS_OF_VMYB_VS_CMYB_UP	Details ...	15	-0.631038	-1.59184	0.0126582	0.585283	0.995	420	tags=13%, list=2%, signal=14%
31	WANG_BARRETTS_ESOPHAGUS_DN	Details ...	25	-0.575812	-1.59047	0.00595238	0.575427	0.995	3130	tags=24%, list=15%, signal=28%
32	KEGG_TRYPTOPHAN_METABOLISM	Details ...	38	-0.48497	-1.58899	0	0.567419	0.997	868	tags=11%, list=4%, signal=11%
33	JAEGER_METASTASIS_DN	Details ...	243	-0.616697	-1.58844	0	0.552889	0.997	1531	tags=22%, list=7%, signal=24%
34	LINDSTEDT_DENDRITIC_CELL_MATURATION_C	Details ...	55	-0.503348	-1.58478	0.00990099	0.556138	0.997	1521	tags=22%, list=7%, signal=23%
35	BREDEMEYER_RAG_SIGNALING_VIA_ATM_NOT_VIA_NFKB_UP	Details ...	34	-0.583075	-1.58282	0.00210084	0.552395	0.997	3132	tags=38%, list=15%, signal=45%
36	LIN_SILENCED_BY_TUMOR_MICROENVIRONMENT	Details ...	99	-0.647729	-1.58122	0	0.547248	0.997	3101	tags=41%, list=15%, signal=49%
37	RUTELLA_RESPONSE_TO_HGF_UP	Details ...	384	-0.484812	-1.58076	0.0100402	0.535105	0.997	3249	tags=28%, list=16%, signal=33%
38	RICKMAN_TUMOR_DIFFERENTIATED_WELL_VS_MODERATELY_DN	Details ...	101	-0.464794	-1.58005	0	0.52597	0.997	2568	tags=18%, list=12%, signal=20%
39	DOANE_BREAST_CANCER_CLASSES_UP	Details ...	66	-0.548339	-1.57861	0	0.521	0.997	2499	tags=29%, list=12%, signal=33%
40	RICKMAN_HEAD_AND_NECK_CANCER_C	Details ...	98	-0.571751	-1.57795	0	0.512216	0.997	1289	tags=16%, list=6%, signal=17%
41	PROVENZANI_METASTASIS_UP	Details ...	178	-0.344785	-1.57458	0.00401606	0.519183	0.997	2990	tags=20%, list=15%, signal=23%
42	WELCSH_BRCA1_TARGETS_1_UP	Details ...	160	-0.409437	-1.57404	0.0020284	0.510902	0.997	3462	tags=23%, list=17%, signal=28%
43	CHAUHAN_RESPONSE_TO_METHOXYESTRADIOL_DN	Details ...	92	-0.493885	-1.56992	0.0493097	0.522666	0.997	3453	tags=24%, list=17%, signal=29%
44	REACTOME_SYNTHESIS_OF_BILE_ACIDS_AND_BILE_SALTS	Details ...	19	-0.672994	-1.56982	0.00421941	0.51137	0.997	1796	tags=26%, list=9%, signal=29%
45	REACTOME_RNA_POLYMERASE_I_PROMOTER_CLEARANCE	Details ...	69	-0.680443	-1.56929	0.0040404	0.502501	0.997	1849	tags=30%, list=9%, signal=33%
46	ELVIDGE_HIF1A_AND_HIF2A_TARGETS_DN	Details ...	88	-0.521742	-1.56812	0.00205761	0.4988	0.997	2748	tags=31%, list=13%, signal=35%
47	GARGALOVIC_RESPONSE_TO_OXIDIZED_PHOSPHOLIPIDS_MAGENTA_UP	Details ...	25	-0.676224	-1.56798	0.0160966	0.488976	0.997	3608	tags=44%, list=18%, signal=53%
48	AMIT_EGF_RESPONSE_120_HELA	Details ...	60	-0.535157	-1.56718	0.00972763	0.482931	0.997	3681	tags=33%, list=18%, signal=40%
49	SWEET_LUNG_CANCER_KRAS_UP	Details ...	411	-0.473192	-1.56643	0	0.477978	0.997	3350	tags=27%, list=16%, signal=31%
50	COLDREN_GEFITINIB_RESISTANCE_DN	Details ...	198	-0.690919	-1.56624	0.00204499	0.469876	0.997	2750	tags=45%, list=13%, signal=51%
51	HAHTOLA_MYCOSIS_FUNGOIDES_CD4_UP	Details ...	64	-0.666078	-1.56594	0.00598802	0.462504	0.997	3063	tags=48%, list=15%, signal=57%
52	GERY_CEBP_TARGETS	Details ...	109	-0.540632	-1.56301	0.00785855	0.470814	0.997	3274	tags=30%, list=16%, signal=36%
53	SPIRA_SMOKERS_LUNG_CANCER_UP	Details ...	36	-0.662988	-1.56297	0.0263158	0.46202	0.997	1881	tags=33%, list=9%, signal=37%
54	RAGHAVACHARI_PLATELET_SPECIFIC_GENES	Details ...	66	-0.543777	-1.56192	0.00992064	0.458966	0.997	3438	tags=33%, list=17%, signal=40%
55	FARMER_BREAST_CANCER_APOCRINE VS LUMINAL	Details ...	300	-0.451853	-1.5598	0	0.460971	0.997	2955	tags=27%, list=14%, signal=31%
56	FULCHER_INFLAMMATORY_RESPONSE_LECTIN_VS_LPS_DN	Details ...	401	-0.527411	-1.55913	0.0119048	0.4568	0.997	3209	tags=33%, list=16%, signal=38%
57	ZHAN_LATE_DIFFERENTIATION_GENES_UP	Details ...	23	-0.546549	-1.55781	0.0296443	0.454791	0.997	2579	tags=26%, list=13%, signal=30%
58	HAHTOLA_MYCOSIS_FUNGOIDES_UP	Details ...	16	-0.688308	-1.55742	0.00623701	0.449306	0.997	718	tags=25%, list=3%, signal=26%
59	MYLLYKANGAS_AMPLIFICATION_HOT_SPOT_17	Details ...	14	-0.621483	-1.55551	0.0330578	0.451393	0.997	3235	tags=29%, list=16%, signal=34%
60	ZHU_CMV_24_HR_UP	Details ...	37	-0.640458	-1.55538	0.00607287	0.444335	0.997	2247	tags=32%, list=11%, signal=36%
61	SENGUPTA_NASOPHARYNGEAL_CARCINOMA_DN	Details ...	285	-0.508979	-1.55494	0	0.438325	0.997	2935	tags=28%, list=14%, signal=32%
62	HOSHIDA_LIVER_CANCER_LATE_RECURRENCE_UP	Details ...	54	-0.615087	-1.55447	0.00402414	0.433074	0.997	2057	tags=31%, list=10%, signal=35%
63	HUANG_DASATINIB_RESISTANCE_UP	Details ...	74	-0.674776	-1.55429	0	0.426933	0.997	2549	tags=36%, list=12%, signal=41%
64	BALDWIN_PRKCI_TARGETS_UP	Details ...	35	-0.527815	-1.55355	0.00400802	0.424971	0.997	2871	tags=26%, list=14%, signal=30%
65	PUIFFE_INVASION_INHIBITED_BY_ASCITES_UP	Details ...	74	-0.470317	-1.55303	0.0019305	0.421338	0.997	1197	tags=14%, list=6%, signal=14%
66	ELVIDGE_HYPOXIA_UP	Details ...	151	-0.528464	-1.55302	0.0020284	0.414975	0.997	3250	tags=35%, list=16%, signal=41%
67	RUTELLA_RESPONSE_TO_CSF2RB_AND_IL4_UP	Details ...	315	-0.432742	-1.55083	0.0144628	0.4191	0.999	2944	tags=23%, list=14%, signal=27%
68	THEILGAARD_NEUTROPHIL_AT_SKIN_WOUND_UP	Details ...	69	-0.446735	-1.55039	0.00782779	0.414549	0.999	1458	tags=13%, list=7%, signal=14%
69	KEGG_PEROXISOME	Details ...	73	-0.401468	-1.55003	0.0144928	0.410227	0.999	3455	tags=21%, list=17%, signal=25%
70	VANHARANTA_UTERINE_FIBROID_DN	Details ...	61	-0.526188	-1.54973	0.00206612	0.405824	0.999	2941	tags=30%, list=14%, signal=34%
71	LANDIS_ERBB2_BREAST_TUMORS_65_DN	Details ...	35	-0.575065	-1.5477	0.010101	0.409847	0.999	109	tags=11%, list=1%, signal=11%
72	LEE_LIVER_CANCER_MYC_DN	Details ...	57	-0.516992	-1.54645	0.00399202	0.410421	0.999	1352	tags=21%, list=7%, signal=22%
73	JISON_SICKLE_CELL_DISEASE_UP	Details ...	169	-0.472881	-1.54584	0.0143443	0.407774	0.999	3462	tags=32%, list=17%, signal=38%
74	TSENG_IRS1_TARGETS_DN	Details ...	111	-0.444524	-1.54438	0	0.40842	0.999	3161	tags=27%, list=15%, signal=32%
75	LI_WILMS_TUMOR_VS_FETAL_KIDNEY_1_UP	Details ...	173	-0.548984	-1.5439	0	0.40524	0.999	2994	tags=38%, list=15%, signal=44%
76	REACTOME_SIGNALING_BY_ROBO_RECEPTOR	Details ...	31	-0.428195	-1.54373	0	0.400796	0.999	2906	tags=26%, list=14%, signal=30%
77	REACTOME_HORMONE_LIGAND_BINDING_RECEPTORS	Details ...	9	-0.706319	-1.54358	0.0182556	0.396182	0.999	100	tags=11%, list=0%, signal=11%
78	SHEDDEN_LUNG_CANCER_GOOD_SURVIVAL_A4	Details ...	176	-0.52931	-1.54279	0.0139442	0.394755	0.999	3502	tags=39%, list=17%, signal=46%
79	MYLLYKANGAS_AMPLIFICATION_HOT_SPOT_24	Details ...	9	-0.737747	-1.54211	0.0240964	0.392302	0.999	2917	tags=33%, list=14%, signal=39%
80	SATO_SILENCED_BY_METHYLATION_IN_PANCREATIC_CANCER_1	Details ...	395	-0.473004	-1.54196	0	0.387964	0.999	1848	tags=18%, list=9%, signal=19%
81	KEGG_STARCH_AND_SUCROSE_METABOLISM	Details ...	39	-0.757317	-1.54186	0.00396825	0.383462	0.999	1018	tags=26%, list=5%, signal=27%
82	NUYTTEN_EZH2_TARGETS_UP	Details ...	928	-0.503342	-1.54014	0.00828157	0.385922	0.999	3422	tags=32%, list=17%, signal=37%
83	REACTOME_RNA_POLYMERASE_I_III_AND_MITOCHONDRIAL_TRANSCRIPTION	Details ...	107	-0.534527	-1.53879	0.00826446	0.386472	0.999	1617	tags=20%, list=8%, signal=21%
84	CREIGHTON_ENDOCRINE_THERAPY_RESISTANCE_3	Details ...	625	-0.526318	-1.53839	0.00414938	0.383877	0.999	3212	tags=33%, list=16%, signal=38%
85	SCHUETZ_BREAST_CANCER_DUCTAL_INVASIVE_DN	Details ...	81	-0.485802	-1.53817	0.0208768	0.38023	0.999	3681	tags=35%, list=18%, signal=42%
86	WONG_ENDOMETRIAL_CANCER_LATE	Details ...	9	-0.770234	-1.53797	0.0159363	0.376699	0.999	834	tags=22%, list=4%, signal=23%
87	DOUGLAS_BMI1_TARGETS_DN	Details ...	273	-0.530372	-1.53661	0.010142	0.378234	0.999	2772	tags=33%, list=13%, signal=37%
88	KIM_RESPONSE_TO_TSA_AND_DECITABINE_UP	Details ...	124	-0.652906	-1.53616	0	0.376329	0.999	2917	tags=37%, list=14%, signal=43%
89	TAKEDA_TARGETS_OF_NUP98_HOXA9_FUSION_8D_DN	Details ...	183	-0.553353	-1.53598	0.006	0.373083	0.999	2810	tags=28%, list=14%, signal=33%
90	WOOD_EBV_EBNA1_TARGETS_DN	Details ...	45	-0.413644	-1.5349	0.00211864	0.372803	0.999	3741	tags=29%, list=18%, signal=35%
91	KEGG_METABOLISM_OF_XENOBIOTICS_BY_CYTOCHROME_P450	Details ...	60	-0.761401	-1.53456	0	0.370331	0.999	1271	tags=35%, list=6%, signal=37%
92	ABE_INNER_EAR	Details ...	20	-0.637235	-1.53265	0.036	0.374153	0.999	2157	tags=30%, list=10%, signal=33%
93	VALK_AML_CLUSTER_1	Details ...	25	-0.583171	-1.53211	0.0221328	0.372108	1	2935	tags=36%, list=14%, signal=42%
94	VANTVEER_BREAST_CANCER_ESR1_UP	Details ...	123	-0.483765	-1.53142	0.0164948	0.371363	1	2916	tags=33%, list=14%, signal=39%
95	YANAGIHARA_ESX1_TARGETS	Details ...	23	-0.658508	-1.52981	0.0124481	0.374093	1	2543	tags=48%, list=12%, signal=54%
96	PETRETTO_CARDIAC_HYPERTROPHY	Details ...	32	-0.628955	-1.52949	0.00616016	0.371842	1	2376	tags=28%, list=12%, signal=32%
97	SENESE_HDAC1_TARGETS_UP	Details ...	406	-0.421413	-1.52947	0	0.368069	1	2983	tags=24%, list=14%, signal=27%
98	BECKER_TAMOXIFEN_RESISTANCE_UP	Details ...	37	-0.454409	-1.5283	0.00992064	0.368864	1	3208	tags=30%, list=16%, signal=35%
99	KEGG_PORPHYRIN_AND_CHLOROPHYLL_METABOLISM	Details ...	31	-0.701368	-1.5281	0	0.365878	1	294	tags=16%, list=1%, signal=16%
100	ZHOU_INFLAMMATORY_RESPONSE_LPS_UP	Details ...	377	-0.440404	-1.52685	0	0.367273	1	2797	tags=23%, list=14%, signal=26%
101	KEGG_SYSTEMIC_LUPUS_ERYTHEMATOSUS	Details ...	107	-0.673866	-1.52615	0.01417	0.36705	1	1971	tags=32%, list=10%, signal=35%
102	NAGASHIMA_EGF_SIGNALING_UP	Details ...	52	-0.431392	-1.52409	0.0175097	0.372558	1	4980	tags=42%, list=24%, signal=56%
103	HOSHIDA_LIVER_CANCER_SURVIVAL_UP	Details ...	68	-0.562405	-1.52332	0	0.372203	1	2701	tags=35%, list=13%, signal=40%
104	MCBRYAN_PUBERTAL_BREAST_3_4WK_UP	Details ...	176	-0.535736	-1.52262	0	0.371708	1	3028	tags=30%, list=15%, signal=34%
105	CASORELLI_ACUTE_PROMYELOCYTIC_LEUKEMIA_UP	Details ...	160	-0.488893	-1.52156	0.0227743	0.372153	1	3443	tags=34%, list=17%, signal=40%
106	ST_MYOCYTE_AD_PATHWAY	Details ...	23	-0.666639	-1.52128	0.0122699	0.369423	1	2577	tags=35%, list=13%, signal=40%
107	FARMER_BREAST_CANCER_APOCRINE_VS_BASAL	Details ...	304	-0.384637	-1.52127	0	0.366025	1	3262	tags=29%, list=16%, signal=34%
108	MOREAUX_B_LYMPHOCYTE_MATURATION_BY_TACI_UP	Details ...	68	-0.582926	-1.52097	0.0237624	0.364227	1	4789	tags=49%, list=23%, signal=63%
109	GRAHAM_CML_QUIESCENT_VS_NORMAL_DIVIDING_UP	Details ...	55	-0.63513	-1.52085	0.0059761	0.361334	1	3502	tags=45%, list=17%, signal=55%
110	REACTOME_APOPTOTIC_CLEAVAGE_OF_CELL_ADHESION_PROTEINS	Details ...	11	-0.690706	-1.52056	0.00842105	0.359161	1	2742	tags=45%, list=13%, signal=52%
111	TURASHVILI_BREAST_LOBULAR_CARCINOMA_VS_DUCTAL_NORMAL_DN	Details ...	86	-0.560413	-1.52007	0	0.357954	1	3083	tags=31%, list=15%, signal=37%
112	KEGG_STEROID_HORMONE_BIOSYNTHESIS	Details ...	45	-0.805295	-1.52005	0	0.354837	1	1480	tags=40%, list=7%, signal=43%
113	IVANOVA_HEMATOPOIESIS_STEM_CELL_AND_PROGENITOR	Details ...	183	-0.355629	-1.52	0	0.351952	1	3379	tags=22%, list=16%, signal=26%
114	BUYTAERT_PHOTODYNAMIC_THERAPY_STRESS_UP	Details ...	734	-0.460592	-1.51965	0.0204082	0.350473	1	3645	tags=33%, list=18%, signal=38%
115	ZHANG_RESPONSE_TO_IKK_INHIBITOR_AND_TNF_UP	Details ...	200	-0.67128	-1.51951	0.0119522	0.347903	1	2901	tags=44%, list=14%, signal=50%
116	TONKS_TARGETS_OF_RUNX1_RUNX1T1_FUSION_HSC_UP	Details ...	170	-0.465969	-1.51928	0.00787402	0.346134	1	3625	tags=32%, list=18%, signal=38%
117	REACTOME_RNA_POLYMERASE_I_PROMOTER_OPENING	Details ...	47	-0.795601	-1.51863	0	0.3456	1	1849	tags=45%, list=9%, signal=49%
118	WANG_RESPONSE_TO_PACLITAXEL_VIA_MAPK8_UP	Details ...	13	-0.84318	-1.51831	0.00399202	0.343797	1	515	tags=31%, list=2%, signal=32%
119	LEE_DOUBLE_POLAR_THYMOCYTE	Details ...	18	-0.726326	-1.51789	0.0184805	0.342514	1	2362	tags=50%, list=11%, signal=56%
120	AMIT_SERUM_RESPONSE_40_MCF10A	Details ...	29	-0.707429	-1.51747	0.0195695	0.341027	1	3035	tags=48%, list=15%, signal=57%
121	CHARAFE_BREAST_CANCER_BASAL_VS_MESENCHYMAL_UP	Details ...	109	-0.666067	-1.51744	0.00610998	0.338305	1	1843	tags=30%, list=9%, signal=33%
122	GOZGIT_ESR1_TARGETS_DN	Details ...	676	-0.576404	-1.51744	0.00622407	0.335566	1	2813	tags=35%, list=14%, signal=39%
123	FOURNIER_ACINAR_DEVELOPMENT_LATE_UP	Details ...	11	-0.729166	-1.51737	0.0230608	0.332994	1	4016	tags=55%, list=19%, signal=68%
124	RICKMAN_HEAD_AND_NECK_CANCER_B	Details ...	41	-0.495459	-1.51728	0	0.330551	1	2067	tags=20%, list=10%, signal=22%
125	MCBRYAN_PUBERTAL_BREAST_6_7WK_DN	Details ...	62	-0.435533	-1.517	0	0.329053	1	2482	tags=23%, list=12%, signal=26%
126	CHARAFE_BREAST_CANCER_LUMINAL_VS_BASAL_DN	Details ...	409	-0.517614	-1.51687	0.00396825	0.327099	1	4095	tags=37%, list=20%, signal=45%
127	FRIDMAN_IMMORTALIZATION_DN	Details ...	31	-0.639162	-1.51685	0.00594059	0.324552	1	1440	tags=26%, list=7%, signal=28%
128	FLECHNER_BIOPSY_KIDNEY_TRANSPLANT_OK_VS_DONOR_UP	Details ...	505	-0.346798	-1.51585	0.00626305	0.325851	1	4074	tags=24%, list=20%, signal=29%
129	ONDER_CDH1_TARGETS_2_DN	Details ...	435	-0.641237	-1.51558	0	0.324245	1	2750	tags=37%, list=13%, signal=42%
130	MITSIADES_RESPONSE_TO_APLIDIN_UP	Details ...	399	-0.432855	-1.51489	0.010352	0.324433	1	4439	tags=38%, list=22%, signal=47%
131	SMID_BREAST_CANCER_RELAPSE_IN_BONE_UP	Details ...	89	-0.583539	-1.51464	0.0162602	0.322812	1	2055	tags=29%, list=10%, signal=32%
132	NAGASHIMA_NRG1_SIGNALING_UP	Details ...	157	-0.47772	-1.5146	0.00793651	0.320554	1	3914	tags=34%, list=19%, signal=41%
133	YAO_HOXA10_TARGETS_VIA_PROGESTERONE_DN	Details ...	15	-0.596338	-1.51459	0.0221774	0.318203	1	1323	tags=27%, list=6%, signal=28%
134	WATANABE_RECTAL_CANCER_RADIOTHERAPY_RESPONSIVE_UP	Details ...	98	-0.344139	-1.51333	0.0238569	0.319923	1	3927	tags=24%, list=19%, signal=30%
135	LANDIS_ERBB2_BREAST_TUMORS_324_UP	Details ...	126	-0.485638	-1.51258	0	0.319558	1	3557	tags=37%, list=17%, signal=44%
136	RUTELLA_RESPONSE_TO_HGF_VS_CSF2RB_AND_IL4_UP	Details ...	369	-0.460236	-1.5125	0.00992064	0.317601	1	3441	tags=30%, list=17%, signal=35%
137	STEIN_ESRRA_TARGETS_DN	Details ...	94	-0.436501	-1.5124	0.0233546	0.315574	1	2841	tags=22%, list=14%, signal=26%
138	SMITH_TERT_TARGETS_DN	Details ...	65	-0.513756	-1.51185	0.00197628	0.315029	1	1590	tags=17%, list=8%, signal=18%
139	CAMPS_COLON_CANCER_COPY_NUMBER_DN	Details ...	38	-0.51877	-1.51152	0	0.314032	1	3499	tags=34%, list=17%, signal=41%
140	HOOI_ST7_TARGETS_DN	Details ...	99	-0.567157	-1.51131	0.0102669	0.312486	1	2664	tags=31%, list=13%, signal=36%
141	KEGG_NOD_LIKE_RECEPTOR_SIGNALING_PATHWAY	Details ...	51	-0.555261	-1.51118	0.030888	0.310668	1	3055	tags=27%, list=15%, signal=32%
142	OSWALD_HEMATOPOIETIC_STEM_CELL_IN_COLLAGEN_GEL_UP	Details ...	210	-0.456646	-1.51034	0	0.311647	1	3087	tags=26%, list=15%, signal=30%
143	OSWALD_HEMATOPOIETIC_STEM_CELL_IN_COLLAGEN_GEL_DN	Details ...	210	-0.456646	-1.51034	0	0.309467	1	3087	tags=26%, list=15%, signal=30%
144	VECCHI_GASTRIC_CANCER_ADVANCED_VS_EARLY_DN	Details ...	120	-0.565116	-1.51003	0	0.308461	1	1875	tags=26%, list=9%, signal=28%
145	MUELLER_METHYLATED_IN_GLIOBLASTOMA	Details ...	45	-0.689323	-1.50952	0.00792079	0.307906	1	1249	tags=24%, list=6%, signal=26%
146	PICCALUGA_ANGIOIMMUNOBLASTIC_LYMPHOMA_UP	Details ...	193	-0.565076	-1.50825	0	0.309992	1	2262	tags=27%, list=11%, signal=31%
147	CHIARADONNA_NEOPLASTIC_TRANSFORMATION_KRAS_DN	Details ...	130	-0.513226	-1.50793	0.0145228	0.309242	1	3463	tags=37%, list=17%, signal=44%
148	BONOME_OVARIAN_CANCER_SURVIVAL_OPTIMAL_DEBULKING	Details ...	221	-0.412781	-1.50777	0.00400802	0.307721	1	2984	tags=25%, list=14%, signal=29%
149	LEE_DIFFERENTIATING_T_LYMPHOCYTE	Details ...	123	-0.453678	-1.50692	0	0.307926	1	1712	tags=20%, list=8%, signal=22%
150	TURASHVILI_BREAST_DUCTAL_CARCINOMA_VS_DUCTAL_NORMAL_DN	Details ...	183	-0.519487	-1.50689	0	0.30596	1	3335	tags=34%, list=16%, signal=41%
151	SAMOLS_TARGETS_OF_KHSV_MIRNAS_DN	Details ...	53	-0.506894	-1.50667	0.027027	0.30454	1	3306	tags=26%, list=16%, signal=31%
152	CHARAFE_BREAST_CANCER_LUMINAL_VS_MESENCHYMAL_UP	Details ...	389	-0.551869	-1.50641	0.0220884	0.303217	1	2932	tags=31%, list=14%, signal=36%
153	LIU_SOX4_TARGETS_UP	Details ...	125	-0.541267	-1.50479	0.00829876	0.306741	1	3376	tags=37%, list=16%, signal=44%
154	TAKEDA_TARGETS_OF_NUP98_HOXA9_FUSION_10D_DN	Details ...	132	-0.589738	-1.5043	0.00592885	0.306352	1	2810	tags=33%, list=14%, signal=37%
155	APPEL_IMATINIB_RESPONSE	Details ...	29	-0.631429	-1.50393	0.042885	0.305498	1	3490	tags=52%, list=17%, signal=62%
156	HELLER_HDAC_TARGETS_UP	Details ...	267	-0.490728	-1.50355	0.00201613	0.304669	1	1975	tags=22%, list=10%, signal=25%
157	REACTOME_BIOLOGICAL_OXIDATIONS	Details ...	113	-0.555994	-1.50291	0.00803213	0.305024	1	1663	tags=21%, list=8%, signal=23%
158	ZHU_CMV_ALL_UP	Details ...	55	-0.549453	-1.50278	0.0245399	0.30341	1	2247	tags=29%, list=11%, signal=33%
159	SMID_BREAST_CANCER_BASAL_DN	Details ...	624	-0.46729	-1.50249	0.00809717	0.302211	1	2710	tags=25%, list=13%, signal=28%
160	PICCALUGA_ANGIOIMMUNOBLASTIC_LYMPHOMA_DN	Details ...	114	-0.558359	-1.50236	0.02537	0.300895	1	3787	tags=43%, list=18%, signal=52%
161	MCBRYAN_PUBERTAL_BREAST_5_6WK_UP	Details ...	99	-0.442016	-1.50214	0.004	0.299781	1	2916	tags=25%, list=14%, signal=29%
162	YAO_TEMPORAL_RESPONSE_TO_PROGESTERONE_CLUSTER_1	Details ...	65	-0.479162	-1.50185	0.00601202	0.298948	1	4257	tags=40%, list=21%, signal=50%
163	BOYLAN_MULTIPLE_MYELOMA_C_D_DN	Details ...	210	-0.460624	-1.50176	0	0.297431	1	2682	tags=26%, list=13%, signal=29%
164	GRAHAM_CML_DIVIDING_VS_NORMAL_QUIESCENT_DN	Details ...	89	-0.657111	-1.50112	0.00592885	0.297675	1	1563	tags=29%, list=8%, signal=31%
165	RODRIGUES_THYROID_CARCINOMA_POORLY_DIFFERENTIATED_DN	Details ...	665	-0.487814	-1.50097	0.0183673	0.296276	1	3439	tags=33%, list=17%, signal=38%
166	LIEN_BREAST_CARCINOMA_METAPLASTIC_VS_DUCTAL_DN	Details ...	96	-0.52778	-1.49998	0.00214133	0.297509	1	2074	tags=24%, list=10%, signal=27%
167	KINSEY_TARGETS_OF_EWSR1_FLII_FUSION_DN	Details ...	279	-0.554985	-1.49997	0.0346939	0.295785	1	3405	tags=40%, list=17%, signal=47%
168	BARRIER_CANCER_RELAPSE_NORMAL_SAMPLE_UP	Details ...	33	-0.614049	-1.49994	0.0426439	0.294142	1	2710	tags=30%, list=13%, signal=35%
169	SWEET_LUNG_CANCER_KRAS_DN	Details ...	376	-0.42461	-1.49982	0	0.293011	1	3496	tags=27%, list=17%, signal=32%
170	FULCHER_INFLAMMATORY_RESPONSE_LECTIN_VS_LPS_UP	Details ...	513	-0.371625	-1.49933	0.00198413	0.292857	1	3412	tags=20%, list=17%, signal=24%
171	GARGALOVIC_RESPONSE_TO_OXIDIZED_PHOSPHOLIPIDS_RED_DN	Details ...	23	-0.537008	-1.49926	0.0247423	0.291298	1	2832	tags=26%, list=14%, signal=30%
172	LEE_LIVER_CANCER_E2F1_DN	Details ...	57	-0.553535	-1.49885	0	0.290605	1	1352	tags=21%, list=7%, signal=22%
173	NELSON_RESPONSE_TO_ANDROGEN_UP	Details ...	76	-0.4545	-1.49853	0.0145833	0.289751	1	1950	tags=14%, list=9%, signal=16%
174	KEGG_B_CELL_RECEPTOR_SIGNALING_PATHWAY	Details ...	71	-0.444483	-1.49842	0.021611	0.288524	1	2621	tags=25%, list=13%, signal=29%
175	EHRLICH_ICF_SYNDROM_DN	Details ...	11	-0.562058	-1.49838	0.030426	0.286953	1	1712	tags=27%, list=8%, signal=30%
176	MASSARWEH_TAMOXIFEN_RESISTANCE_UP	Details ...	500	-0.488797	-1.49751	0.0104384	0.288136	1	3199	tags=31%, list=16%, signal=36%
177	MISHRA_CARCINOMA_ASSOCIATED_FIBROBLAST_DN	Details ...	24	-0.704895	-1.4973	0.00990099	0.287225	1	1634	tags=29%, list=8%, signal=32%
178	CREIGHTON_ENDOCRINE_THERAPY_RESISTANCE_5	Details ...	421	-0.51085	-1.49677	0.0246914	0.287492	1	3276	tags=33%, list=16%, signal=38%
179	REACTOME_METAL_ION_SLC_TRANSPORTERS	Details ...	23	-0.664745	-1.49608	0.0374753	0.288185	1	2100	tags=30%, list=10%, signal=34%
180	WAMUNYOKOLI_OVARIAN_CANCER_LMP_UP	Details ...	227	-0.539915	-1.49586	0.0162602	0.287257	1	2917	tags=27%, list=14%, signal=31%
181	COATES_MACROPHAGE_M1_VS_M2_UP	Details ...	59	-0.559062	-1.49544	0.01875	0.286985	1	2546	tags=27%, list=12%, signal=31%
182	LINDGREN_BLADDER_CANCER_CLUSTER_2A_UP	Details ...	8	-0.776239	-1.4954	0.0167364	0.285565	1	1558	tags=38%, list=8%, signal=41%
183	RODWELL_AGING_KIDNEY_DN	Details ...	109	-0.417143	-1.49441	0.00416667	0.286866	1	3323	tags=31%, list=16%, signal=37%
184	KENNY_CTNNB1_TARGETS_DN	Details ...	41	-0.613012	-1.49416	0.00595238	0.285974	1	1243	tags=20%, list=6%, signal=21%
185	LINDSTEDT_DENDRITIC_CELL_MATURATION_D	Details ...	56	-0.523538	-1.49395	0.0159363	0.285104	1	3405	tags=27%, list=17%, signal=32%
186	WU_CELL_MIGRATION	Details ...	168	-0.63894	-1.49359	0.019802	0.284744	1	2577	tags=35%, list=13%, signal=40%
187	KANG_FLUOROURACIL_RESISTANCE_UP	Details ...	21	-0.497446	-1.49342	0.0458167	0.283632	1	928	tags=14%, list=5%, signal=15%
188	ELVIDGE_HIF1A_TARGETS_DN	Details ...	79	-0.495691	-1.49334	0	0.282352	1	2901	tags=32%, list=14%, signal=37%
189	YANG_BREAST_CANCER_ESR1_LASER_DN	Details ...	36	-0.508914	-1.49319	0	0.281341	1	2490	tags=25%, list=12%, signal=28%
190	NAKAMURA_TUMOR_ZONE_PERIPHERAL_VS_CENTRAL_DN	Details ...	535	-0.526308	-1.49266	0.0119048	0.281457	1	3274	tags=33%, list=16%, signal=38%
191	SMID_BREAST_CANCER_RELAPSE_IN_BRAIN_DN	Details ...	75	-0.493393	-1.49196	0.0246914	0.282222	1	2916	tags=35%, list=14%, signal=40%
192	ACEVEDO_LIVER_CANCER_WITH_H3K27ME3_UP	Details ...	233	-0.480232	-1.49027	0	0.285695	1	3204	tags=30%, list=16%, signal=35%
193	KEGG_RETINOL_METABOLISM	Details ...	49	-0.713245	-1.49021	0	0.284369	1	1271	tags=31%, list=6%, signal=33%
194	BRUECKNER_TARGETS_OF_MIRLET7A3_UP	Details ...	103	-0.483064	-1.48965	0	0.284632	1	2931	tags=33%, list=14%, signal=38%
195	WANG_BARRETTS_ESOPHAGUS_UP	Details ...	40	-0.673313	-1.48961	0.00198807	0.283264	1	1424	tags=28%, list=7%, signal=29%
196	UDAYAKUMAR_MED1_TARGETS_DN	Details ...	226	-0.468635	-1.48944	0.0248963	0.282369	1	3791	tags=36%, list=18%, signal=44%
197	ZHAN_MULTIPLE_MYELOMA_CD1_DN	Details ...	41	-0.547107	-1.48928	0.0216535	0.281683	1	2581	tags=32%, list=13%, signal=36%
198	TAKAO_RESPONSE_TO_UVB_RADIATION_DN	Details ...	82	-0.331506	-1.48866	0.0212355	0.2824	1	3510	tags=21%, list=17%, signal=25%
199	RIGGI_EWING_SARCOMA_PROGENITOR_UP	Details ...	382	-0.501237	-1.48862	0	0.28107	1	2579	tags=26%, list=13%, signal=30%
200	BIOCARTA_EGF_PATHWAY	Details ...	30	-0.514601	-1.48808	0.0224033	0.281236	1	2725	tags=27%, list=13%, signal=31%
201	KAAB_FAILED_HEART_ATRIUM_DN	Details ...	131	-0.295633	-1.4879	0.0603113	0.280413	1	2366	tags=14%, list=11%, signal=15%
202	HAN_SATB1_TARGETS_UP	Details ...	284	-0.457597	-1.48779	0.00194932	0.279345	1	3164	tags=28%, list=15%, signal=32%
203	UZONYI_RESPONSE_TO_LEUKOTRIENE_AND_THROMBIN	Details ...	34	-0.642258	-1.48745	0.035343	0.279046	1	5589	tags=76%, list=27%, signal=105%
204	LEE_LIVER_CANCER_MYC_TGFA_UP	Details ...	59	-0.599387	-1.48703	0.0591716	0.278798	1	4309	tags=42%, list=21%, signal=53%
205	BERTUCCI_MEDULLARY_VS_DUCTAL_BREAST_CANCER_DN	Details ...	145	-0.426342	-1.4857	0	0.281146	1	2127	tags=20%, list=10%, signal=22%
206	LIANG_SILENCED_BY_METHYLATION_UP	Details ...	17	-0.628447	-1.48526	0.0211132	0.281142	1	1458	tags=24%, list=7%, signal=25%
207	KONDO_EZH2_TARGETS	Details ...	127	-0.526894	-1.48517	0	0.280075	1	2723	tags=31%, list=13%, signal=36%
208	MCBRYAN_PUBERTAL_BREAST_4_5WK_UP	Details ...	225	-0.570986	-1.48512	0	0.278865	1	3028	tags=32%, list=15%, signal=38%
209	NAKAYAMA_SOFT_TISSUE_TUMORS_PCA2_DN	Details ...	79	-0.589732	-1.48489	0.00587084	0.278052	1	2905	tags=29%, list=14%, signal=34%
210	GRAHAM_CML_DIVIDING_VS_NORMAL_DIVIDING_UP	Details ...	12	-0.830927	-1.48485	0.00596422	0.276932	1	450	tags=25%, list=2%, signal=26%
211	LI_AMPLIFIED_IN_LUNG_CANCER	Details ...	162	-0.516991	-1.4837	0.0282828	0.279291	1	3018	tags=21%, list=15%, signal=24%
212	SWEET_KRAS_TARGETS_DN	Details ...	24	-0.625454	-1.48311	0.0445736	0.279519	1	2871	tags=46%, list=14%, signal=53%
213	TAVOR_CEBPA_TARGETS_UP	Details ...	42	-0.598533	-1.48309	0.011811	0.278234	1	2342	tags=26%, list=11%, signal=29%
214	MISHRA_CARCINOMA_ASSOCIATED_FIBROBLAST_UP	Details ...	22	-0.714507	-1.4819	0.00806452	0.280402	1	371	tags=23%, list=2%, signal=23%
215	AKL_HTLV1_INFECTION_UP	Details ...	26	-0.461615	-1.48161	0.0139721	0.279754	1	2287	tags=27%, list=11%, signal=30%
216	DOANE_RESPONSE_TO_ANDROGEN_UP	Details ...	167	-0.444449	-1.48128	0.0200803	0.279524	1	3340	tags=27%, list=16%, signal=32%
217	WINTER_HYPOXIA_METAGENE	Details ...	212	-0.459935	-1.48098	0.00401606	0.279113	1	3379	tags=29%, list=16%, signal=35%
218	NAKAJIMA_MAST_CELL	Details ...	29	-0.635378	-1.48063	0.0215264	0.278992	1	3625	tags=41%, list=18%, signal=50%
219	BILD_HRAS_ONCOGENIC_SIGNATURE	Details ...	231	-0.490682	-1.48062	0.00994036	0.277773	1	3786	tags=34%, list=18%, signal=41%
220	REACTOME_SYNTHESIS_OF_BILE_ACIDS_AND_BILE_SALTS_VIA_7ALPHA_HYDROXYCHOLESTEROL	Details ...	15	-0.706918	-1.48056	0.0169492	0.276727	1	1796	tags=27%, list=9%, signal=29%
221	COULOUARN_TEMPORAL_TGFB1_SIGNATURE_DN	Details ...	116	-0.496987	-1.48052	0.0259481	0.275547	1	3208	tags=30%, list=16%, signal=36%
222	VERHAAK_AML_WITH_NPM1_MUTATED_UP	Details ...	173	-0.55742	-1.48046	0.0198413	0.27445	1	3228	tags=34%, list=16%, signal=39%
223	WANG_CISPLATIN_RESPONSE_AND_XPC_DN	Details ...	131	-0.381615	-1.48029	0.02079	0.273709	1	3562	tags=28%, list=17%, signal=34%
224	KAAB_HEART_ATRIUM_VS_VENTRICLE_DN	Details ...	244	-0.325138	-1.4797	0.00196078	0.273958	1	2994	tags=20%, list=15%, signal=23%
225	REACTOME_HORMONE_BIOSYNTHESIS	Details ...	50	-0.521783	-1.47919	0.00208768	0.273973	1	3063	tags=26%, list=15%, signal=30%
226	IZADPANAH_STEM_CELL_ADIPOSE_VS_BONE_DN	Details ...	98	-0.466754	-1.47888	0.0163934	0.273628	1	2985	tags=27%, list=14%, signal=31%
227	KIM_WT1_TARGETS_8HR_DN	Details ...	120	-0.433397	-1.47741	0.00828157	0.276979	1	2845	tags=26%, list=14%, signal=30%
228	LANDIS_BREAST_CANCER_PROGRESSION_UP	Details ...	41	-0.67447	-1.4773	0.0101626	0.276093	1	2561	tags=44%, list=12%, signal=50%
229	HSIAO_HOUSEKEEPING_GENES	Details ...	366	-0.254777	-1.4773	0.0580271	0.274892	1	3035	tags=11%, list=15%, signal=12%
230	REACTOME_PACKAGING_OF_TELOMERE_ENDS	Details ...	40	-0.776431	-1.47705	0.0284553	0.274369	1	1849	tags=48%, list=9%, signal=52%
231	KOBAYASHI_EGFR_SIGNALING_24HR_UP	Details ...	91	-0.645396	-1.47686	0.020202	0.273806	1	2917	tags=43%, list=14%, signal=50%
232	MARTINELLI_IMMATURE_NEUTROPHIL_DN	Details ...	9	-0.824625	-1.47643	0.00603622	0.273761	1	1042	tags=33%, list=5%, signal=35%
233	DELYS_THYROID_CANCER_UP	Details ...	392	-0.531525	-1.4761	0.00601202	0.273604	1	3073	tags=31%, list=15%, signal=36%
234	ELVIDGE_HYPOXIA_BY_DMOG_UP	Details ...	116	-0.495194	-1.47606	0.00610998	0.272595	1	2901	tags=34%, list=14%, signal=39%
235	KEGG_ARACHIDONIC_ACID_METABOLISM	Details ...	51	-0.58505	-1.47597	0.0125	0.271565	1	3237	tags=33%, list=16%, signal=39%
236	IIZUKA_LIVER_CANCER_PROGRESSION_G2_G3_UP	Details ...	19	-0.540494	-1.47572	0.0420168	0.270978	1	2933	tags=21%, list=14%, signal=25%
237	CROMER_TUMORIGENESIS_UP	Details ...	44	-0.653429	-1.47541	0.00603622	0.270693	1	1545	tags=25%, list=7%, signal=27%
238	SESTO_RESPONSE_TO_UV_C2	Details ...	49	-0.499186	-1.47496	0.0147059	0.270839	1	3538	tags=31%, list=17%, signal=37%
239	REACTOME_SOS_MEDIATED_SIGNALLING	Details ...	13	-0.4747	-1.47434	0.0365385	0.271393	1	2325	tags=31%, list=11%, signal=35%
240	NADERI_BREAST_CANCER_PROGNOSIS_DN	Details ...	17	-0.631351	-1.47413	0.0584795	0.270891	1	1069	tags=18%, list=5%, signal=19%
241	TAKEDA_TARGETS_OF_NUP98_HOXA9_FUSION_3D_UP	Details ...	155	-0.569138	-1.47396	0.00422833	0.270212	1	3405	tags=37%, list=17%, signal=44%
242	NUYTTEN_NIPP1_TARGETS_UP	Details ...	648	-0.439792	-1.47378	0.0125261	0.269396	1	3438	tags=29%, list=17%, signal=33%
243	ZHU_CMV_8_HR_UP	Details ...	30	-0.692728	-1.47277	0.0317125	0.271289	1	3055	tags=47%, list=15%, signal=55%
244	VALK_AML_CLUSTER_4	Details ...	29	-0.594601	-1.47211	0.0415842	0.271935	1	3194	tags=31%, list=16%, signal=37%
245	YEGNASUBRAMANIAN_PROSTATE_CANCER	Details ...	119	-0.453042	-1.47202	0	0.271017	1	3028	tags=28%, list=15%, signal=32%
246	AMIT_SERUM_RESPONSE_120_MCF10A	Details ...	61	-0.544663	-1.47192	0.012024	0.270101	1	2940	tags=31%, list=14%, signal=36%
247	DAUER_STAT3_TARGETS_UP	Details ...	35	-0.670596	-1.47179	0.00197239	0.269401	1	3767	tags=63%, list=18%, signal=77%
248	GAJATE_RESPONSE_TO_TRABECTEDIN_UP	Details ...	51	-0.657981	-1.47137	0.00585938	0.269389	1	3055	tags=45%, list=15%, signal=53%
249	BANDRES_RESPONSE_TO_CARMUSTIN_WITHOUT_MGMT_24HR_DN	Details ...	7	-0.725064	-1.47113	0.0718816	0.268924	1	2442	tags=29%, list=12%, signal=32%
250	RODWELL_AGING_KIDNEY_NO_BLOOD_DN	Details ...	118	-0.403228	-1.47015	0.00618557	0.270682	1	3323	tags=27%, list=16%, signal=32%
251	HORIUCHI_WTAP_TARGETS_UP	Details ...	277	-0.596275	-1.47014	0.0144628	0.269615	1	2606	tags=34%, list=13%, signal=39%
252	LANDIS_ERBB2_BREAST_TUMORS_65_UP	Details ...	20	-0.553386	-1.4701	0.0222672	0.268686	1	2122	tags=40%, list=10%, signal=45%
253	LEE_LIVER_CANCER_HEPATOBLAST	Details ...	15	-0.780548	-1.46994	0.00838574	0.267995	1	3167	tags=47%, list=15%, signal=55%
254	FARMER_BREAST_CANCER_CLUSTER_1	Details ...	40	-0.526082	-1.46985	0.00612245	0.267218	1	2421	tags=23%, list=12%, signal=25%
255	SEITZ_NEOPLASTIC_TRANSFORMATION_BY_8P_DELETION_UP	Details ...	71	-0.684497	-1.46907	0.00396825	0.268667	1	1935	tags=37%, list=9%, signal=40%
256	GARGALOVIC_RESPONSE_TO_OXIDIZED_PHOSPHOLIPIDS_YELLOW_UP	Details ...	27	-0.49898	-1.46902	0.040856	0.267762	1	3056	tags=22%, list=15%, signal=26%
257	SPIRA_SMOKERS_LUNG_CANCER_DN	Details ...	18	-0.561297	-1.46817	0.0346939	0.269311	1	3181	tags=39%, list=15%, signal=46%
258	ONDER_CDH1_TARGETS_3_DN	Details ...	52	-0.722578	-1.46793	0	0.268995	1	794	tags=25%, list=4%, signal=26%
259	MAHAJAN_RESPONSE_TO_IL1A_DN	Details ...	59	-0.391002	-1.46769	0.0250522	0.26857	1	3362	tags=25%, list=16%, signal=30%
260	SENGUPTA_NASOPHARYNGEAL_CARCINOMA_WITH_LMP1_DN	Details ...	161	-0.595295	-1.46678	0.011811	0.270033	1	2935	tags=34%, list=14%, signal=39%
261	REN_ALVEOLAR_RHABDOMYOSARCOMA_DN	Details ...	392	-0.476993	-1.46666	0.0563107	0.269388	1	3409	tags=30%, list=17%, signal=35%
262	LEE_LIVER_CANCER_MYC_E2F1_DN	Details ...	60	-0.496274	-1.46632	0	0.269319	1	1352	tags=18%, list=7%, signal=20%
263	KORKOLA_SEMINOMA_UP	Details ...	41	-0.709157	-1.4656	0.0365854	0.270321	1	1840	tags=32%, list=9%, signal=35%
264	GRAHAM_NORMAL_QUIESCENT_VS_NORMAL_DIVIDING_UP	Details ...	60	-0.654236	-1.46546	0.0159363	0.269694	1	3438	tags=45%, list=17%, signal=54%
265	WANG_SMARCE1_TARGETS_UP	Details ...	155	-0.54678	-1.46512	0.0122951	0.269641	1	2617	tags=29%, list=13%, signal=33%
266	SNIJDERS_AMPLIFIED_IN_HEAD_AND_NECK_TUMORS	Details ...	32	-0.544187	-1.46502	0.0177515	0.268856	1	151	tags=9%, list=1%, signal=9%
267	YAMASHITA_METHYLATED_IN_PROSTATE_CANCER	Details ...	54	-0.576183	-1.46426	0.0242424	0.270195	1	2814	tags=31%, list=14%, signal=36%
268	ALCALAY_AML_BY_NPM1_LOCALIZATION_UP	Details ...	131	-0.54552	-1.46413	0.0102041	0.26953	1	2870	tags=30%, list=14%, signal=34%
269	RICKMAN_TUMOR_DIFFERENTIATED_WELL_VS_POORLY_DN	Details ...	325	-0.412276	-1.46362	0.0277228	0.269849	1	3994	tags=31%, list=19%, signal=38%
270	CROMER_TUMORIGENESIS_DN	Details ...	41	-0.676728	-1.4636	0.0282828	0.268901	1	2986	tags=39%, list=14%, signal=46%
271	WANG_BARRETTS_ESOPHAGUS_AND_ESOPHAGUS_CANCER_DN	Details ...	32	-0.668988	-1.4634	0.00596422	0.268487	1	931	tags=28%, list=5%, signal=29%
272	LIU_CMYB_TARGETS_DN	Details ...	6	-0.666582	-1.46337	0.0798319	0.267569	1	3412	tags=50%, list=17%, signal=60%
273	HUANG_FOXA2_TARGETS_DN	Details ...	38	-0.637406	-1.46336	0.0268041	0.266612	1	3625	tags=47%, list=18%, signal=57%
274	HESS_TARGETS_OF_HOXA9_AND_MEIS1_DN	Details ...	66	-0.675671	-1.46335	0.0219124	0.265658	1	2297	tags=33%, list=11%, signal=37%
275	ALONSO_METASTASIS_UP	Details ...	154	-0.27744	-1.46325	0.0140281	0.264958	1	4457	tags=27%, list=22%, signal=35%
276	ROSS_AML_WITH_CBFB_MYH11_FUSION	Details ...	49	-0.548219	-1.46319	0	0.26422	1	1566	tags=16%, list=8%, signal=18%
277	BERENJENO_TRANSFORMED_BY_RHOA_DN	Details ...	337	-0.43581	-1.46319	0.0221774	0.263266	1	3262	tags=28%, list=16%, signal=32%
278	YAO_TEMPORAL_RESPONSE_TO_PROGESTERONE_CLUSTER_15	Details ...	31	-0.597167	-1.46309	0.0121704	0.262588	1	1260	tags=26%, list=6%, signal=27%
279	PETRETTO_HEART_MASS_QTL_CIS_DN	Details ...	12	-0.570598	-1.46303	0.0139721	0.261825	1	1668	tags=25%, list=8%, signal=27%
280	LI_CISPLATIN_RESISTANCE_DN	Details ...	28	-0.707414	-1.463	0.020284	0.260939	1	2797	tags=43%, list=14%, signal=50%
281	LI_PROSTATE_CANCER_EPIGENETIC	Details ...	28	-0.665019	-1.46249	0.00996016	0.261428	1	1109	tags=25%, list=5%, signal=26%
282	BASSO_CD40_SIGNALING_DN	Details ...	62	-0.464769	-1.46238	0.0136986	0.260786	1	1939	tags=21%, list=9%, signal=23%
283	KIM_MYC_AMPLIFICATION_TARGETS_DN	Details ...	64	-0.580828	-1.46204	0.0212314	0.26075	1	3712	tags=47%, list=18%, signal=57%
284	RODRIGUES_DCC_TARGETS_DN	Details ...	110	-0.485162	-1.46199	0.00421941	0.259945	1	2702	tags=33%, list=13%, signal=37%
285	LIAN_LIPA_TARGETS_3M	Details ...	52	-0.479925	-1.46154	0.0221328	0.260286	1	3490	tags=23%, list=17%, signal=28%
286	CHIARADONNA_NEOPLASTIC_TRANSFORMATION_KRAS_CDC25_DN	Details ...	49	-0.716859	-1.4613	0.00795229	0.260134	1	2753	tags=47%, list=13%, signal=54%
287	REACTOME_MEMBRANE_TRAFFICKING	Details ...	74	-0.366482	-1.46126	0.086444	0.259301	1	5970	tags=50%, list=29%, signal=70%
288	LINDSTEDT_DENDRITIC_CELL_MATURATION_B	Details ...	44	-0.595678	-1.46063	0.0355731	0.259898	1	2346	tags=41%, list=11%, signal=46%
289	SMID_BREAST_CANCER_ERBB2_UP	Details ...	134	-0.550187	-1.46058	0.0343434	0.259073	1	3065	tags=28%, list=15%, signal=32%
290	AMIT_SERUM_RESPONSE_60_MCF10A	Details ...	54	-0.54619	-1.46049	0.0121951	0.25844	1	3083	tags=39%, list=15%, signal=46%
291	FURUKAWA_DUSP6_TARGETS_PCI35_UP	Details ...	61	-0.647031	-1.46045	0.0255403	0.257707	1	2891	tags=36%, list=14%, signal=42%
292	DEURIG_T_CELL_PROLYMPHOCYTIC_LEUKEMIA_DN	Details ...	286	-0.401406	-1.46034	0.0168776	0.257184	1	2867	tags=22%, list=14%, signal=26%
293	CERVERA_SDHB_TARGETS_1_UP	Details ...	98	-0.664898	-1.4596	0.0160643	0.258257	1	2599	tags=37%, list=13%, signal=42%
294	GEORGANTAS_HSC_MARKERS	Details ...	16	-0.798589	-1.45945	0.0367347	0.257744	1	1159	tags=38%, list=6%, signal=40%
295	CHEMNITZ_RESPONSE_TO_PROSTAGLANDIN_E2_DN	Details ...	314	-0.444521	-1.459	0.00817996	0.257986	1	3222	tags=28%, list=16%, signal=33%
296	HENDRICKS_SMARCA4_TARGETS_DN	Details ...	39	-0.567946	-1.45882	0.0538302	0.257557	1	2293	tags=26%, list=11%, signal=29%
297	HOOI_ST7_TARGETS_UP	Details ...	77	-0.447323	-1.45839	0.0181818	0.257943	1	1952	tags=26%, list=9%, signal=29%
298	BUCKANOVICH_T_LYMPHOCYTE_HOMING_ON_TUMOR_UP	Details ...	9	-0.700875	-1.45819	0.0360721	0.25762	1	1447	tags=33%, list=7%, signal=36%
299	TONKS_TARGETS_OF_RUNX1_RUNX1T1_FUSION_SUSTAINED_IN_GRANULOCYTE_UP	Details ...	15	-0.705893	-1.45816	0.00998004	0.256825	1	614	tags=20%, list=3%, signal=21%
300	HUPER_BREAST_BASAL_VS_LUMINAL_UP	Details ...	52	-0.677684	-1.45814	0.00394477	0.255982	1	644	tags=19%, list=3%, signal=20%
301	HINATA_NFKB_TARGETS_KERATINOCYTE_DN	Details ...	15	-0.759495	-1.4578	0.0205339	0.256065	1	317	tags=20%, list=2%, signal=20%
302	BROWNE_HCMV_INFECTION_16HR_DN	Details ...	79	-0.429459	-1.45709	0	0.257234	1	2985	tags=27%, list=14%, signal=31%
303	DAVIES_MULTIPLE_MYELOMA_VS_MGUS_DN	Details ...	18	-0.47907	-1.45706	0.0557692	0.256437	1	1950	tags=17%, list=9%, signal=18%
304	DORN_ADENOVIRUS_INFECTION_12HR_DN	Details ...	27	-0.535525	-1.45686	0.0561122	0.256116	1	4073	tags=37%, list=20%, signal=46%
305	CHANDRAN_METASTASIS_DN	Details ...	85	-0.526366	-1.45646	0.0294695	0.25628	1	3141	tags=34%, list=15%, signal=40%
306	HAHTOLA_CTCL_CUTANEOUS	Details ...	25	-0.446803	-1.45638	0.0105263	0.255689	1	556	tags=8%, list=3%, signal=8%
307	DOANE_BREAST_CANCER_ESR1_UP	Details ...	106	-0.509194	-1.4563	0.0212314	0.255142	1	2989	tags=38%, list=15%, signal=44%
308	LANDIS_ERBB2_BREAST_TUMORS_324_DN	Details ...	130	-0.475831	-1.45623	0.0199203	0.254534	1	3008	tags=27%, list=15%, signal=31%
309	SCHUETZ_BREAST_CANCER_DUCTAL_INVASIVE_UP	Details ...	329	-0.479251	-1.45594	0.0059761	0.254594	1	2322	tags=22%, list=11%, signal=24%
310	WANG_RESPONSE_TO_ANDROGEN_UP	Details ...	26	-0.532302	-1.45587	0.112245	0.253916	1	659	tags=8%, list=3%, signal=8%
311	XU_HGF_TARGETS_INDUCED_BY_AKT1_6HR	Details ...	15	-0.742806	-1.45585	0.0139442	0.253131	1	2421	tags=53%, list=12%, signal=60%
312	SENESE_HDAC2_TARGETS_DN	Details ...	110	-0.473678	-1.45554	0.0125261	0.253111	1	2819	tags=24%, list=14%, signal=27%
313	GRUETZMANN_PANCREATIC_CANCER_UP	Details ...	317	-0.416071	-1.45536	0.0258449	0.252772	1	3074	tags=24%, list=15%, signal=27%
314	LIU_TARGETS_OF_VMYB_VS_CMYB_DN	Details ...	39	-0.418713	-1.45511	0.0313152	0.252508	1	3740	tags=26%, list=18%, signal=31%
315	BACOLOD_RESISTANCE_TO_ALKYLATING_AGENTS_UP	Details ...	17	-0.555008	-1.4551	0.0418327	0.251749	1	1511	tags=18%, list=7%, signal=19%
316	REACTOME_SIGNALLING_TO_ERKS	Details ...	33	-0.494226	-1.45496	0.0787879	0.251323	1	3071	tags=27%, list=15%, signal=32%
317	CHIARADONNA_NEOPLASTIC_TRANSFORMATION_CDC25_UP	Details ...	106	-0.495663	-1.45427	0.0240964	0.252161	1	3527	tags=32%, list=17%, signal=39%
318	KEGG_PENTOSE_AND_GLUCURONATE_INTERCONVERSIONS	Details ...	18	-0.857241	-1.45421	0.00996016	0.251516	1	1018	tags=39%, list=5%, signal=41%
319	STEIN_ESRRA_TARGETS	Details ...	470	-0.295921	-1.45386	0.00596422	0.251551	1	3250	tags=21%, list=16%, signal=24%
320	LIU_PROSTATE_CANCER_DN	Details ...	424	-0.498154	-1.45268	0.0268595	0.253661	1	2085	tags=23%, list=10%, signal=25%
321	BILBAN_B_CLL_LPL_DN	Details ...	38	-0.523233	-1.45254	0.0182556	0.253184	1	2490	tags=26%, list=12%, signal=30%
322	MENSE_HYPOXIA_UP	Details ...	81	-0.420211	-1.45207	0.0160966	0.253365	1	3590	tags=31%, list=17%, signal=37%
323	WEIGEL_OXIDATIVE_STRESS_BY_HNE_AND_TBH	Details ...	53	-0.430984	-1.45198	0.0235294	0.252819	1	4417	tags=40%, list=21%, signal=50%
324	NAKAMURA_METASTASIS_MODEL_UP	Details ...	37	-0.482848	-1.45197	0.0760234	0.252069	1	3271	tags=32%, list=16%, signal=38%
325	MARCHINI_TRABECTEDIN_RESISTANCE_UP	Details ...	20	-0.673952	-1.45176	0.0971074	0.251796	1	1020	tags=20%, list=5%, signal=21%
326	ACEVEDO_LIVER_TUMOR_VS_NORMAL_ADJACENT_TISSUE_UP	Details ...	757	-0.244403	-1.45146	0	0.251682	1	3240	tags=16%, list=16%, signal=19%
327	GUENTHER_GROWTH_SPHERICAL_VS_ADHERENT_DN	Details ...	26	-0.564817	-1.45114	0.0447154	0.251787	1	3065	tags=35%, list=15%, signal=41%
328	WU_SILENCED_BY_METHYLATION_IN_BLADDER_CANCER	Details ...	41	-0.480845	-1.45095	0.00972763	0.251555	1	3317	tags=34%, list=16%, signal=41%
329	MORI_IMMATURE_B_LYMPHOCYTE_UP	Details ...	38	-0.573966	-1.45053	0.0622568	0.251679	1	4175	tags=42%, list=20%, signal=53%
330	BROWNE_HCMV_INFECTION_24HR_DN	Details ...	137	-0.41341	-1.44994	0.00406504	0.252387	1	3161	tags=28%, list=15%, signal=33%
331	BEGUM_TARGETS_OF_PAX3_FOXO1_FUSION_DN	Details ...	35	-0.513819	-1.4499	0.0514851	0.251759	1	3299	tags=31%, list=16%, signal=37%
332	MYLLYKANGAS_AMPLIFICATION_HOT_SPOT_23	Details ...	17	-0.572505	-1.4498	0.0607966	0.251174	1	346	tags=12%, list=2%, signal=12%
333	HAN_SATB1_TARGETS_DN	Details ...	310	-0.431995	-1.44928	0.00197628	0.251925	1	3271	tags=28%, list=16%, signal=33%
334	MOLENAAR_TARGETS_OF_CCND1_AND_CDK4_UP	Details ...	52	-0.589291	-1.44925	0.0336134	0.251261	1	2772	tags=33%, list=13%, signal=38%
335	TONKS_TARGETS_OF_RUNX1_RUNX1T1_FUSION_MONOCYTE_UP	Details ...	176	-0.344055	-1.44908	0	0.250894	1	3281	tags=20%, list=16%, signal=23%
336	LEE_NEURAL_CREST_STEM_CELL_UP	Details ...	140	-0.453562	-1.44863	0.00204499	0.251308	1	1747	tags=16%, list=8%, signal=17%
337	SHAFFER_IRF4_TARGETS_IN_MYELOMA_VS_MATURE_B_LYMPHOCYTE	Details ...	95	-0.348562	-1.44842	0.00803213	0.251183	1	2821	tags=18%, list=14%, signal=21%
338	REACTOME_STEROID_METABOLISM	Details ...	62	-0.51718	-1.44809	0.00207039	0.251222	1	2987	tags=24%, list=14%, signal=28%
339	ZUCCHI_METASTASIS_DN	Details ...	27	-0.640857	-1.44792	0.0445736	0.250971	1	2940	tags=48%, list=14%, signal=56%
340	GEISS_RESPONSE_TO_DSRNA_UP	Details ...	32	-0.636295	-1.44787	0.0282828	0.250344	1	2421	tags=38%, list=12%, signal=42%
341	KORKOLA_EMBRYONAL_CARCINOMA_UP	Details ...	38	-0.659499	-1.44757	0.0625	0.250302	1	2714	tags=39%, list=13%, signal=45%
342	ZHOU_INFLAMMATORY_RESPONSE_LIVE_UP	Details ...	421	-0.405845	-1.44752	0	0.249706	1	3742	tags=28%, list=18%, signal=34%
343	TARTE_PLASMA_CELL_VS_PLASMABLAST_UP	Details ...	371	-0.457141	-1.44743	0.0318091	0.249183	1	4259	tags=30%, list=21%, signal=37%
344	AIGNER_ZEB1_TARGETS	Details ...	29	-0.695987	-1.44716	0.0357895	0.249132	1	3792	tags=62%, list=18%, signal=76%
345	MORI_LARGE_PRE_BII_LYMPHOCYTE_DN	Details ...	41	-0.573738	-1.44581	0.0516899	0.251743	1	2003	tags=27%, list=10%, signal=30%
346	DIAZ_CHRONIC_MEYLOGENOUS_LEUKEMIA_DN	Details ...	110	-0.536694	-1.44578	0.0241449	0.251107	1	3132	tags=27%, list=15%, signal=32%
347	RUTELLA_RESPONSE_TO_HGF_VS_CSF2RB_AND_IL4_DN	Details ...	230	-0.362796	-1.44566	0.0164948	0.250692	1	2944	tags=20%, list=14%, signal=24%
348	NIKOLSKY_BREAST_CANCER_12Q13_Q21_AMPLICON	Details ...	40	-0.521352	-1.44542	0.0246407	0.250445	1	3700	tags=43%, list=18%, signal=52%
349	ZHAN_MULTIPLE_MYELOMA_CD2_UP	Details ...	39	-0.422032	-1.44504	0.00198807	0.250714	1	4256	tags=36%, list=21%, signal=45%
350	CHANG_IMMORTALIZED_BY_HPV31_DN	Details ...	46	-0.527604	-1.44429	0.00792079	0.251924	1	4065	tags=48%, list=20%, signal=59%
351	HALMOS_CEBPA_TARGETS_UP	Details ...	40	-0.603354	-1.44428	0.0420842	0.251245	1	2698	tags=35%, list=13%, signal=40%
352	ST_G_ALPHA_I_PATHWAY	Details ...	34	-0.562109	-1.44403	0.031746	0.251194	1	4081	tags=47%, list=20%, signal=59%
353	HADDAD_B_LYMPHOCYTE_PROGENITOR	Details ...	262	-0.414411	-1.44394	0.00631579	0.250682	1	2976	tags=24%, list=14%, signal=28%
354	CHUNG_BLISTER_CYTOTOXICITY_DN	Details ...	38	-0.559897	-1.44387	0.0357143	0.25016	1	3438	tags=37%, list=17%, signal=44%
355	GRAHAM_CML_QUIESCENT_VS_CML_DIVIDING_UP	Details ...	23	-0.795047	-1.44381	0.00976562	0.249602	1	2698	tags=61%, list=13%, signal=70%
356	BERNARD_PPAPDC1B_TARGETS_UP	Details ...	31	-0.517173	-1.44351	0.0340681	0.249626	1	3001	tags=29%, list=15%, signal=34%
357	LOPEZ_EPITHELIOID_MESOTHELIOMA	Details ...	18	-0.581799	-1.44342	0.0285132	0.249153	1	3682	tags=44%, list=18%, signal=54%
358	KEGG_GLYCOSPHINGOLIPID_BIOSYNTHESIS_LACTO_AND_NEOLACTO_SERIES	Details ...	26	-0.552451	-1.44282	0.016129	0.249992	1	3340	tags=31%, list=16%, signal=37%
359	KORKOLA_CHORIOCARCINOMA	Details ...	6	-0.809396	-1.44226	0.0359281	0.250722	1	100	tags=17%, list=0%, signal=17%
360	MAHADEVAN_RESPONSE_TO_MP470_DN	Details ...	16	-0.712624	-1.44164	0.0499002	0.251374	1	3329	tags=63%, list=16%, signal=74%
361	REACTOME_GAP_JUNCTION_DEGRADATION	Details ...	10	-0.668086	-1.44132	0.0587045	0.251534	1	1126	tags=30%, list=5%, signal=32%
362	TAKEDA_TARGETS_OF_NUP98_HOXA9_FUSION_8D_UP	Details ...	142	-0.515491	-1.44118	0.014553	0.251222	1	2436	tags=26%, list=12%, signal=29%
363	TURASHVILI_BREAST_CARCINOMA_DUCTAL_VS_LOBULAR_DN	Details ...	5	-0.73516	-1.44102	0.0462777	0.250878	1	687	tags=20%, list=3%, signal=21%
364	FLECHNER_PBL_KIDNEY_TRANSPLANT_REJECTED_VS_OK_DN	Details ...	48	-0.43949	-1.44088	0.0376569	0.250553	1	3332	tags=25%, list=16%, signal=30%
365	SYED_ESTRADIOL_RESPONSE	Details ...	16	-0.489618	-1.44084	0.0536779	0.249926	1	894	tags=13%, list=4%, signal=13%
366	MURATA_VIRULENCE_OF_H_PILORI	Details ...	16	-0.810948	-1.4403	0.0214844	0.250522	1	1545	tags=50%, list=7%, signal=54%
367	CONCANNON_APOPTOSIS_BY_EPOXOMICIN_UP	Details ...	213	-0.431141	-1.44002	0.026	0.250403	1	2448	tags=23%, list=12%, signal=25%
368	REACTOME_CLATHRIN_DERIVED_VESICLE_BUDDING	Details ...	58	-0.374408	-1.43992	0.0890688	0.250009	1	5970	tags=52%, list=29%, signal=73%
369	WANG_ESOPHAGUS_CANCER_VS_NORMAL_UP	Details ...	106	-0.576366	-1.43954	0.0177866	0.250259	1	3068	tags=32%, list=15%, signal=37%
370	YAO_TEMPORAL_RESPONSE_TO_PROGESTERONE_CLUSTER_9	Details ...	63	-0.581268	-1.43941	0.0235043	0.249949	1	3028	tags=35%, list=15%, signal=41%
371	WANG_ESOPHAGUS_CANCER_PROGRESSION_UP	Details ...	9	-0.759766	-1.43866	0.0262626	0.251163	1	461	tags=22%, list=2%, signal=23%
372	RHEIN_ALL_GLUCOCORTICOID_THERAPY_UP	Details ...	73	-0.616692	-1.43865	0.0257426	0.2505	1	3528	tags=45%, list=17%, signal=54%
373	TSENG_ADIPOGENIC_POTENTIAL_DN	Details ...	40	-0.521805	-1.43849	0.0163599	0.250211	1	3047	tags=33%, list=15%, signal=38%
374	SATO_SILENCED_BY_DEACETYLATION_IN_PANCREATIC_CANCER	Details ...	39	-0.64199	-1.43848	0.0019802	0.249569	1	3029	tags=41%, list=15%, signal=48%
375	SHEPARD_BMYB_MORPHOLINO_UP	Details ...	142	-0.322768	-1.43844	0	0.248988	1	2575	tags=18%, list=12%, signal=21%
376	CONRAD_GERMLINE_STEM_CELL	Details ...	11	-0.636384	-1.4383	0.0480962	0.248616	1	3143	tags=36%, list=15%, signal=43%
377	MISSIAGLIA_REGULATED_BY_METHYLATION_UP	Details ...	92	-0.690931	-1.43828	0.0218254	0.247987	1	3130	tags=47%, list=15%, signal=55%
378	CAIRO_HEPATOBLASTOMA_CLASSES_DN	Details ...	192	-0.549897	-1.43778	0.0241935	0.248484	1	3196	tags=35%, list=16%, signal=41%
379	YAGI_AML_WITH_11Q23_REARRANGED	Details ...	333	-0.340013	-1.43753	0.00417537	0.248572	1	2712	tags=17%, list=13%, signal=19%
380	FLECHNER_BIOPSY_KIDNEY_TRANSPLANT_REJECTED_VS_OK_DN	Details ...	513	-0.337176	-1.43751	0.0354167	0.247937	1	2955	tags=18%, list=14%, signal=21%
381	SENESE_HDAC3_TARGETS_UP	Details ...	462	-0.40443	-1.43572	0.0021322	0.251368	1	3535	tags=27%, list=17%, signal=32%
382	LENAOUR_DENDRITIC_CELL_MATURATION_DN	Details ...	94	-0.57559	-1.43546	0.0714286	0.251203	1	2492	tags=30%, list=12%, signal=34%
383	LU_AGING_BRAIN_DN	Details ...	238	-0.429741	-1.43507	0.0184049	0.251492	1	2989	tags=25%, list=15%, signal=29%
384	LIAN_LIPA_TARGETS_6M	Details ...	64	-0.45889	-1.43478	0.037182	0.251548	1	3490	tags=23%, list=17%, signal=28%
385	YAGI_AML_FAB_MARKERS	Details ...	179	-0.420427	-1.43461	0.0203252	0.251365	1	2957	tags=22%, list=14%, signal=25%
386	RASHI_RESPONSE_TO_IONIZING_RADIATION_2	Details ...	110	-0.632131	-1.43404	0.0316832	0.251953	1	2916	tags=44%, list=14%, signal=51%
387	SEKI_INFLAMMATORY_RESPONSE_LPS_UP	Details ...	71	-0.66801	-1.4336	0.0393701	0.252289	1	1336	tags=27%, list=6%, signal=29%
388	YU_MYC_TARGETS_DN	Details ...	42	-0.459929	-1.43345	0	0.252065	1	2021	tags=17%, list=10%, signal=18%
389	ODONNELL_TFRC_TARGETS_UP	Details ...	378	-0.377804	-1.43336	0.00202429	0.251691	1	3576	tags=26%, list=17%, signal=31%
390	NUYTTEN_NIPP1_TARGETS_DN	Details ...	750	-0.317692	-1.43274	0.00197628	0.252484	1	3373	tags=23%, list=16%, signal=26%
391	LEE_LIVER_CANCER_ACOX1_DN	Details ...	62	-0.453776	-1.43273	0	0.251843	1	1537	tags=19%, list=7%, signal=21%
392	BIOCARTA_D4GDI_PATHWAY	Details ...	13	-0.630644	-1.4321	0.0585859	0.252572	1	2892	tags=31%, list=14%, signal=36%
393	LIU_CDX2_TARGETS_UP	Details ...	35	-0.670776	-1.4318	0.0261044	0.25257	1	2644	tags=40%, list=13%, signal=46%
394	KANG_CISPLATIN_RESISTANCE_UP	Details ...	18	-0.653266	-1.4316	0.0445736	0.252446	1	3681	tags=44%, list=18%, signal=54%
395	MARKEY_RB1_ACUTE_LOF_UP	Details ...	188	-0.504987	-1.43131	0.0216963	0.252444	1	2293	tags=27%, list=11%, signal=30%
396	TONKS_TARGETS_OF_RUNX1_RUNX1T1_FUSION_SUSTAINED_IN_MONOCYTE_DN	Details ...	10	-0.785142	-1.43126	0	0.25192	1	854	tags=30%, list=4%, signal=31%
397	CAIRO_HEPATOBLASTOMA_DN	Details ...	250	-0.478864	-1.43118	0.00200803	0.25161	1	3066	tags=27%, list=15%, signal=32%
398	FRASOR_RESPONSE_TO_ESTRADIOL_DN	Details ...	59	-0.631946	-1.43098	0.0264228	0.251448	1	3035	tags=49%, list=15%, signal=57%
399	RIGGINS_TAMOXIFEN_RESISTANCE_UP	Details ...	63	-0.577896	-1.43061	0.0182927	0.251748	1	3192	tags=37%, list=15%, signal=43%
400	YAO_TEMPORAL_RESPONSE_TO_PROGESTERONE_CLUSTER_0	Details ...	62	-0.625125	-1.43053	0.0254777	0.251276	1	3443	tags=47%, list=17%, signal=56%
401	MARKEY_RB1_CHRONIC_LOF_DN	Details ...	97	-0.445358	-1.43044	0.0416667	0.250854	1	2526	tags=19%, list=12%, signal=21%
402	BOYLAN_MULTIPLE_MYELOMA_PCA3_UP	Details ...	35	-0.522146	-1.42997	0.0706638	0.251465	1	2444	tags=29%, list=12%, signal=32%
403	ST_TUMOR_NECROSIS_FACTOR_PATHWAY	Details ...	28	-0.467547	-1.42992	0.0971429	0.250995	1	4529	tags=39%, list=22%, signal=50%
404	TSAI_RESPONSE_TO_IONIZING_RADIATION	Details ...	116	-0.463485	-1.42971	0.0201207	0.25086	1	3018	tags=27%, list=15%, signal=31%
405	DAVICIONI_TARGETS_OF_PAX_FOXO1_FUSIONS_DN	Details ...	63	-0.550601	-1.42922	0.0215054	0.25146	1	3520	tags=37%, list=17%, signal=44%
406	TANG_SENESCENCE_TP53_TARGETS_UP	Details ...	24	-0.546845	-1.4292	0.010395	0.250895	1	1525	tags=25%, list=7%, signal=27%
407	REACTOME_TRKA_SIGNALLING_FROM_THE_PLASMA_MEMBRANE	Details ...	95	-0.394517	-1.42909	0.0633663	0.250577	1	3071	tags=23%, list=15%, signal=27%
408	HOLLMAN_APOPTOSIS_VIA_CD40_DN	Details ...	247	-0.326334	-1.42897	0.0144033	0.250234	1	3411	tags=22%, list=17%, signal=26%
409	CHIBA_RESPONSE_TO_TSA	Details ...	37	-0.525915	-1.42874	0.0813492	0.25023	1	3306	tags=35%, list=16%, signal=42%
410	SESTO_RESPONSE_TO_UV_C1	Details ...	65	-0.533189	-1.42853	0.0299401	0.250098	1	3252	tags=28%, list=16%, signal=33%
411	FINAK_BREAST_CANCER_SDPP_SIGNATURE	Details ...	25	-0.467415	-1.42839	0.0166667	0.249802	1	2288	tags=28%, list=11%, signal=31%
412	BASSO_HAIRY_CELL_LEUKEMIA_DN	Details ...	80	-0.544246	-1.42824	0.0609037	0.249701	1	3817	tags=44%, list=19%, signal=53%
413	HADDAD_T_LYMPHOCYTE_AND_NK_PROGENITOR_UP	Details ...	76	-0.547323	-1.42801	0.0233546	0.249658	1	1547	tags=22%, list=8%, signal=24%
414	TING_SILENCED_BY_DICER	Details ...	27	-0.569256	-1.42749	0.0260521	0.250328	1	2780	tags=26%, list=13%, signal=30%
415	TOOKER_GEMCITABINE_RESISTANCE_UP	Details ...	76	-0.410958	-1.42724	0.0216963	0.250235	1	4237	tags=30%, list=21%, signal=38%
416	TOOKER_RESPONSE_TO_BEXAROTENE_DN	Details ...	76	-0.410958	-1.42724	0.0216963	0.249633	1	4237	tags=30%, list=21%, signal=38%
417	BROWNE_HCMV_INFECTION_2HR_UP	Details ...	35	-0.55055	-1.42711	0.0451866	0.249286	1	2985	tags=34%, list=14%, signal=40%
418	BIOCARTA_MITOCHONDRIA_PATHWAY	Details ...	18	-0.561033	-1.426	0.103113	0.251377	1	228	tags=11%, list=1%, signal=11%
419	BROWNE_HCMV_INFECTION_4HR_UP	Details ...	53	-0.558016	-1.42592	0.0365854	0.250896	1	3588	tags=38%, list=17%, signal=46%
420	GU_PDEF_TARGETS_DN	Details ...	28	-0.553666	-1.42582	0.0626223	0.250553	1	3822	tags=39%, list=19%, signal=48%
421	ZHU_CMV_ALL_DN	Details ...	71	-0.423619	-1.42524	0.0139442	0.251242	1	2440	tags=20%, list=12%, signal=22%
422	TIAN_TNF_SIGNALING_NOT_VIA_NFKB	Details ...	16	-0.618843	-1.42453	0.0767677	0.252222	1	5267	tags=56%, list=26%, signal=76%
423	KORKOLA_EMBRYONIC_CARCINOMA_VS_SEMINOMA_DN	Details ...	22	-0.671698	-1.42433	0.0406977	0.252186	1	1290	tags=23%, list=6%, signal=24%
424	FRIDMAN_SENESCENCE_UP	Details ...	74	-0.541376	-1.42359	0.0401606	0.253256	1	3785	tags=38%, list=18%, signal=46%
425	REACTOME_ACTIVATION_OF_RAC	Details ...	14	-0.564271	-1.42358	0.0236559	0.252661	1	2906	tags=43%, list=14%, signal=50%
426	BIOCARTA_CCR3_PATHWAY	Details ...	22	-0.428407	-1.42348	0.0376648	0.25238	1	69	tags=5%, list=0%, signal=5%
427	JI_METASTASIS_REPRESSED_BY_STK11	Details ...	23	-0.772038	-1.42338	0	0.251989	1	614	tags=26%, list=3%, signal=27%
428	ONKEN_UVEAL_MELANOMA_DN	Details ...	482	-0.350488	-1.42327	0.059322	0.251752	1	4420	tags=30%, list=21%, signal=38%
429	SMID_BREAST_CANCER_LUMINAL_B_DN	Details ...	531	-0.455364	-1.42268	0.0019802	0.252625	1	3083	tags=25%, list=15%, signal=29%
430	SABATES_COLORECTAL_ADENOMA_DN	Details ...	262	-0.494994	-1.42252	0.00591716	0.252351	1	2398	tags=21%, list=12%, signal=23%
431	ZHAN_MULTIPLE_MYELOMA_CD1_AND_CD2_DN	Details ...	47	-0.520927	-1.42249	0.0357895	0.251816	1	2481	tags=30%, list=12%, signal=34%
432	SU_KIDNEY	Details ...	14	-0.575089	-1.42226	0.0438413	0.251861	1	861	tags=21%, list=4%, signal=22%
433	KEGG_ASCORBATE_AND_ALDARATE_METABOLISM	Details ...	16	-0.860738	-1.42194	0.0277228	0.251955	1	1018	tags=38%, list=5%, signal=39%
434	RUTELLA_RESPONSE_TO_CSF2RB_AND_IL4_DN	Details ...	284	-0.413724	-1.42189	0.0356436	0.251498	1	3443	tags=29%, list=17%, signal=34%
435	WANG_LMO4_TARGETS_DN	Details ...	291	-0.342047	-1.42176	0.0649895	0.251254	1	3599	tags=26%, list=17%, signal=31%
436	CASTELLANO_NRAS_TARGETS_UP	Details ...	58	-0.575068	-1.42161	0.0565657	0.250984	1	3306	tags=38%, list=16%, signal=45%
437	POMEROY_MEDULLOBLASTOMA_DESMOPLASIC_VS_CLASSIC_UP	Details ...	47	-0.335242	-1.42125	0.01222	0.251158	1	2599	tags=21%, list=13%, signal=24%
438	POMEROY_MEDULLOBLASTOMA_DESMOPLASIC_VS_CLASSIC_DN	Details ...	47	-0.335242	-1.42125	0.01222	0.250584	1	2599	tags=21%, list=13%, signal=24%
439	BEIER_GLIOMA_STEM_CELL_DN	Details ...	57	-0.499776	-1.42102	0.0432099	0.250556	1	2279	tags=23%, list=11%, signal=26%
440	REACTOME_GLYCOLYSIS	Details ...	21	-0.522335	-1.42089	0.015873	0.250334	1	666	tags=14%, list=3%, signal=15%
441	BROWNE_HCMV_INFECTION_6HR_UP	Details ...	64	-0.453481	-1.4208	0.0292398	0.249957	1	1957	tags=19%, list=9%, signal=21%
442	MARKS_HDAC_TARGETS_UP	Details ...	18	-0.457644	-1.42026	0.0242915	0.250694	1	1892	tags=17%, list=9%, signal=18%
443	BIOCARTA_IL6_PATHWAY	Details ...	22	-0.583588	-1.41989	0.0574949	0.250998	1	3055	tags=27%, list=15%, signal=32%
444	CHIANG_LIVER_CANCER_SUBCLASS_CTNNB1_DN	Details ...	144	-0.525636	-1.41973	0.0139442	0.25067	1	1562	tags=22%, list=8%, signal=24%
445	LUI_THYROID_CANCER_CLUSTER_5	Details ...	13	-0.749008	-1.41945	0.055666	0.250738	1	2644	tags=54%, list=13%, signal=62%
446	JAATINEN_HEMATOPOIETIC_STEM_CELL_DN	Details ...	212	-0.484989	-1.41904	0.015748	0.25131	1	2652	tags=22%, list=13%, signal=25%
447	GAZDA_DIAMOND_BLACKFAN_ANEMIA_ERYTHROID_DN	Details ...	418	-0.323826	-1.41901	0.00205761	0.250802	1	2701	tags=20%, list=13%, signal=22%
448	CAVARD_LIVER_CANCER_MALIGNANT_VS_BENIGN	Details ...	27	-0.686493	-1.41871	0.0163265	0.251011	1	1436	tags=33%, list=7%, signal=36%
449	ST_WNT_CA2_CYCLIC_GMP_PATHWAY	Details ...	19	-0.550084	-1.4187	0.0138889	0.250464	1	2348	tags=26%, list=11%, signal=30%
450	BYSTRYKH_HEMATOPOIESIS_STEM_CELL_RUNX1	Details ...	8	-0.695143	-1.41861	0.0264228	0.250128	1	5839	tags=75%, list=28%, signal=105%
451	RICKMAN_HEAD_AND_NECK_CANCER_E	Details ...	83	-0.559775	-1.41655	0	0.25448	1	1756	tags=23%, list=9%, signal=25%
452	CROONQUIST_NRAS_SIGNALING_UP	Details ...	30	-0.534845	-1.41637	0.0145833	0.254338	1	2590	tags=30%, list=13%, signal=34%
453	BIOCARTA_KERATINOCYTE_PATHWAY	Details ...	44	-0.459186	-1.41603	0.0156556	0.254543	1	371	tags=9%, list=2%, signal=9%
454	TURASHVILI_BREAST_CARCINOMA_DUCTAL_VS_LOBULAR_UP	Details ...	19	-0.496612	-1.41599	0.0580913	0.254085	1	2552	tags=26%, list=12%, signal=30%
455	CLASPER_LYMPHATIC_VESSELS_DURING_METASTASIS_DN	Details ...	33	-0.620823	-1.41569	0.0321932	0.254308	1	3439	tags=33%, list=17%, signal=40%
456	LEE_LIVER_CANCER_MYC_E2F1_UP	Details ...	53	-0.537481	-1.41467	0.0343434	0.256275	1	2797	tags=34%, list=14%, signal=39%
457	KEGG_ENDOCYTOSIS	Details ...	158	-0.334363	-1.41443	0.036965	0.256508	1	3373	tags=22%, list=16%, signal=26%
458	ZHU_CMV_24_HR_DN	Details ...	53	-0.465836	-1.41437	0.0181818	0.256114	1	2440	tags=21%, list=12%, signal=23%
459	FAELT_B_CLL_WITH_VH3_21_DN	Details ...	47	-0.443819	-1.41384	0.163561	0.256911	1	4005	tags=38%, list=19%, signal=47%
460	LIU_VAV3_PROSTATE_CARCINOGENESIS_UP	Details ...	84	-0.568029	-1.41378	0.0257426	0.256472	1	1168	tags=20%, list=6%, signal=21%
461	CONRAD_STEM_CELL	Details ...	36	-0.477901	-1.41374	0.0230608	0.256001	1	2474	tags=25%, list=12%, signal=28%
462	KHETCHOUMIAN_TRIM24_TARGETS_DN	Details ...	8	-0.709644	-1.41373	0.0437262	0.255482	1	817	tags=25%, list=4%, signal=26%
463	MULLIGHAN_NPM1_MUTATED_SIGNATURE_2_UP	Details ...	124	-0.370606	-1.41347	0.0184805	0.255458	1	2001	tags=15%, list=10%, signal=16%
464	ENK_UV_RESPONSE_EPIDERMIS_DN	Details ...	478	-0.380343	-1.41301	0.039501	0.255874	1	3837	tags=29%, list=19%, signal=34%
465	KOBAYASHI_RESPONSE_TO_ROMIDEPSIN	Details ...	18	-0.71288	-1.41288	0.0178926	0.25566	1	794	tags=28%, list=4%, signal=29%
466	TONKS_TARGETS_OF_RUNX1_RUNX1T1_FUSION_SUSTAINED_IN_MONOCYTE_UP	Details ...	19	-0.528027	-1.41215	0.0917969	0.256981	1	1873	tags=21%, list=9%, signal=23%
467	RUIZ_TNC_TARGETS_UP	Details ...	143	-0.495067	-1.41213	0.0305499	0.256501	1	2596	tags=29%, list=13%, signal=33%
468	HELLER_SILENCED_BY_METHYLATION_UP	Details ...	239	-0.555068	-1.41172	0.0258964	0.256916	1	1844	tags=24%, list=9%, signal=26%
469	KEGG_FOCAL_ADHESION	Details ...	189	-0.405841	-1.4114	0.0262097	0.257058	1	3188	tags=20%, list=15%, signal=24%
470	LANDIS_ERBB2_BREAST_PRENEOPLASTIC_DN	Details ...	48	-0.343346	-1.41057	0.00793651	0.258536	1	3175	tags=27%, list=15%, signal=32%
471	MOSERLE_IFNA_RESPONSE	Details ...	27	-0.695501	-1.41019	0.0541667	0.259022	1	2421	tags=37%, list=12%, signal=42%
472	KEGG_LINOLEIC_ACID_METABOLISM	Details ...	27	-0.671276	-1.40991	0.034413	0.259064	1	3237	tags=44%, list=16%, signal=53%
473	HARRIS_HYPOXIA	Details ...	79	-0.473475	-1.40979	0.030426	0.25878	1	1950	tags=23%, list=9%, signal=25%
474	OSMAN_BLADDER_CANCER_UP	Details ...	351	-0.305423	-1.40977	0.0462185	0.25825	1	3412	tags=24%, list=17%, signal=29%
475	PRAMOONJAGO_SOX4_TARGETS_UP	Details ...	45	-0.587143	-1.4096	0.0927022	0.258117	1	2901	tags=42%, list=14%, signal=49%
476	OSMAN_BLADDER_CANCER_DN	Details ...	348	-0.327093	-1.40948	0.0742268	0.257844	1	4467	tags=28%, list=22%, signal=35%
477	ZHAN_VARIABLE_EARLY_DIFFERENTIATION_GENES_UP	Details ...	10	-0.485434	-1.4093	0.10119	0.257693	1	10609	tags=100%, list=51%, signal=206%
478	EINAV_INTERFERON_SIGNATURE_IN_CANCER	Details ...	24	-0.609491	-1.40896	0.0292887	0.257956	1	3864	tags=50%, list=19%, signal=61%
479	THUM_SYSTOLIC_HEART_FAILURE_UP	Details ...	386	-0.362167	-1.40893	0.0273973	0.257476	1	3151	tags=21%, list=15%, signal=24%
480	ABE_VEGFA_TARGETS_2HR	Details ...	18	-0.629573	-1.40843	0.0219561	0.258104	1	1281	tags=28%, list=6%, signal=30%
481	MATSUDA_NATURAL_KILLER_DIFFERENTIATION	Details ...	397	-0.320934	-1.40771	0	0.259227	1	3074	tags=20%, list=15%, signal=24%
482	KEGG_O_GLYCAN_BIOSYNTHESIS	Details ...	29	-0.645368	-1.40767	0.0793651	0.258821	1	1405	tags=24%, list=7%, signal=26%
483	SHI_SPARC_TARGETS_UP	Details ...	21	-0.684521	-1.40757	0.0385396	0.25854	1	2940	tags=48%, list=14%, signal=55%
484	SANA_TNF_SIGNALING_UP	Details ...	68	-0.735339	-1.4069	0.0178926	0.259588	1	3492	tags=57%, list=17%, signal=69%
485	HOUSTIS_ROS	Details ...	30	-0.6848	-1.40676	0.0527344	0.25943	1	1892	tags=27%, list=9%, signal=29%
486	JI_RESPONSE_TO_FSH_UP	Details ...	53	-0.510036	-1.40671	0.00608519	0.25895	1	2095	tags=26%, list=10%, signal=29%
487	ZIRN_TRETINOIN_RESPONSE_UP	Details ...	14	-0.728199	-1.40655	0.0235756	0.258748	1	3463	tags=50%, list=17%, signal=60%
488	HASINA_NOL7_TARGETS_UP	Details ...	12	-0.720419	-1.40635	0.0461847	0.258653	1	1856	tags=33%, list=9%, signal=37%
489	HOSHIDA_LIVER_CANCER_SUBCLASS_S1	Details ...	223	-0.471237	-1.40604	0.0613861	0.258728	1	3332	tags=30%, list=16%, signal=36%
490	REACTOME_GRB2_EVENTS_IN_EGFR_SIGNALING	Details ...	13	-0.579247	-1.4053	0.0949612	0.25997	1	2325	tags=23%, list=11%, signal=26%
491	LEE_TARGETS_OF_PTCH1_AND_SUFU_UP	Details ...	73	-0.399148	-1.40499	0.0121457	0.260167	1	3151	tags=26%, list=15%, signal=31%
492	LEE_LIVER_CANCER_MYC_TGFA_DN	Details ...	61	-0.478952	-1.4049	0.00592885	0.259907	1	1589	tags=20%, list=8%, signal=21%
493	BOGNI_TREATMENT_RELATED_MYELOID_LEUKEMIA_DN	Details ...	32	-0.448251	-1.40483	0.0766045	0.259488	1	4786	tags=34%, list=23%, signal=45%
494	REACTOME_REGULATION_OF_INSULIN_SECRETION_BY_FREE_FATTY_ACIDS	Details ...	20	-0.548181	-1.40476	0.0349794	0.259093	1	2498	tags=30%, list=12%, signal=34%
495	YAMASHITA_LIVER_CANCER_STEM_CELL_DN	Details ...	72	-0.532821	-1.40473	0.0323232	0.258646	1	3068	tags=33%, list=15%, signal=39%
496	REACTOME_ENDOGENOUS_STEROLS	Details ...	14	-0.675832	-1.40425	0.0634921	0.25923	1	669	tags=21%, list=3%, signal=22%
497	SEMENZA_HIF1_TARGETS	Details ...	34	-0.577361	-1.40371	0.046371	0.260048	1	2520	tags=29%, list=12%, signal=33%
498	AIYAR_COBRA1_TARGETS_UP	Details ...	37	-0.466449	-1.40349	0.0273438	0.260072	1	3389	tags=35%, list=16%, signal=42%
499	REACTOME_PLC_BETA_MEDIATED_EVENTS	Details ...	37	-0.503205	-1.40298	0.0570265	0.260824	1	996	tags=16%, list=5%, signal=17%
500	DACOSTA_ERCC3_ALLELE_XPCS_VS_TTD_UP	Details ...	22	-0.603334	-1.4025	0.0116279	0.261346	1	2006	tags=27%, list=10%, signal=30%
501	LUI_TARGETS_OF_PAX8_PPARG_FUSION	Details ...	28	-0.414113	-1.4024	0.0858283	0.261064	1	2941	tags=18%, list=14%, signal=21%
502	PARK_TRETINOIN_RESPONSE_AND_PML_RARA_FUSION	Details ...	24	-0.624502	-1.4024	0.0596421	0.260562	1	1556	tags=25%, list=8%, signal=27%
503	LEE_NEURAL_CREST_STEM_CELL_DN	Details ...	114	-0.465118	-1.40216	0.033264	0.260609	1	3557	tags=37%, list=17%, signal=44%
504	GOUYER_TUMOR_INVASIVENESS	Details ...	9	-0.8243	-1.40202	0.010142	0.26044	1	1316	tags=44%, list=6%, signal=47%
505	KOBAYASHI_EGFR_SIGNALING_6HR_UP	Details ...	7	-0.776741	-1.40153	0.0621118	0.261002	1	769	tags=43%, list=4%, signal=45%
506	VARELA_ZMPSTE24_TARGETS_UP	Details ...	34	-0.446635	-1.40138	0.015534	0.26086	1	1712	tags=24%, list=8%, signal=26%
507	SU_PLACENTA	Details ...	26	-0.529427	-1.40134	0.0199601	0.260457	1	2114	tags=15%, list=10%, signal=17%
508	KEGG_BIOSYNTHESIS_OF_UNSATURATED_FATTY_ACIDS	Details ...	19	-0.44923	-1.40118	0.0218688	0.260399	1	871	tags=11%, list=4%, signal=11%
509	GUTIERREZ_CHRONIC_LYMPHOCYTIC_LEUKEMIA_UP	Details ...	11	-0.62014	-1.40072	0.0854871	0.260769	1	4292	tags=55%, list=21%, signal=69%
510	FRASOR_TAMOXIFEN_RESPONSE_UP	Details ...	47	-0.473531	-1.40046	0.0189474	0.260984	1	2854	tags=34%, list=14%, signal=39%
511	BOYLAN_MULTIPLE_MYELOMA_C_DN	Details ...	35	-0.543744	-1.40031	0.0759219	0.260835	1	5148	tags=54%, list=25%, signal=72%
512	REACTOME_FORMATION_OF_TUBULIN_FOLDING_INTERMEDIATES_BY_CCT_TRIC	Details ...	15	-0.443498	-1.40027	0.0631164	0.260491	1	1007	tags=13%, list=5%, signal=14%
513	BYSTRYKH_HEMATOPOIESIS_STEM_CELL_QTL_CIS	Details ...	106	-0.36716	-1.40013	0.0188285	0.260318	1	3744	tags=23%, list=18%, signal=28%
514	MULLIGHAN_NPM1_MUTATED_SIGNATURE_1_UP	Details ...	251	-0.322705	-1.39959	0.0138067	0.261091	1	2794	tags=16%, list=14%, signal=18%
515	MARTINEZ_TP53_TARGETS_UP	Details ...	502	-0.313443	-1.39937	0	0.261065	1	3538	tags=19%, list=17%, signal=23%
516	DANG_REGULATED_BY_MYC_DN	Details ...	231	-0.428339	-1.39875	0.0453649	0.26215	1	3211	tags=26%, list=16%, signal=30%
517	ZHOU_INFLAMMATORY_RESPONSE_FIMA_UP	Details ...	461	-0.375646	-1.39871	0.00389864	0.261713	1	2958	tags=20%, list=14%, signal=23%
518	ONDER_CDH1_SIGNALING_VIA_CTNNB1	Details ...	72	-0.616395	-1.39807	0.0497018	0.262693	1	2536	tags=35%, list=12%, signal=39%
519	CHIARADONNA_NEOPLASTIC_TRANSFORMATION_KRAS_CDC25_UP	Details ...	48	-0.453802	-1.39765	0.0347648	0.263267	1	1934	tags=25%, list=9%, signal=28%
520	HUPER_BREAST_BASAL_VS_LUMINAL_DN	Details ...	57	-0.658456	-1.39707	0.038	0.264056	1	2999	tags=47%, list=15%, signal=55%
521	IIZUKA_LIVER_CANCER_PROGRESSION_G1_G2_UP	Details ...	8	-0.727865	-1.39562	0.0743802	0.266863	1	3306	tags=63%, list=16%, signal=74%
522	OSADA_ASCL1_TARGETS_UP	Details ...	43	-0.585381	-1.39553	0.0379747	0.266592	1	854	tags=21%, list=4%, signal=22%
523	NIELSEN_LEIOMYOSARCOMA_UP	Details ...	5	-0.814666	-1.39459	0.0213178	0.268192	1	295	tags=20%, list=1%, signal=20%
524	HINATA_NFKB_TARGETS_KERATINOCYTE_UP	Details ...	69	-0.605543	-1.39436	0.0678643	0.268132	1	3625	tags=39%, list=18%, signal=47%
525	TONKS_TARGETS_OF_RUNX1_RUNX1T1_FUSION_SUSTAINDED_IN_ERYTHROCYTE_UP	Details ...	42	-0.615376	-1.39427	0.0790514	0.267777	1	2372	tags=29%, list=12%, signal=32%
526	DAVICIONI_RHABDOMYOSARCOMA_PAX_FOXO1_FUSION_DN	Details ...	13	-0.723297	-1.39413	0.0221328	0.267646	1	1892	tags=38%, list=9%, signal=42%
527	DONATO_CELL_CYCLE_TRETINOIN	Details ...	6	-0.729867	-1.39403	0.181818	0.267386	1	4398	tags=67%, list=21%, signal=85%
528	TAKEDA_TARGETS_OF_NUP98_HOXA9_FUSION_6HR_UP	Details ...	79	-0.550451	-1.39381	0.0490798	0.267378	1	2794	tags=39%, list=14%, signal=45%
529	RODWELL_AGING_KIDNEY_NO_BLOOD_UP	Details ...	137	-0.493471	-1.39357	0.0481928	0.267375	1	2938	tags=26%, list=14%, signal=30%
530	BIOCARTA_PLCE_PATHWAY	Details ...	12	-0.527566	-1.39343	0.0539419	0.267225	1	4743	tags=42%, list=23%, signal=54%
531	NAKAYAMA_FRA2_TARGETS	Details ...	38	-0.467382	-1.39298	0.115304	0.267823	1	2030	tags=24%, list=10%, signal=26%
532	BOYLAN_MULTIPLE_MYELOMA_PCA1_UP	Details ...	75	-0.508262	-1.39281	0.0447154	0.267723	1	2621	tags=25%, list=13%, signal=29%
533	KIM_MYCL1_AMPLIFICATION_TARGETS_UP	Details ...	11	-0.661218	-1.39259	0.0368217	0.267661	1	1835	tags=36%, list=9%, signal=40%
534	MYLLYKANGAS_AMPLIFICATION_HOT_SPOT_30	Details ...	3	-0.661819	-1.3921	0.0364372	0.268236	1	2316	tags=33%, list=11%, signal=38%
535	DIRMEIER_LMP1_RESPONSE_LATE_DN	Details ...	25	-0.660049	-1.39203	0.0526316	0.267909	1	2577	tags=28%, list=13%, signal=32%
536	ST_ADRENERGIC	Details ...	33	-0.493798	-1.39158	0.074	0.268495	1	4203	tags=36%, list=20%, signal=46%
537	OSADA_ASCL1_TARGETS_DN	Details ...	23	-0.701069	-1.39152	0.0321932	0.268141	1	2342	tags=48%, list=11%, signal=54%
538	MORI_PRE_BI_LYMPHOCYTE_DN	Details ...	58	-0.45713	-1.39146	0.0763052	0.267759	1	3485	tags=31%, list=17%, signal=37%
539	CUI_TCF21_TARGETS_DN	Details ...	27	-0.568066	-1.39133	0.0474308	0.267552	1	3083	tags=33%, list=15%, signal=39%
540	MARZEC_IL2_SIGNALING_DN	Details ...	33	-0.549194	-1.3909	0.0167015	0.26811	1	1775	tags=24%, list=9%, signal=26%
541	PODAR_RESPONSE_TO_ADAPHOSTIN_UP	Details ...	134	-0.494999	-1.39011	0.0660981	0.269477	1	3131	tags=32%, list=15%, signal=38%
542	REACTOME_HORMONE_SENSITIVE_LIPASE_HSL_MEDIATED_TRIACYLGLYCEROL_HYDROLYSIS	Details ...	11	-0.616934	-1.39002	0.0728347	0.269166	1	3547	tags=55%, list=17%, signal=66%
543	LIU_CDX2_TARGETS_DN	Details ...	8	-0.785603	-1.38998	0.0244399	0.268731	1	142	tags=25%, list=1%, signal=25%
544	BIOCARTA_LAIR_PATHWAY	Details ...	16	-0.666544	-1.38982	0.0314961	0.268634	1	3068	tags=44%, list=15%, signal=51%
545	ADDYA_ERYTHROID_DIFFERENTIATION_BY_HEMIN	Details ...	61	-0.406046	-1.38972	0.0134357	0.268412	1	1511	tags=18%, list=7%, signal=19%
546	ROY_WOUND_BLOOD_VESSEL_DN	Details ...	22	-0.73501	-1.38954	0.0385396	0.268321	1	2935	tags=55%, list=14%, signal=64%
547	ACEVEDO_NORMAL_TISSUE_ADJACENT_TO_LIVER_TUMOR_UP	Details ...	151	-0.397194	-1.38881	0.0434783	0.269508	1	3792	tags=25%, list=18%, signal=31%
548	SHARMA_PILOCYTIC_ASTROCYTOMA_LOCATION_UP	Details ...	24	-0.598211	-1.3887	0.0756646	0.269225	1	3814	tags=46%, list=19%, signal=56%
549	MOHANKUMAR_TLX1_TARGETS_DN	Details ...	141	-0.549101	-1.38867	0.0542169	0.268797	1	2436	tags=28%, list=12%, signal=31%
550	SOUCEK_MYC_TARGETS	Details ...	8	-0.811387	-1.38842	0.0589391	0.268879	1	2278	tags=50%, list=11%, signal=56%
551	RICKMAN_HEAD_AND_NECK_CANCER_D	Details ...	31	-0.517552	-1.38827	0.0581162	0.268732	1	3412	tags=26%, list=17%, signal=31%
552	TRAYNOR_RETT_SYNDROM_UP	Details ...	20	-0.680969	-1.38805	0.0289855	0.268791	1	3463	tags=60%, list=17%, signal=72%
553	TAKAYAMA_BOUND_BY_AR	Details ...	6	-0.803408	-1.38789	0.0241935	0.268675	1	2682	tags=67%, list=13%, signal=77%
554	STOSSI_RESPONSE_TO_ESTRADIOL	Details ...	37	-0.584631	-1.38775	0.0206186	0.268532	1	1757	tags=24%, list=9%, signal=27%
555	CHIBA_RESPONSE_TO_TSA_UP	Details ...	41	-0.561886	-1.3876	0.0363636	0.268383	1	1892	tags=27%, list=9%, signal=29%
556	DAZARD_UV_RESPONSE_CLUSTER_G3	Details ...	11	-0.658519	-1.38748	0.0326531	0.26814	1	1651	tags=27%, list=8%, signal=30%
557	LY_AGING_OLD_UP	Details ...	7	-0.818641	-1.38729	0.0471513	0.268089	1	184	tags=29%, list=1%, signal=29%
558	WILCOX_PRESPONSE_TO_ROGESTERONE_DN	Details ...	59	-0.638285	-1.38702	0.0509804	0.268227	1	2854	tags=34%, list=14%, signal=39%
559	KORKOLA_YOLK_SAC_TUMOR	Details ...	47	-0.507817	-1.38692	0.0440882	0.267922	1	2283	tags=28%, list=11%, signal=31%
560	BRUECKNER_TARGETS_OF_MIRLET7A3_DN	Details ...	68	-0.539348	-1.38643	0.0423387	0.268514	1	2701	tags=29%, list=13%, signal=34%
561	GARGALOVIC_RESPONSE_TO_OXIDIZED_PHOSPHOLIPIDS_GREEN_UP	Details ...	19	-0.542748	-1.38572	0.0695296	0.269636	1	1587	tags=21%, list=8%, signal=23%
562	FOSTER_INFLAMMATORY_RESPONSE_LPS_DN	Details ...	338	-0.360885	-1.38565	0.0204918	0.269331	1	4576	tags=35%, list=22%, signal=44%
563	LEE_LIVER_CANCER_ACOX1_UP	Details ...	59	-0.643851	-1.38521	0.0956175	0.269797	1	2241	tags=32%, list=11%, signal=36%
564	BOYLAN_MULTIPLE_MYELOMA_PCA1_DN	Details ...	6	-0.919858	-1.38512	0.0162272	0.26946	1	515	tags=50%, list=2%, signal=51%
565	DOANE_BREAST_CANCER_CLASSES_DN	Details ...	31	-0.436479	-1.38511	0.025641	0.269006	1	4095	tags=35%, list=20%, signal=44%
566	ONDER_CDH1_TARGETS_1_DN	Details ...	153	-0.376567	-1.38445	0.0262626	0.269939	1	2294	tags=15%, list=11%, signal=17%
567	BIOCARTA_CARDIACEGF_PATHWAY	Details ...	17	-0.605803	-1.38409	0.0040404	0.270301	1	371	tags=18%, list=2%, signal=18%
568	REACTOME_AMINE_DERIVED_HORMONES	Details ...	13	-0.547387	-1.38402	0.0652174	0.270014	1	2315	tags=23%, list=11%, signal=26%
569	AMIT_EGF_RESPONSE_240_MCF10A	Details ...	19	-0.56653	-1.38364	0.077381	0.270483	1	2492	tags=32%, list=12%, signal=36%
570	AUJLA_IL22_AND_IL17A_SIGNALING	Details ...	9	-0.733066	-1.38336	0.0487329	0.27068	1	3661	tags=56%, list=18%, signal=68%
571	WAMUNYOKOLI_OVARIAN_CANCER_GRADES_1_2_UP	Details ...	121	-0.504072	-1.38319	0.0732218	0.27056	1	2438	tags=25%, list=12%, signal=28%
572	KOKKINAKIS_METHIONINE_DEPRIVATION_48HR_UP	Details ...	129	-0.402031	-1.38303	0.0574257	0.270453	1	3055	tags=26%, list=15%, signal=31%
573	SANCHEZ_MDM2_TARGETS	Details ...	12	-0.738359	-1.38262	0.0546559	0.270888	1	1054	tags=25%, list=5%, signal=26%
574	HOSHIDA_LIVER_CANCER_SURVIVAL_DN	Details ...	105	-0.343685	-1.38238	0.0102669	0.270974	1	2636	tags=20%, list=13%, signal=23%
575	REACTOME_IMMUNOREGULATORY_INTERACTIONS_BETWEEN_A_LYMPHOID_AND_A_NON_LYMPHOID_CELL	Details ...	72	-0.482327	-1.38219	0.0504032	0.27094	1	3208	tags=28%, list=16%, signal=33%
576	MOREAUX_MULTIPLE_MYELOMA_BY_TACI_UP	Details ...	349	-0.379522	-1.38185	0.0454545	0.271229	1	3501	tags=22%, list=17%, signal=26%
577	ROSS_LEUKEMIA_WITH_MLL_FUSIONS	Details ...	72	-0.432266	-1.38169	0.0541667	0.271099	1	4731	tags=36%, list=23%, signal=47%
578	FARMER_BREAST_CANCER_CLUSTER_5	Details ...	18	-0.650545	-1.38118	0.032	0.271922	1	1505	tags=22%, list=7%, signal=24%
579	ICHIBA_GRAFT_VERSUS_HOST_DISEASE_D7_UP	Details ...	88	-0.539883	-1.38095	0.0507812	0.272015	1	2536	tags=26%, list=12%, signal=30%
580	ITO_PTTG1_TARGETS_UP	Details ...	12	-0.79496	-1.38073	0.0442105	0.272046	1	2124	tags=58%, list=10%, signal=65%
581	HAHTOLA_SEZARY_SYNDROM_DN	Details ...	42	-0.489937	-1.38036	0.0171674	0.272378	1	2621	tags=24%, list=13%, signal=27%
582	MARSON_FOXP3_TARGETS_UP	Details ...	53	-0.471695	-1.38023	0.0383838	0.272198	1	1774	tags=25%, list=9%, signal=27%
583	ZHANG_ANTIVIRAL_RESPONSE_TO_RIBAVIRIN_DN	Details ...	39	-0.595872	-1.38021	0.0386965	0.271779	1	1607	tags=31%, list=8%, signal=33%
584	CHIANG_LIVER_CANCER_SUBCLASS_INTERFERON_UP	Details ...	25	-0.667519	-1.38019	0.0646465	0.271333	1	3306	tags=48%, list=16%, signal=57%
585	TAKEDA_TARGETS_OF_NUP98_HOXA9_FUSION_10D_UP	Details ...	171	-0.473817	-1.38006	0.0271967	0.271252	1	3351	tags=33%, list=16%, signal=39%
586	WILENSKY_RESPONSE_TO_DARAPLADIB	Details ...	26	-0.73432	-1.37955	0.00787402	0.272082	1	2492	tags=31%, list=12%, signal=35%
587	LU_TUMOR_VASCULATURE_UP	Details ...	25	-0.500954	-1.37945	0.0645161	0.271833	1	3131	tags=40%, list=15%, signal=47%
588	REACTOME_SYNTHESIS_OF_GPI_ANCHORED_PROTEINS	Details ...	25	-0.522623	-1.37919	0.128421	0.271979	1	4805	tags=52%, list=23%, signal=68%
589	HOFMANN_MYELODYSPLASTIC_SYNDROM_RISK_UP	Details ...	17	-0.578615	-1.37913	0.061144	0.271674	1	3029	tags=29%, list=15%, signal=34%
590	LUI_THYROID_CANCER_PAX8_PPARG_UP	Details ...	40	-0.444422	-1.37837	0.0635246	0.272993	1	1505	tags=18%, list=7%, signal=19%
591	ROSS_AML_WITH_AML1_ETO_FUSION	Details ...	72	-0.396896	-1.37822	0.0265306	0.272899	1	1524	tags=18%, list=7%, signal=19%
592	YANG_BREAST_CANCER_ESR1_BULK_DN	Details ...	16	-0.517732	-1.37805	0.0769231	0.27281	1	4310	tags=44%, list=21%, signal=55%
593	XU_HGF_TARGETS_REPRESSED_BY_AKT1_DN	Details ...	71	-0.444253	-1.378	0.0361446	0.27245	1	1267	tags=15%, list=6%, signal=16%
594	KAN_RESPONSE_TO_ARSENIC_TRIOXIDE	Details ...	115	-0.433033	-1.37781	0.00408163	0.272424	1	2545	tags=28%, list=12%, signal=32%
595	MARTINEZ_RB1_AND_TP53_TARGETS_UP	Details ...	502	-0.322985	-1.37771	0.00601202	0.272199	1	4257	tags=25%, list=21%, signal=30%
596	REACTOME_DIABETES_PATHWAYS	Details ...	353	-0.229747	-1.37759	0.0407332	0.272057	1	1545	tags=6%, list=7%, signal=6%
597	REACTOME_GOLGI_ASSOCIATED_VESICLE_BIOGENESIS	Details ...	51	-0.352966	-1.37749	0.0983607	0.271827	1	5970	tags=51%, list=29%, signal=72%
598	LINDGREN_BLADDER_CANCER_CLUSTER_2B	Details ...	361	-0.398881	-1.37703	0.0158416	0.272393	1	2579	tags=20%, list=13%, signal=22%
599	TONKS_TARGETS_OF_RUNX1_RUNX1T1_FUSION_HSC_DN	Details ...	179	-0.355066	-1.37696	0.00992064	0.272166	1	1399	tags=11%, list=7%, signal=12%
600	ACEVEDO_LIVER_CANCER_UP	Details ...	848	-0.273894	-1.37687	0.0694445	0.271885	1	3744	tags=23%, list=18%, signal=27%
601	VECCHI_GASTRIC_CANCER_EARLY_DN	Details ...	325	-0.491442	-1.37682	0.00849257	0.271483	1	2794	tags=26%, list=14%, signal=29%
602	NING_CHRONIC_OBSTRUCTIVE_PULMONARY_DISEASE_DN	Details ...	57	-0.408945	-1.37609	0.0914397	0.272788	1	4787	tags=35%, list=23%, signal=46%
603	REACTOME_CYTOCHROME_P450_ARRANGED_BY_SUBSTRATE_TYPE	Details ...	48	-0.583608	-1.37593	0.0323232	0.272629	1	1998	tags=27%, list=10%, signal=30%
604	TARTE_PLASMA_CELL_VS_B_LYMPHOCYTE_UP	Details ...	75	-0.422054	-1.37582	0.0722892	0.272398	1	2941	tags=23%, list=14%, signal=26%
605	FRASOR_RESPONSE_TO_ESTRADIOL_UP	Details ...	32	-0.481637	-1.37581	0.0228216	0.271964	1	1757	tags=25%, list=9%, signal=27%
606	BROWNE_INTERFERON_RESPONSIVE_GENES	Details ...	64	-0.593481	-1.37557	0.054	0.272094	1	2260	tags=31%, list=11%, signal=35%
607	DIRMEIER_LMP1_RESPONSE_EARLY	Details ...	51	-0.514498	-1.3754	0.129699	0.27206	1	2940	tags=27%, list=14%, signal=32%
608	SANA_RESPONSE_TO_IFNG_UP	Details ...	58	-0.712588	-1.37538	0.0456349	0.271664	1	3501	tags=55%, list=17%, signal=66%
609	HELLEBREKERS_SILENCED_DURING_TUMOR_ANGIOGENESIS	Details ...	49	-0.70207	-1.37505	0.048	0.271896	1	3130	tags=55%, list=15%, signal=65%
610	ROSS_AML_WITH_MLL_FUSIONS	Details ...	73	-0.404201	-1.37457	0.0732673	0.272456	1	2032	tags=21%, list=10%, signal=23%
611	BIERIE_INFLAMMATORY_RESPONSE_TGFB1	Details ...	5	-0.846727	-1.37456	0.0364683	0.27202	1	3063	tags=80%, list=15%, signal=94%
612	LU_TUMOR_VASCULATURE_DN	Details ...	12	-0.583405	-1.3739	0.0420168	0.272954	1	552	tags=17%, list=3%, signal=17%
613	LIU_COMMON_CANCER_GENES	Details ...	40	-0.461186	-1.37385	0.136646	0.27262	1	2988	tags=30%, list=15%, signal=35%
614	SA_B_CELL_RECEPTOR_COMPLEXES	Details ...	24	-0.480923	-1.37344	0.114228	0.273024	1	2621	tags=21%, list=13%, signal=24%
615	NAKAYAMA_SOFT_TISSUE_TUMORS_PCA1_UP	Details ...	79	-0.554259	-1.37338	0.0551181	0.272715	1	1249	tags=16%, list=6%, signal=17%
616	PAPASPYRIDONOS_UNSTABLE_ATEROSCLEROTIC_PLAQUE_UP	Details ...	48	-0.633273	-1.37313	0.0808679	0.272868	1	2775	tags=40%, list=13%, signal=46%
617	WEINMANN_ADAPTATION_TO_HYPOXIA_DN	Details ...	34	-0.549868	-1.37259	0.0843373	0.273812	1	3263	tags=35%, list=16%, signal=42%
618	ASGHARZADEH_NEUROBLASTOMA_POOR_SURVIVAL_DN	Details ...	34	-0.47044	-1.37251	0.100616	0.273575	1	2914	tags=26%, list=14%, signal=31%
619	ROZANOV_MMP14_TARGETS_UP	Details ...	238	-0.422199	-1.37236	0.0272904	0.273438	1	2301	tags=19%, list=11%, signal=21%
620	WOTTON_RUNX_TARGETS_DN	Details ...	26	-0.47445	-1.37198	0.0806452	0.273821	1	4021	tags=35%, list=20%, signal=43%
621	LOPEZ_MESOTHELIOMA_SURVIVAL_UP	Details ...	7	-0.803234	-1.37166	0.0324544	0.274255	1	1765	tags=57%, list=9%, signal=62%
622	VALK_AML_CLUSTER_9	Details ...	31	-0.568334	-1.3716	0.00994036	0.273937	1	828	tags=23%, list=4%, signal=23%
623	MORI_PLASMA_CELL_DN	Details ...	19	-0.488261	-1.37127	0.0539419	0.274263	1	4555	tags=37%, list=22%, signal=47%
624	ICHIBA_GRAFT_VERSUS_HOST_DISEASE_35D_UP	Details ...	110	-0.56096	-1.37107	0.0475248	0.27428	1	2494	tags=30%, list=12%, signal=34%
625	VANHARANTA_UTERINE_FIBROID_WITH_7Q_DELETION_DN	Details ...	33	-0.460943	-1.37099	0.0672098	0.273971	1	2823	tags=27%, list=14%, signal=32%
626	ELLWOOD_MYC_TARGETS_DN	Details ...	31	-0.698291	-1.37092	0.0198413	0.273724	1	1919	tags=32%, list=9%, signal=36%
627	GARGALOVIC_RESPONSE_TO_OXIDIZED_PHOSPHOLIPIDS_BLUE_UP	Details ...	118	-0.365535	-1.37081	0.0411523	0.273517	1	3314	tags=23%, list=16%, signal=27%
628	CROONQUIST_IL6_DEPRIVATION_UP	Details ...	15	-0.663516	-1.37069	0.0730223	0.273355	1	2127	tags=40%, list=10%, signal=45%
629	GARGALOVIC_RESPONSE_TO_OXIDIZED_PHOSPHOLIPIDS_LIGHTYELLOW_DN	Details ...	9	-0.705419	-1.37017	0.112903	0.274143	1	1109	tags=33%, list=5%, signal=35%
630	REACTOME_CHEMOKINE_RECEPTORS_BIND_CHEMOKINES	Details ...	48	-0.564829	-1.36983	0.104046	0.274374	1	3831	tags=42%, list=19%, signal=51%
631	SENESE_HDAC1_AND_HDAC2_TARGETS_UP	Details ...	211	-0.425287	-1.36937	0.0785855	0.275008	1	1016	tags=14%, list=5%, signal=15%
632	FRASOR_RESPONSE_TO_SERM_OR_FULVESTRANT_UP	Details ...	20	-0.547258	-1.36914	0.107438	0.275062	1	1579	tags=30%, list=8%, signal=32%
633	KRASNOSELSKAYA_ILF3_TARGETS_UP	Details ...	30	-0.690973	-1.36897	0.0936255	0.274977	1	3405	tags=47%, list=17%, signal=56%
634	COLIN_PILOCYTIC_ASTROCYTOMA_VS_GLIOBLASTOMA_DN	Details ...	26	-0.543042	-1.36875	0.0887097	0.275034	1	1387	tags=23%, list=7%, signal=25%
635	LINDSTEDT_DENDRITIC_CELL_MATURATION_A	Details ...	53	-0.524355	-1.36871	0.0577689	0.274653	1	3625	tags=40%, list=18%, signal=48%
636	ROETH_TERT_TARGETS_DN	Details ...	7	-0.785153	-1.36866	0.0536481	0.274293	1	3676	tags=71%, list=18%, signal=87%
637	TIEN_INTESTINE_PROBIOTICS_2HR_UP	Details ...	27	-0.450982	-1.36811	0.110891	0.275036	1	2988	tags=26%, list=15%, signal=30%
638	DEBIASI_APOPTOSIS_BY_REOVIRUS_INFECTION_UP	Details ...	222	-0.382982	-1.36796	0.0547368	0.274979	1	2299	tags=22%, list=11%, signal=24%
639	GARGALOVIC_RESPONSE_TO_OXIDIZED_PHOSPHOLIPIDS_TURQUOISE_UP	Details ...	68	-0.422233	-1.36757	0.0841683	0.2754	1	3035	tags=29%, list=15%, signal=34%
640	DAIRKEE_TERT_TARGETS_DN	Details ...	80	-0.420877	-1.367	0.0666667	0.27614	1	3310	tags=28%, list=16%, signal=33%
641	NIKOLSKY_BREAST_CANCER_19Q13.1_AMPLICON	Details ...	19	-0.690634	-1.36694	0.090535	0.275823	1	3183	tags=63%, list=15%, signal=75%
642	SENESE_HDAC1_AND_HDAC2_TARGETS_DN	Details ...	206	-0.420526	-1.36681	0.0188679	0.275652	1	3380	tags=28%, list=16%, signal=33%
643	KEGG_CHEMOKINE_SIGNALING_PATHWAY	Details ...	173	-0.350989	-1.36616	0.016	0.276748	1	3831	tags=26%, list=19%, signal=32%
644	XU_HGF_TARGETS_INDUCED_BY_AKT1_48HR_UP	Details ...	14	-0.61542	-1.36598	0.126923	0.276623	1	3989	tags=43%, list=19%, signal=53%
645	ZHANG_ANTIVIRAL_RESPONSE_TO_RIBAVIRIN_UP	Details ...	23	-0.692251	-1.3659	0.101761	0.276418	1	2299	tags=39%, list=11%, signal=44%
646	CASORELLI_APL_SECONDARY_VS_DE_NOVO_UP	Details ...	36	-0.497476	-1.36543	0.0315789	0.277083	1	3744	tags=39%, list=18%, signal=47%
647	LEE_LIVER_CANCER_E2F1_UP	Details ...	60	-0.571084	-1.36513	0.059761	0.277269	1	4046	tags=45%, list=20%, signal=56%
648	DAZARD_RESPONSE_TO_UV_SCC_UP	Details ...	77	-0.359424	-1.36488	0.10625	0.277311	1	3055	tags=25%, list=15%, signal=29%
649	VALK_AML_CLUSTER_2	Details ...	28	-0.549257	-1.36474	0.0626305	0.277212	1	3175	tags=29%, list=15%, signal=34%
650	REACTOME_SIGNAL_ATTENUATION	Details ...	11	-0.564438	-1.36462	0.178138	0.276983	1	3770	tags=36%, list=18%, signal=44%
651	BIOCARTA_INSULIN_PATHWAY	Details ...	22	-0.474412	-1.36456	0.0788382	0.276654	1	3770	tags=36%, list=18%, signal=44%
652	SA_CASPASE_CASCADE	Details ...	15	-0.486997	-1.3642	0.0951456	0.277098	1	80	tags=7%, list=0%, signal=7%
653	TAKEDA_TARGETS_OF_NUP98_HOXA9_FUSION_16D_DN	Details ...	127	-0.522427	-1.3634	0.0748031	0.27847	1	3444	tags=35%, list=17%, signal=42%
654	BASAKI_YBX1_TARGETS_DN	Details ...	328	-0.437154	-1.36309	0.0643154	0.278728	1	3208	tags=33%, list=16%, signal=39%
655	REACTOME_STEROID_HORMONES	Details ...	21	-0.572631	-1.363	0.0934959	0.278452	1	1998	tags=29%, list=10%, signal=32%
656	REACTOME_PLATELET_ACTIVATION_TRIGGERS	Details ...	56	-0.393788	-1.36257	0.0829876	0.278948	1	2621	tags=20%, list=13%, signal=22%
657	BOYLAN_MULTIPLE_MYELOMA_D_DN	Details ...	59	-0.461351	-1.36225	0.102767	0.279361	1	2447	tags=24%, list=12%, signal=27%
658	SMID_BREAST_CANCER_RELAPSE_IN_BONE_DN	Details ...	299	-0.395794	-1.36221	0.00809717	0.279053	1	1964	tags=17%, list=10%, signal=19%
659	AMIT_EGF_RESPONSE_20_HELA	Details ...	11	-0.703606	-1.362	0.0319361	0.279085	1	2940	tags=55%, list=14%, signal=64%
660	KEGG_GNRH_SIGNALING_PATHWAY	Details ...	97	-0.352091	-1.36174	0.0234834	0.279148	1	3233	tags=19%, list=16%, signal=22%
661	ROVERSI_GLIOMA_LOH_REGIONS	Details ...	38	-0.543439	-1.36115	0.0190678	0.280124	1	2355	tags=32%, list=11%, signal=36%
662	ACEVEDO_LIVER_CANCER_WITH_H3K9ME3_DN	Details ...	92	-0.524055	-1.36084	0.0895522	0.280362	1	1408	tags=26%, list=7%, signal=28%
663	IWANAGA_CARCINOGENESIS_BY_KRAS_DN	Details ...	94	-0.362423	-1.36075	0.00622407	0.280177	1	3445	tags=22%, list=17%, signal=27%
664	KEGG_FC_EPSILON_RI_SIGNALING_PATHWAY	Details ...	75	-0.319123	-1.3607	0.0141988	0.279861	1	2905	tags=19%, list=14%, signal=22%
665	SHAFFER_IRF4_TARGETS_IN_PLASMA_CELL_VS_MATURE_B_LYMPHOCYTE	Details ...	64	-0.428474	-1.36066	0.0594262	0.279508	1	2579	tags=20%, list=13%, signal=23%
666	BOYAULT_LIVER_CANCER_SUBCLASS_G56_UP	Details ...	11	-0.703429	-1.36066	0.0501044	0.279088	1	3438	tags=55%, list=17%, signal=65%
667	SAMOLS_TARGETS_OF_KHSV_MIRNAS_UP	Details ...	8	-0.682235	-1.36003	0.0887574	0.28004	1	2560	tags=63%, list=12%, signal=71%
668	ONDER_CDH1_TARGETS_1_UP	Details ...	122	-0.518411	-1.35981	0.0618557	0.280192	1	2545	tags=32%, list=12%, signal=36%
669	KLEIN_PRIMARY_EFFUSION_LYMPHOMA_DN	Details ...	53	-0.416482	-1.35911	0.025641	0.281345	1	2825	tags=23%, list=14%, signal=26%
670	MANALO_HYPOXIA_UP	Details ...	190	-0.439429	-1.35902	0.0742972	0.281127	1	3369	tags=32%, list=16%, signal=37%
671	BROWNE_HCMV_INFECTION_48HR_UP	Details ...	171	-0.327183	-1.35874	0.0582524	0.28124	1	2701	tags=21%, list=13%, signal=24%
672	VALK_AML_CLUSTER_8	Details ...	25	-0.54543	-1.35868	0.0670611	0.280977	1	2766	tags=40%, list=13%, signal=46%
673	SWEET_KRAS_ONCOGENIC_SIGNATURE	Details ...	42	-0.417121	-1.35822	0.153696	0.281542	1	2938	tags=31%, list=14%, signal=36%
674	MARTORIATI_MDM4_TARGETS_FETAL_LIVER_UP	Details ...	90	-0.40036	-1.3582	0.0277778	0.281184	1	3254	tags=29%, list=16%, signal=34%
675	PEREZ_TP53_AND_TP63_TARGETS	Details ...	186	-0.481902	-1.35815	0.0516529	0.28088	1	2736	tags=28%, list=13%, signal=33%
676	GAUSSMANN_MLL_AF4_FUSION_TARGETS_F_UP	Details ...	130	-0.497274	-1.3581	0.0654397	0.280561	1	3465	tags=36%, list=17%, signal=43%
677	KORKOLA_CHORIOCARCINOMA_UP	Details ...	5	-0.838888	-1.35781	0.0816327	0.280654	1	1476	tags=40%, list=7%, signal=43%
678	BIOCARTA_IL10_PATHWAY	Details ...	17	-0.486877	-1.35719	0.121094	0.281495	1	4216	tags=47%, list=20%, signal=59%
679	MULLIGHAN_NPM1_SIGNATURE_3_UP	Details ...	314	-0.312174	-1.3569	0.0157791	0.281709	1	2994	tags=18%, list=15%, signal=21%
680	DOANE_RESPONSE_TO_ANDROGEN_DN	Details ...	227	-0.374733	-1.35663	0.0160643	0.281976	1	2592	tags=26%, list=13%, signal=30%
681	TAGHAVI_NEOPLASTIC_TRANSFORMATION	Details ...	10	-0.510488	-1.35567	0.0939335	0.283779	1	4996	tags=50%, list=24%, signal=66%
682	ROZANOV_MMP14_CORRELATED	Details ...	11	-0.568379	-1.35556	0.0811881	0.283588	1	314	tags=9%, list=2%, signal=9%
683	FLECHNER_PBL_KIDNEY_TRANSPLANT_OK_VS_DONOR_UP	Details ...	145	-0.264897	-1.35527	0.0711462	0.283893	1	4743	tags=26%, list=23%, signal=34%
684	CHIANG_LIVER_CANCER_SUBCLASS_INTERFERON_DN	Details ...	34	-0.437097	-1.35501	0.0190275	0.284047	1	2243	tags=26%, list=11%, signal=30%
685	DER_IFN_ALPHA_RESPONSE_UP	Details ...	56	-0.459434	-1.3539	0.0890688	0.286079	1	4225	tags=38%, list=21%, signal=47%
686	HENDRICKS_SMARCA4_TARGETS_UP	Details ...	46	-0.634728	-1.35388	0.134809	0.2857	1	3130	tags=39%, list=15%, signal=46%
687	ENK_UV_RESPONSE_EPIDERMIS_UP	Details ...	276	-0.312638	-1.35325	0.0546875	0.286594	1	2458	tags=14%, list=12%, signal=15%
688	LANDIS_BREAST_CANCER_PROGRESSION_DN	Details ...	61	-0.573293	-1.35297	0.0591966	0.286824	1	2287	tags=31%, list=11%, signal=35%
689	KEGG_GLYCOSAMINOGLYCAN_DEGRADATION	Details ...	21	-0.659743	-1.35175	0.112224	0.289208	1	2515	tags=38%, list=12%, signal=43%
690	TURASHVILI_BREAST_LOBULAR_CARCINOMA_VS_LOBULAR_NORMAL_UP	Details ...	86	-0.501525	-1.35173	0.0350515	0.288834	1	3060	tags=29%, list=15%, signal=34%
691	JIANG_HYPOXIA_NORMAL	Details ...	203	-0.384131	-1.35169	0.161355	0.288494	1	5010	tags=37%, list=24%, signal=49%
692	CHARAFE_BREAST_CANCER_BASAL_VS_MESENCHYMAL_DN	Details ...	45	-0.539488	-1.35126	0.0845987	0.288903	1	2187	tags=31%, list=11%, signal=35%
693	REACTOME_GAB1_SIGNALOSOME	Details ...	11	-0.632543	-1.35087	0.0746562	0.289336	1	1779	tags=27%, list=9%, signal=30%
694	DUNNE_TARGETS_OF_AML1_MTG8_FUSION_UP	Details ...	46	-0.465524	-1.35069	0.10495	0.289327	1	4563	tags=41%, list=22%, signal=53%
695	TAKEDA_TARGETS_OF_NUP98_HOXA9_FUSION_16D_UP	Details ...	159	-0.456668	-1.35044	0.0497018	0.289423	1	3329	tags=28%, list=16%, signal=33%
696	KEGG_T_CELL_RECEPTOR_SIGNALING_PATHWAY	Details ...	107	-0.347526	-1.34982	0.0728745	0.290282	1	2906	tags=22%, list=14%, signal=26%
697	KIM_LRRC3B_TARGETS	Details ...	29	-0.643167	-1.34966	0.125498	0.290167	1	4559	tags=59%, list=22%, signal=75%
698	BIOCARTA_AGR_PATHWAY	Details ...	35	-0.482484	-1.34953	0.0622568	0.290061	1	250	tags=9%, list=1%, signal=9%
699	DAZARD_RESPONSE_TO_UV_NHEK_UP	Details ...	146	-0.396523	-1.34949	0.0994152	0.289738	1	3407	tags=27%, list=17%, signal=32%
700	MATTIOLI_MULTIPLE_MYELOMA_WITH_14Q32_TRANSLOCATIONS	Details ...	35	-0.504171	-1.34941	0.0512821	0.289451	1	1933	tags=17%, list=9%, signal=19%
701	SMID_BREAST_CANCER_NORMAL_LIKE_DN	Details ...	6	-0.714455	-1.3485	0.062249	0.291082	1	1668	tags=33%, list=8%, signal=36%
702	GAUSSMANN_MLL_AF4_FUSION_TARGETS_B_UP	Details ...	18	-0.46622	-1.34839	0.110891	0.29098	1	4437	tags=33%, list=22%, signal=42%
703	MACLACHLAN_BRCA1_TARGETS_UP	Details ...	17	-0.534988	-1.34832	0.121272	0.29072	1	928	tags=18%, list=5%, signal=18%
704	STEIN_ESRRA_TARGETS_UP	Details ...	340	-0.268444	-1.34814	0.0270793	0.290669	1	4156	tags=26%, list=20%, signal=32%
705	BORCZUK_MALIGNANT_MESOTHELIOMA_DN	Details ...	92	-0.446749	-1.3477	0.0776892	0.291302	1	4901	tags=38%, list=24%, signal=50%
706	LIANG_SILENCED_BY_METHYLATION_2	Details ...	31	-0.751895	-1.34766	0.0435644	0.290978	1	3306	tags=61%, list=16%, signal=73%
707	SESTO_RESPONSE_TO_UV_C3	Details ...	21	-0.611878	-1.3473	0.0576541	0.291344	1	3063	tags=38%, list=15%, signal=45%
708	ST_P38_MAPK_PATHWAY	Details ...	34	-0.49565	-1.34668	0.0810235	0.292431	1	3035	tags=24%, list=15%, signal=28%
709	KEGG_NEUROTROPHIN_SIGNALING_PATHWAY	Details ...	122	-0.356675	-1.34629	0.125483	0.292837	1	2810	tags=18%, list=14%, signal=21%
710	RADMACHER_AML_PROGNOSIS	Details ...	70	-0.406541	-1.34606	0.0305499	0.29294	1	2550	tags=21%, list=12%, signal=24%
711	KORKOLA_TERATOMA_UP	Details ...	16	-0.641997	-1.34602	0.0850622	0.292621	1	3915	tags=63%, list=19%, signal=77%
712	OKUMURA_INFLAMMATORY_RESPONSE_LPS	Details ...	167	-0.351354	-1.34545	0.0181087	0.293416	1	2474	tags=20%, list=12%, signal=23%
713	REACTOME_SYNTHESIS_OF_GLYCOSYLPHOSPHATIDYLINOSITOL	Details ...	17	-0.533695	-1.34531	0.197938	0.293287	1	4805	tags=59%, list=23%, signal=77%
714	LEE_EARLY_T_LYMPHOCYTE_DN	Details ...	36	-0.620613	-1.34525	0.064833	0.293001	1	3074	tags=47%, list=15%, signal=55%
715	CAIRO_LIVER_DEVELOPMENT_UP	Details ...	143	-0.395939	-1.34504	0.0550847	0.293023	1	3186	tags=22%, list=15%, signal=25%
716	BILBAN_B_CLL_LPL_UP	Details ...	61	-0.360032	-1.34492	0.0315789	0.292851	1	3514	tags=25%, list=17%, signal=30%
717	REACTOME_TRANSCRIPTION	Details ...	182	-0.383152	-1.34486	0.0806794	0.292585	1	1617	tags=12%, list=8%, signal=12%
718	KOBAYASHI_EGFR_SIGNALING_6HR_DN	Details ...	17	-0.572117	-1.34484	0.0729783	0.292255	1	3262	tags=47%, list=16%, signal=56%
719	HANN_RESISTANCE_TO_BCL2_INHIBITOR_UP	Details ...	32	-0.545453	-1.34475	0.06	0.292074	1	1774	tags=25%, list=9%, signal=27%
720	PIEPOLI_LGI1_TARGETS_DN	Details ...	14	-0.581423	-1.3446	0.0853175	0.291939	1	1353	tags=21%, list=7%, signal=23%
721	ZHAN_V1_LATE_DIFFERENTIATION_GENES_UP	Details ...	30	-0.606945	-1.34418	0.104208	0.292458	1	3317	tags=40%, list=16%, signal=48%
722	KEGG_AXON_GUIDANCE	Details ...	127	-0.40747	-1.34402	0.0705882	0.292394	1	3036	tags=26%, list=15%, signal=30%
723	NAGASHIMA_NRG1_SIGNALING_DN	Details ...	48	-0.43986	-1.34349	0.0763209	0.293182	1	2509	tags=25%, list=12%, signal=28%
724	ZHANG_BREAST_CANCER_PROGENITORS_DN	Details ...	125	-0.316451	-1.34344	0.0742188	0.292871	1	3628	tags=26%, list=18%, signal=32%
725	SCHLESINGER_METHYLATED_DE_NOVO_IN_CANCER	Details ...	84	-0.331806	-1.34339	0.0159363	0.292581	1	1952	tags=13%, list=9%, signal=14%
726	GUENTHER_GROWTH_SPHERICAL_VS_ADHERENT_UP	Details ...	21	-0.629352	-1.34338	0.0859539	0.292196	1	1150	tags=24%, list=6%, signal=25%
727	HWANG_PROSTATE_CANCER_MARKERS	Details ...	26	-0.474089	-1.34325	0.175781	0.292033	1	3131	tags=35%, list=15%, signal=41%
728	COULOUARN_TEMPORAL_TGFB1_SIGNATURE_UP	Details ...	84	-0.424504	-1.34285	0.039666	0.292402	1	2835	tags=29%, list=14%, signal=33%
729	AGARWAL_AKT_PATHWAY_TARGETS	Details ...	6	-0.851713	-1.34187	0.0645161	0.293977	1	262	tags=33%, list=1%, signal=34%
730	KEGG_NATURAL_KILLER_CELL_MEDIATED_CYTOTOXICITY	Details ...	129	-0.340722	-1.34182	0.0359281	0.293685	1	3141	tags=19%, list=15%, signal=22%
731	RODRIGUES_NTN1_AND_DCC_TARGETS	Details ...	34	-0.503627	-1.34138	0.115789	0.294124	1	4566	tags=53%, list=22%, signal=68%
732	GRANDVAUX_IRF3_TARGETS_DN	Details ...	10	-0.711641	-1.34133	0.0659794	0.293802	1	4827	tags=60%, list=23%, signal=78%
733	JAATINEN_HEMATOPOIETIC_STEM_CELL_UP	Details ...	276	-0.407629	-1.34128	0.0502092	0.293493	1	2287	tags=21%, list=11%, signal=23%
734	WHITESIDE_CISPLATIN_RESISTANCE_DN	Details ...	12	-0.707096	-1.34122	0.0524194	0.293236	1	1020	tags=17%, list=5%, signal=18%
735	CHIBA_RESPONSE_TO_TSA_DN	Details ...	17	-0.592257	-1.34095	0.0948617	0.293451	1	3951	tags=35%, list=19%, signal=44%
736	THEILGAARD_NEUTROPHIL_AT_SKIN_WOUND_DN	Details ...	214	-0.262357	-1.34079	0.026694	0.293447	1	4216	tags=22%, list=20%, signal=27%
737	KIM_WT1_TARGETS_12HR_UP	Details ...	143	-0.401477	-1.34055	0.045082	0.293595	1	3741	tags=33%, list=18%, signal=40%
738	MARTINEZ_RB1_TARGETS_UP	Details ...	576	-0.309008	-1.34044	0.0178571	0.293457	1	4101	tags=25%, list=20%, signal=30%
739	REACTOME_SIGNALLING_TO_RAS	Details ...	25	-0.511306	-1.34032	0.2	0.293294	1	2487	tags=20%, list=12%, signal=23%
740	KEGG_ECM_RECEPTOR_INTERACTION	Details ...	81	-0.496102	-1.34018	0.0871287	0.293219	1	3299	tags=27%, list=16%, signal=32%
741	KEGG_RIG_I_LIKE_RECEPTOR_SIGNALING_PATHWAY	Details ...	65	-0.384687	-1.33977	0.0728347	0.293817	1	1350	tags=11%, list=7%, signal=11%
742	FRASOR_TAMOXIFEN_RESPONSE_DN	Details ...	11	-0.745291	-1.33927	0.0347648	0.294493	1	2503	tags=45%, list=12%, signal=52%
743	MAINA_VHL_TARGETS_UP	Details ...	9	-0.671911	-1.33918	0.0703934	0.294281	1	2170	tags=33%, list=11%, signal=37%
744	HOEBEKE_LYMPHOID_STEM_CELL_UP	Details ...	84	-0.326379	-1.3391	0.0780287	0.294103	1	3721	tags=29%, list=18%, signal=35%
745	KEGG_LEISHMANIA_INFECTION	Details ...	62	-0.43499	-1.33905	0.0323887	0.293817	1	2568	tags=21%, list=12%, signal=24%
746	BIOCARTA_IL2RB_PATHWAY	Details ...	38	-0.364195	-1.33885	0.0407332	0.293774	1	1939	tags=16%, list=9%, signal=17%
747	PARK_HSC_MARKERS	Details ...	6	-0.598971	-1.33878	0.155602	0.293494	1	3143	tags=50%, list=15%, signal=59%
748	PEREZ_TP63_TARGETS	Details ...	317	-0.429253	-1.33861	0.098	0.293487	1	3271	tags=28%, list=16%, signal=33%
749	STARK_HYPPOCAMPUS_22Q11_DELETION_UP	Details ...	39	-0.438845	-1.33774	0.111753	0.294988	1	4149	tags=41%, list=20%, signal=51%
750	KEGG_TAURINE_AND_HYPOTAURINE_METABOLISM	Details ...	7	-0.650585	-1.33772	0.0545455	0.294628	1	10	tags=14%, list=0%, signal=14%
751	REACTOME_FORMATION_OF_PLATELET_PLUG	Details ...	174	-0.378367	-1.33644	0.0278884	0.296884	1	2621	tags=20%, list=13%, signal=22%
752	KYNG_ENVIRONMENTAL_STRESS_RESPONSE_UP	Details ...	29	-0.430801	-1.33623	0.108216	0.297032	1	2604	tags=21%, list=13%, signal=24%
753	GRANDVAUX_IRF3_TARGETS_UP	Details ...	10	-0.642694	-1.33622	0.0845666	0.296654	1	2857	tags=60%, list=14%, signal=70%
754	THUM_MIR21_TARGETS_HEART_DISEASE_UP	Details ...	17	-0.552915	-1.33614	0.0928854	0.296437	1	3842	tags=35%, list=19%, signal=43%
755	CUI_TCF21_TARGETS_UP	Details ...	32	-0.50513	-1.33597	0.0744467	0.296419	1	928	tags=16%, list=5%, signal=16%
756	BHATI_G2M_ARREST_BY_2METHOXYESTRADIOL_UP	Details ...	102	-0.375468	-1.33587	0.0275591	0.296229	1	1686	tags=17%, list=8%, signal=18%
757	REACTOME_PD1_SIGNALING	Details ...	23	-0.547198	-1.33582	0.0677618	0.295961	1	2208	tags=17%, list=11%, signal=19%
758	LIANG_HEMATOPOIESIS_STEM_CELL_NUMBER_SMALL_VS_HUGE_DN	Details ...	29	-0.523711	-1.3354	0.121901	0.296467	1	2940	tags=31%, list=14%, signal=36%
759	KEGG_SNARE_INTERACTIONS_IN_VESICULAR_TRANSPORT	Details ...	34	-0.366724	-1.33428	0.125	0.298521	1	3618	tags=38%, list=18%, signal=46%
760	CHARAFE_BREAST_CANCER_LUMINAL_VS_MESENCHYMAL_DN	Details ...	407	-0.359015	-1.33408	0.0240481	0.298565	1	2563	tags=20%, list=12%, signal=23%
761	KEGG_MAPK_SIGNALING_PATHWAY	Details ...	256	-0.316639	-1.33362	0.00392157	0.2991	1	4383	tags=29%, list=21%, signal=36%
762	HASLINGER_B_CLL_WITH_13Q14_DELETION	Details ...	18	-0.624662	-1.3334	0.109705	0.299197	1	2134	tags=28%, list=10%, signal=31%
763	MCBRYAN_PUBERTAL_BREAST_3_4WK_DN	Details ...	31	-0.524626	-1.33338	0.105051	0.298846	1	2346	tags=29%, list=11%, signal=33%
764	CHIARADONNA_NEOPLASTIC_TRANSFORMATION_CDC25_DN	Details ...	134	-0.43393	-1.33272	0.11332	0.299939	1	3463	tags=29%, list=17%, signal=35%
765	TURASHVILI_BREAST_DUCTAL_CARCINOMA_VS_LOBULAR_NORMAL_DN	Details ...	65	-0.433138	-1.33216	0.0377734	0.300782	1	3262	tags=37%, list=16%, signal=44%
766	REACTOME_REGULATION_OF_INSULIN_SECRETION_BY_GLUCAGON_LIKE_PEPTIDE_1	Details ...	60	-0.358745	-1.33214	0.0451866	0.300415	1	3900	tags=27%, list=19%, signal=33%
767	REACTOME_OTHER_SEMAPHORIN_INTERACTIONS	Details ...	14	-0.666329	-1.33096	0.098	0.302357	1	3712	tags=50%, list=18%, signal=61%
768	GOZGIT_ESR1_TARGETS_UP	Details ...	132	-0.385911	-1.33081	0.0040568	0.302341	1	3290	tags=26%, list=16%, signal=30%
769	TOOKER_GEMCITABINE_RESISTANCE_DN	Details ...	111	-0.274038	-1.33069	0.079918	0.302208	1	4254	tags=24%, list=21%, signal=30%
770	TOOKER_RESPONSE_TO_BEXAROTENE_UP	Details ...	111	-0.274038	-1.33069	0.079918	0.301816	1	4254	tags=24%, list=21%, signal=30%
771	REACTOME_COLLAGEN_MEDIATED_ACTIVATION_CASCADE	Details ...	22	-0.462467	-1.33054	0.0741525	0.301691	1	3822	tags=36%, list=19%, signal=45%
772	REACTOME_METABOLISM_OF_BILE_ACIDS_AND_BILE_SALTS	Details ...	27	-0.631912	-1.33052	0.0563674	0.30136	1	2381	tags=30%, list=12%, signal=33%
773	DAZARD_UV_RESPONSE_CLUSTER_G24	Details ...	17	-0.588024	-1.32978	0.134241	0.30245	1	6430	tags=76%, list=31%, signal=111%
774	NAKAMURA_METASTASIS	Details ...	40	-0.398174	-1.32973	0.0628803	0.302177	1	2791	tags=28%, list=14%, signal=32%
775	AMIT_EGF_RESPONSE_60_HELA	Details ...	40	-0.392632	-1.32937	0.0751445	0.302568	1	2384	tags=28%, list=12%, signal=31%
776	IVANOVA_HEMATOPOIESIS_LATE_PROGENITOR	Details ...	120	-0.253115	-1.3293	0.0189394	0.302335	1	3485	tags=23%, list=17%, signal=28%
777	RASHI_RESPONSE_TO_IONIZING_RADIATION_1	Details ...	33	-0.423252	-1.32907	0.0590631	0.302437	1	3035	tags=27%, list=15%, signal=32%
778	MCLACHLAN_DENTAL_CARIES_DN	Details ...	235	-0.475652	-1.32902	0.0990099	0.302177	1	3528	tags=28%, list=17%, signal=34%
779	BENPORATH_SUZ12_TARGETS	Details ...	906	-0.351166	-1.32834	0.0165631	0.303184	1	2686	tags=17%, list=13%, signal=19%
780	KIM_WT1_TARGETS_8HR_UP	Details ...	157	-0.371254	-1.32825	0.0968992	0.302963	1	3744	tags=29%, list=18%, signal=35%
781	CHEN_LVAD_SUPPORT_OF_FAILING_HEART_UP	Details ...	96	-0.357366	-1.3282	0.0813492	0.302704	1	3960	tags=29%, list=19%, signal=36%
782	CHIANG_LIVER_CANCER_SUBCLASS_CTNNB1_UP	Details ...	141	-0.434923	-1.32813	0.0289256	0.302443	1	2343	tags=27%, list=11%, signal=30%
783	GENTILE_UV_RESPONSE_CLUSTER_D2	Details ...	32	-0.379922	-1.32801	0.0979167	0.302275	1	3303	tags=28%, list=16%, signal=33%
784	BIOCARTA_SODD_PATHWAY	Details ...	10	-0.606925	-1.32799	0.150097	0.301922	1	4492	tags=40%, list=22%, signal=51%
785	FOURNIER_ACINAR_DEVELOPMENT_EARLY_UP	Details ...	18	-0.520172	-1.32784	0.145194	0.30193	1	1552	tags=33%, list=8%, signal=36%
786	RUGO_ENVIRONMENTAL_STRESS_RESPONSE_UP	Details ...	27	-0.442772	-1.3278	0.11245	0.301631	1	2604	tags=22%, list=13%, signal=25%
787	PEREZ_TP53_TARGETS	Details ...	978	-0.383199	-1.32677	0.0451745	0.30332	1	2911	tags=24%, list=14%, signal=26%
788	KUMAMOTO_RESPONSE_TO_NUTLIN_3A_UP	Details ...	9	-0.584354	-1.32652	0.126679	0.303446	1	3029	tags=44%, list=15%, signal=52%
789	ENK_UV_RESPONSE_KERATINOCYTE_UP	Details ...	501	-0.361794	-1.32617	0.118812	0.303901	1	4492	tags=29%, list=22%, signal=37%
790	SIG_BCR_SIGNALING_PATHWAY	Details ...	45	-0.440894	-1.32615	0.108055	0.303588	1	2474	tags=22%, list=12%, signal=25%
791	BIOCARTA_RANKL_PATHWAY	Details ...	13	-0.57642	-1.32602	0.105578	0.303445	1	1463	tags=31%, list=7%, signal=33%
792	ZHAN_MULTIPLE_MYELOMA_CD1_VS_CD2_DN	Details ...	43	-0.39494	-1.32541	0.10119	0.304398	1	4276	tags=33%, list=21%, signal=41%
793	SU_PANCREAS	Details ...	51	-0.382168	-1.32522	0.0327553	0.304397	1	2334	tags=16%, list=11%, signal=18%
794	CHEN_HOXA5_TARGETS_6HR_UP	Details ...	10	-0.633468	-1.32521	0.0983936	0.304027	1	3227	tags=60%, list=16%, signal=71%
795	VECCHI_GASTRIC_CANCER_ADVANCED_VS_EARLY_UP	Details ...	154	-0.411356	-1.32495	0.0521921	0.304161	1	2322	tags=19%, list=11%, signal=22%
796	REN_MIF_TARGETS_DN	Details ...	5	-0.906401	-1.32477	0.0331384	0.304184	1	794	tags=40%, list=4%, signal=42%
797	KEGG_FRUCTOSE_AND_MANNOSE_METABOLISM	Details ...	34	-0.470547	-1.32449	0.0770751	0.304303	1	756	tags=12%, list=4%, signal=12%
798	TIAN_TNF_SIGNALING_VIA_NFKB	Details ...	21	-0.714167	-1.32432	0.140562	0.304253	1	3055	tags=52%, list=15%, signal=61%
799	REACTOME_GAP_JUNCTION_TRAFFICKING	Details ...	22	-0.477162	-1.32404	0.0598802	0.304431	1	1126	tags=14%, list=5%, signal=14%
800	AMIT_EGF_RESPONSE_60_MCF10A	Details ...	37	-0.505884	-1.32387	0.108696	0.304436	1	3083	tags=38%, list=15%, signal=44%
801	BENPORATH_EED_TARGETS	Details ...	921	-0.33901	-1.32286	0.0126582	0.306213	1	2643	tags=16%, list=13%, signal=18%
802	RODRIGUES_NTN1_TARGETS_DN	Details ...	148	-0.367495	-1.3228	0.111111	0.305973	1	4242	tags=32%, list=21%, signal=40%
803	BOWIE_RESPONSE_TO_TAMOXIFEN	Details ...	13	-0.633311	-1.32256	0.119608	0.306128	1	3306	tags=46%, list=16%, signal=55%
804	RICKMAN_HEAD_AND_NECK_CANCER_F	Details ...	52	-0.457062	-1.32236	0.0158103	0.306162	1	752	tags=10%, list=4%, signal=10%
805	WIELAND_UP_BY_HBV_INFECTION	Details ...	97	-0.499152	-1.32203	0.112205	0.306491	1	1566	tags=20%, list=8%, signal=21%
806	RODRIGUES_THYROID_CARCINOMA_ANAPLASTIC_DN	Details ...	453	-0.400525	-1.32201	0.111111	0.306133	1	3494	tags=29%, list=17%, signal=34%
807	ASTON_MAJOR_DEPRESSIVE_DISORDER_UP	Details ...	43	-0.450774	-1.32198	0.0950413	0.305793	1	2712	tags=26%, list=13%, signal=29%
808	GRAHAM_CML_QUIESCENT_VS_CML_DIVIDING_DN	Details ...	9	-0.618218	-1.32192	0.11412	0.305536	1	43	tags=11%, list=0%, signal=11%
809	BIOCARTA_CASPASE_PATHWAY	Details ...	22	-0.479748	-1.32158	0.111554	0.305884	1	1027	tags=14%, list=5%, signal=14%
810	CHEOK_RESPONSE_TO_MERCAPTOPURINE_DN	Details ...	21	-0.542181	-1.32149	0.113402	0.305676	1	2207	tags=29%, list=11%, signal=32%
811	REACTOME_SYNTHESIS_OF_BILE_ACIDS_AND_BILE_SALTS_VIA_24_HYDROXYCHOLESTEROL	Details ...	10	-0.636566	-1.32114	0.111345	0.305977	1	1796	tags=40%, list=9%, signal=44%
812	YAGI_AML_WITH_T_9_11_TRANSLOCATION	Details ...	123	-0.367758	-1.32062	0.0821053	0.30668	1	2256	tags=16%, list=11%, signal=18%
813	WANG_SMARCE1_TARGETS_DN	Details ...	311	-0.343903	-1.31983	0.0366599	0.308058	1	3156	tags=24%, list=15%, signal=28%
814	CHIARETTI_T_ALL_REFRACTORY_TO_THERAPY	Details ...	26	-0.530146	-1.31971	0.0905512	0.307958	1	3298	tags=38%, list=16%, signal=46%
815	KEGG_OTHER_GLYCAN_DEGRADATION	Details ...	14	-0.713593	-1.31912	0.083503	0.308824	1	1714	tags=43%, list=8%, signal=47%
816	BIOCARTA_MET_PATHWAY	Details ...	36	-0.36395	-1.31886	0.122736	0.308922	1	2906	tags=25%, list=14%, signal=29%
817	REACTOME_GLUCURONIDATION	Details ...	10	-0.906643	-1.31856	0.111984	0.309182	1	1018	tags=50%, list=5%, signal=53%
818	GARGALOVIC_RESPONSE_TO_OXIDIZED_PHOSPHOLIPIDS_GREY_UP	Details ...	15	-0.587302	-1.31842	0.125253	0.309122	1	4633	tags=60%, list=22%, signal=77%
819	DAVICIONI_PAX_FOXO1_SIGNATURE_IN_ARMS_DN	Details ...	17	-0.574547	-1.31825	0.0732218	0.30909	1	2000	tags=29%, list=10%, signal=33%
820	REACTOME_GLUCOSE_AND_OTHER_SUGAR_SLC_TRANSPORTERS	Details ...	78	-0.427506	-1.31817	0.0576541	0.308822	1	2243	tags=23%, list=11%, signal=26%
821	MULLIGHAN_MLL_SIGNATURE_2_UP	Details ...	382	-0.342064	-1.31812	0.136986	0.308567	1	3484	tags=23%, list=17%, signal=28%
822	MCLACHLAN_DENTAL_CARIES_UP	Details ...	208	-0.47221	-1.3181	0.100196	0.30823	1	3528	tags=27%, list=17%, signal=33%
823	LEE_LIVER_CANCER_DENA_UP	Details ...	59	-0.478543	-1.31762	0.0998004	0.308873	1	2313	tags=29%, list=11%, signal=32%
824	XU_HGF_SIGNALING_NOT_VIA_AKT1_48HR_UP	Details ...	33	-0.461947	-1.31707	0.102564	0.309782	1	4642	tags=45%, list=23%, signal=59%
825	DOANE_BREAST_CANCER_ESR1_DN	Details ...	48	-0.436243	-1.31692	0.0275049	0.309707	1	1795	tags=19%, list=9%, signal=20%
826	RIGGI_EWING_SARCOMA_PROGENITOR_DN	Details ...	170	-0.419958	-1.31676	0.0247423	0.309681	1	2217	tags=22%, list=11%, signal=25%
827	IWANAGA_CARCINOGENESIS_BY_KRAS_UP	Details ...	134	-0.356198	-1.31648	0.0238095	0.309988	1	4154	tags=30%, list=20%, signal=37%
828	PATTERSON_DOCETAXEL_RESISTANCE	Details ...	11	-0.691967	-1.31645	0.114228	0.309692	1	3198	tags=64%, list=16%, signal=75%
829	REACTOME_TELOMERE_MAINTENANCE	Details ...	64	-0.52327	-1.31614	0.0941423	0.309993	1	1610	tags=30%, list=8%, signal=32%
830	NIKOLSKY_BREAST_CANCER_20Q11_AMPLICON	Details ...	26	-0.42631	-1.31574	0.12253	0.310599	1	4179	tags=31%, list=20%, signal=39%
831	DITTMER_PTHLH_TARGETS_UP	Details ...	106	-0.246152	-1.31537	0.0473485	0.311111	1	2689	tags=12%, list=13%, signal=14%
832	MULLIGHAN_MLL_SIGNATURE_1_UP	Details ...	354	-0.31661	-1.31525	0.0996094	0.310962	1	3255	tags=19%, list=16%, signal=22%
833	LENAOUR_DENDRITIC_CELL_MATURATION_UP	Details ...	88	-0.394101	-1.31468	0.100616	0.311757	1	3237	tags=25%, list=16%, signal=30%
834	BLALOCK_ALZHEIMERS_DISEASE_INCIPIENT_UP	Details ...	360	-0.312982	-1.31405	0.03125	0.312674	1	3095	tags=22%, list=15%, signal=25%
835	SAGIV_CD24_TARGETS_DN	Details ...	45	-0.599527	-1.31391	0.138614	0.312579	1	2722	tags=38%, list=13%, signal=43%
836	REACTOME_DEATH_RECEPTOR_SIGNALLING	Details ...	13	-0.575064	-1.3137	0.103922	0.312632	1	4039	tags=38%, list=20%, signal=48%
837	TONKS_TARGETS_OF_RUNX1_RUNX1T1_FUSION_ERYTHROCYTE_UP	Details ...	149	-0.452002	-1.31348	0.135827	0.312789	1	3369	tags=29%, list=16%, signal=34%
838	WOOD_EBV_EBNA1_TARGETS_UP	Details ...	102	-0.421293	-1.31331	0.120553	0.312752	1	2536	tags=20%, list=12%, signal=22%
839	WEST_ADRENOCORTICAL_TUMOR_DN	Details ...	498	-0.345918	-1.31321	0.082495	0.312607	1	3083	tags=21%, list=15%, signal=24%
840	HOSHIDA_LIVER_CANCER_SUBCLASS_S3	Details ...	257	-0.388639	-1.31288	0.0393701	0.31295	1	1661	tags=16%, list=8%, signal=18%
841	ZHANG_TARGETS_OF_EWSR1_FLI1_FUSION	Details ...	82	-0.323251	-1.31269	0.0455446	0.312974	1	3472	tags=28%, list=17%, signal=34%
842	DAUER_STAT3_TARGETS_DN	Details ...	37	-0.55406	-1.31252	0.0732673	0.312981	1	3388	tags=41%, list=16%, signal=48%
843	BAELDE_DIABETIC_NEPHROPATHY_DN	Details ...	34	-0.550652	-1.31243	0.0767635	0.312825	1	3737	tags=41%, list=18%, signal=50%
844	REACTOME_REGULATION_OF_INSULIN_SECRETION_BY_ACETYLCHOLINE	Details ...	22	-0.504405	-1.31233	0.0973631	0.312678	1	3038	tags=32%, list=15%, signal=37%
845	WOTTON_RUNX_TARGETS_UP	Details ...	17	-0.593457	-1.31232	0.103734	0.31233	1	3192	tags=35%, list=15%, signal=42%
846	RICKMAN_HEAD_AND_NECK_CANCER_A	Details ...	85	-0.495788	-1.31221	0.0422833	0.31219	1	1952	tags=21%, list=9%, signal=23%
847	TSAI_DNAJB4_TARGETS_UP	Details ...	12	-0.785715	-1.31197	0.133733	0.312407	1	2421	tags=58%, list=12%, signal=66%
848	ASTON_MAJOR_DEPRESSIVE_DISORDER_DN	Details ...	149	-0.318761	-1.31147	0.115607	0.313138	1	2923	tags=23%, list=14%, signal=27%
849	GRUETZMANN_PANCREATIC_CANCER_DN	Details ...	183	-0.292408	-1.31131	0.027027	0.313147	1	4014	tags=26%, list=19%, signal=32%
850	CHEBOTAEV_GR_TARGETS_DN	Details ...	105	-0.394732	-1.31111	0.0297872	0.313204	1	3348	tags=27%, list=16%, signal=32%
851	REACTOME_ADP_SIGNALLING_THROUGH_P2Y_PURINOCEPTOR_1	Details ...	24	-0.469925	-1.31061	0.123482	0.313935	1	750	tags=17%, list=4%, signal=17%
852	XU_GH1_AUTOCRINE_TARGETS_DN	Details ...	110	-0.342713	-1.31047	0.0817996	0.313903	1	2124	tags=15%, list=10%, signal=17%
853	BILD_CTNNB1_ONCOGENIC_SIGNATURE	Details ...	66	-0.366321	-1.31041	0.0829876	0.313671	1	2879	tags=24%, list=14%, signal=28%
854	KEGG_GLYCOSAMINOGLYCAN_BIOSYNTHESIS_KERATAN_SULFATE	Details ...	15	-0.512979	-1.31038	0.139806	0.313377	1	1853	tags=27%, list=9%, signal=29%
855	REACTOME_G_ALPHA_Q_SIGNALLING_EVENTS	Details ...	140	-0.406803	-1.31003	0.043222	0.31372	1	839	tags=10%, list=4%, signal=10%
856	EBAUER_TARGETS_OF_PAX3_FOXO1_FUSION_UP	Details ...	189	-0.363104	-1.30998	0.0423387	0.313463	1	2608	tags=18%, list=13%, signal=20%
857	BIOCARTA_41BB_PATHWAY	Details ...	17	-0.507312	-1.30983	0.125969	0.313381	1	2444	tags=24%, list=12%, signal=27%
858	FARMER_BREAST_CANCER_BASAL_VS_LULMINAL	Details ...	308	-0.339924	-1.30939	0.0309917	0.313999	1	2855	tags=23%, list=14%, signal=27%
859	MAHAJAN_RESPONSE_TO_IL1A_UP	Details ...	64	-0.418395	-1.30924	0.0958084	0.314047	1	4642	tags=36%, list=23%, signal=46%
860	SESTO_RESPONSE_TO_UV_C8	Details ...	72	-0.412394	-1.30919	0.16047	0.313773	1	2791	tags=21%, list=14%, signal=24%
861	REACTOME_PLATELET_ACTIVATION	Details ...	155	-0.36401	-1.30919	0.0453649	0.313408	1	2621	tags=19%, list=13%, signal=21%
862	ROME_INSULIN_TARGETS_IN_MUSCLE_DN	Details ...	42	-0.432376	-1.3091	0.0903614	0.313218	1	822	tags=12%, list=4%, signal=12%
863	BOQUEST_STEM_CELL_CULTURED_VS_FRESH_UP	Details ...	5	-0.726296	-1.30906	0.132653	0.312931	1	3131	tags=60%, list=15%, signal=71%
864	GENTILE_UV_RESPONSE_CLUSTER_D1	Details ...	14	-0.535238	-1.30903	0.151822	0.312611	1	3329	tags=36%, list=16%, signal=43%
865	TSENG_ADIPOGENIC_POTENTIAL_UP	Details ...	28	-0.517574	-1.30896	0.12766	0.312402	1	2487	tags=29%, list=12%, signal=32%
866	KEGG_ERBB_SIGNALING_PATHWAY	Details ...	85	-0.364372	-1.30893	0.0969697	0.312097	1	3179	tags=22%, list=15%, signal=26%
867	GILMORE_CORE_NFKB_PATHWAY	Details ...	10	-0.626925	-1.30868	0.217308	0.312182	1	2346	tags=40%, list=11%, signal=45%
868	ZHANG_RESPONSE_TO_CANTHARIDIN_UP	Details ...	14	-0.604532	-1.30864	0.155983	0.311897	1	3514	tags=43%, list=17%, signal=52%
869	KIM_WT1_TARGETS_UP	Details ...	194	-0.361757	-1.30861	0.0574257	0.311588	1	3329	tags=23%, list=16%, signal=27%
870	BOWIE_RESPONSE_TO_EXTRACELLULAR_MATRIX	Details ...	10	-0.693598	-1.30859	0.117417	0.311283	1	3306	tags=60%, list=16%, signal=71%
871	GRAHAM_CML_QUIESCENT_VS_NORMAL_QUIESCENT_DN	Details ...	43	-0.575076	-1.30843	0.124506	0.311276	1	1540	tags=21%, list=7%, signal=23%
872	REACTOME_P38MAPK_EVENTS	Details ...	13	-0.602582	-1.30833	0.176	0.31113	1	2487	tags=31%, list=12%, signal=35%
873	SUNG_METASTASIS_STROMA_UP	Details ...	99	-0.387997	-1.30811	0.0987903	0.311276	1	1859	tags=17%, list=9%, signal=19%
874	PASQUALUCCI_LYMPHOMA_BY_GC_STAGE_UP	Details ...	240	-0.322095	-1.30749	0.0909091	0.312178	1	3263	tags=21%, list=16%, signal=25%
875	YAO_TEMPORAL_RESPONSE_TO_PROGESTERONE_CLUSTER_5	Details ...	27	-0.621166	-1.30735	0.115385	0.312136	1	1651	tags=22%, list=8%, signal=24%
876	ZHANG_INTERFERON_RESPONSE	Details ...	20	-0.636216	-1.30727	0.127049	0.311963	1	4642	tags=55%, list=23%, signal=71%
877	ZHAN_MULTIPLE_MYELOMA_LB_UP	Details ...	37	-0.547239	-1.30723	0.0946746	0.311688	1	3101	tags=38%, list=15%, signal=44%
878	DEURIG_T_CELL_PROLYMPHOCYTIC_LEUKEMIA_UP	Details ...	340	-0.302933	-1.30699	0.0233918	0.311863	1	2302	tags=14%, list=11%, signal=16%
879	KEGG_ARRHYTHMOGENIC_RIGHT_VENTRICULAR_CARDIOMYOPATHY_ARVC	Details ...	73	-0.411331	-1.30658	0.159046	0.312396	1	6572	tags=47%, list=32%, signal=68%
880	XU_AKT1_TARGETS_6HR	Details ...	22	-0.606254	-1.30658	0.115619	0.312063	1	2421	tags=41%, list=12%, signal=46%
881	WALLACE_PROSTATE_CANCER_RACE_UP	Details ...	274	-0.39645	-1.30581	0.0746562	0.313378	1	3528	tags=26%, list=17%, signal=31%
882	KORKOLA_TERATOMA_DN	Details ...	11	-0.653128	-1.30527	0.147541	0.314275	1	1597	tags=27%, list=8%, signal=30%
883	OUELLET_OVARIAN_CANCER_INVASIVE_VS_LMP_DN	Details ...	12	-0.574718	-1.30509	0.089613	0.314383	1	244	tags=17%, list=1%, signal=17%
884	REACTOME_PLATELET_ADHESION_TO_EXPOSED_COLLAGEN	Details ...	14	-0.559109	-1.30452	0.167653	0.315187	1	4215	tags=36%, list=20%, signal=45%
885	KEGG_SMALL_CELL_LUNG_CANCER	Details ...	82	-0.430557	-1.30403	0.127202	0.315894	1	2168	tags=18%, list=11%, signal=20%
886	WAMUNYOKOLI_OVARIAN_CANCER_GRADES_1_2_DN	Details ...	57	-0.485383	-1.30368	0.122622	0.316229	1	2727	tags=32%, list=13%, signal=36%
887	ZHAN_MULTIPLE_MYELOMA_CD2_DN	Details ...	40	-0.384014	-1.30365	0.0849802	0.31593	1	991	tags=13%, list=5%, signal=13%
888	ST_STAT3_PATHWAY	Details ...	11	-0.613828	-1.30331	0.147239	0.316282	1	947	tags=27%, list=5%, signal=29%
889	RIGGINS_TAMOXIFEN_RESISTANCE_DN	Details ...	198	-0.445273	-1.30329	0.1375	0.315946	1	3443	tags=29%, list=17%, signal=34%
890	COATES_MACROPHAGE_M1_VS_M2_DN	Details ...	56	-0.508956	-1.30321	0.129225	0.315741	1	3973	tags=36%, list=19%, signal=44%
891	NIKOLSKY_BREAST_CANCER_14Q22_AMPLICON	Details ...	11	-0.629468	-1.30318	0.153226	0.315475	1	789	tags=27%, list=4%, signal=28%
892	BIOCARTA_FREE_PATHWAY	Details ...	10	-0.749126	-1.30315	0.0978044	0.315173	1	794	tags=30%, list=4%, signal=31%
893	NICK_RESPONSE_TO_PROC_TREATMENT_DN	Details ...	23	-0.468183	-1.30267	0.150301	0.315851	1	2901	tags=35%, list=14%, signal=40%
894	MARTINEZ_RESPONSE_TO_TRABECTEDIN_UP	Details ...	60	-0.44479	-1.30237	0.147002	0.316079	1	4560	tags=38%, list=22%, signal=49%
895	CHEOK_RESPONSE_TO_MERCAPTOPURINE_AND_LD_MTX_DN	Details ...	15	-0.620025	-1.30236	0.126	0.31575	1	3533	tags=40%, list=17%, signal=48%
896	TENEDINI_MEGAKARYOCYTE_MARKERS	Details ...	50	-0.381147	-1.30233	0.0240481	0.315498	1	3306	tags=28%, list=16%, signal=33%
897	WAGNER_APO2_SENSITIVITY	Details ...	25	-0.585126	-1.30218	0.15261	0.315462	1	1405	tags=20%, list=7%, signal=21%
898	DAVICIONI_TARGETS_OF_PAX_FOXO1_FUSIONS_UP	Details ...	237	-0.386093	-1.30185	0.0828283	0.315807	1	3260	tags=26%, list=16%, signal=31%
899	REACTOME_PHASE_1_FUNCTIONALIZATION_OF_COMPOUNDS	Details ...	66	-0.502848	-1.30146	0.0800821	0.316244	1	3207	tags=32%, list=16%, signal=38%
900	REACTOME_INTEGRIN_CELL_SURFACE_INTERACTIONS	Details ...	80	-0.471626	-1.30138	0.0978044	0.316061	1	4004	tags=35%, list=19%, signal=43%
901	ONDER_CDH1_TARGETS_3_UP	Details ...	16	-0.528029	-1.30109	0.0920245	0.316234	1	2519	tags=38%, list=12%, signal=43%
902	KEGG_LYSOSOME	Details ...	115	-0.53359	-1.30076	0.153846	0.316578	1	4798	tags=49%, list=23%, signal=63%
903	AMIT_SERUM_RESPONSE_240_MCF10A	Details ...	56	-0.504975	-1.30053	0.0901961	0.316702	1	2742	tags=34%, list=13%, signal=39%
904	ROY_WOUND_BLOOD_VESSEL_UP	Details ...	47	-0.514109	-1.30041	0.0898204	0.316579	1	2448	tags=32%, list=12%, signal=36%
905	CREIGHTON_ENDOCRINE_THERAPY_RESISTANCE_4	Details ...	256	-0.330193	-1.29992	0.0578512	0.317283	1	3204	tags=23%, list=16%, signal=27%
906	KEGG_AMYOTROPHIC_LATERAL_SCLEROSIS_ALS	Details ...	49	-0.387855	-1.29989	0.119284	0.31703	1	1027	tags=8%, list=5%, signal=9%
907	DELYS_THYROID_CANCER_DN	Details ...	206	-0.346397	-1.29965	0.0387931	0.31715	1	3931	tags=28%, list=19%, signal=34%
908	MCCOLLUM_GELDANAMYCIN_RESISTANCE_UP	Details ...	9	-0.760675	-1.29929	0.129436	0.317544	1	1372	tags=44%, list=7%, signal=48%
909	TRACEY_RESISTANCE_TO_IFNA2_DN	Details ...	10	-0.538462	-1.29908	0.128906	0.317599	1	3717	tags=50%, list=18%, signal=61%
910	NIKOLSKY_BREAST_CANCER_11Q12_Q14_AMPLICON	Details ...	133	-0.303959	-1.29905	0.19246	0.317321	1	4213	tags=22%, list=20%, signal=27%
911	GOUYER_TATI_TARGETS_UP	Details ...	10	-0.673762	-1.29852	0.0722656	0.318091	1	2025	tags=50%, list=10%, signal=55%
912	VERHAAK_AML_WITH_NPM1_MUTATED_DN	Details ...	227	-0.400354	-1.29815	0.0987903	0.318568	1	3140	tags=25%, list=15%, signal=29%
913	URS_ADIPOCYTE_DIFFERENTIATION_DN	Details ...	30	-0.504019	-1.2981	0.0998004	0.31831	1	2285	tags=20%, list=11%, signal=22%
914	CHIANG_LIVER_CANCER_SUBCLASS_POLYSOMY7_DN	Details ...	20	-0.627311	-1.29809	0.0907173	0.317981	1	2884	tags=40%, list=14%, signal=46%
915	JEON_SMAD6_TARGETS_UP	Details ...	19	-0.789477	-1.298	0.0592885	0.317847	1	2941	tags=74%, list=14%, signal=86%
916	SIG_PIP3_SIGNALING_IN_B_LYMPHOCYTES	Details ...	33	-0.453605	-1.29764	0.13215	0.318308	1	2474	tags=24%, list=12%, signal=28%
917	REACTOME_METABOLISM_OF_AMINO_ACIDS	Details ...	155	-0.308673	-1.29702	0.0553279	0.319159	1	1950	tags=15%, list=9%, signal=17%
918	LEE_LIVER_CANCER	Details ...	41	-0.507015	-1.29668	0.0866142	0.319483	1	1239	tags=17%, list=6%, signal=18%
919	LEE_LIVER_CANCER_TOP50	Details ...	41	-0.507015	-1.29668	0.0866142	0.319135	1	1239	tags=17%, list=6%, signal=18%
920	KANG_IMMORTALIZED_BY_TERT_DN	Details ...	101	-0.390565	-1.29623	0.0122951	0.319771	1	2985	tags=24%, list=14%, signal=28%
921	TSUNODA_CISPLATIN_RESISTANCE_UP	Details ...	9	-0.747847	-1.29498	0.0627451	0.32212	1	2621	tags=33%, list=13%, signal=38%
922	REACTOME_TRANSFORMATION_OF_LANOSTEROL_TO_CHOLESTEROL	Details ...	10	-0.534098	-1.29478	0.114851	0.322172	1	4092	tags=40%, list=20%, signal=50%
923	FERREIRA_EWINGS_SARCOMA_UNSTABLE_VS_STABLE_DN	Details ...	85	-0.391614	-1.29477	0.177645	0.321833	1	4084	tags=27%, list=20%, signal=34%
924	PROVENZANI_METASTASIS_DN	Details ...	132	-0.420593	-1.29375	0.112426	0.323636	1	3130	tags=25%, list=15%, signal=29%
925	WANG_HCP_PROSTATE_CANCER	Details ...	72	-0.485907	-1.29375	0.17495	0.323299	1	3035	tags=32%, list=15%, signal=37%
926	WATANABE_ULCERATIVE_COLITIS_WITH_CANCER_DN	Details ...	13	-0.519657	-1.29359	0.112936	0.323273	1	5773	tags=46%, list=28%, signal=64%
927	HOFFMANN_LARGE_TO_SMALL_PRE_BII_LYMPHOCYTE_DN	Details ...	35	-0.494377	-1.29318	0.0953347	0.3237	1	3020	tags=34%, list=15%, signal=40%
928	MOOTHA_GLYCOLYSIS	Details ...	21	-0.517431	-1.29301	0.0846774	0.323701	1	666	tags=14%, list=3%, signal=15%
929	DER_IFN_BETA_RESPONSE_UP	Details ...	78	-0.365277	-1.29265	0.145669	0.32403	1	3443	tags=24%, list=17%, signal=29%
930	BIOCARTA_IGF1_PATHWAY	Details ...	21	-0.451904	-1.29251	0.113445	0.323978	1	2725	tags=29%, list=13%, signal=33%
931	RODRIGUES_THYROID_CARCINOMA_DN	Details ...	64	-0.406924	-1.29243	0.126531	0.323766	1	3735	tags=27%, list=18%, signal=32%
932	SPIELMAN_LYMPHOBLAST_EUROPEAN_VS_ASIAN_DN	Details ...	558	-0.250893	-1.29221	0.133201	0.323888	1	3517	tags=18%, list=17%, signal=21%
933	IVANOVA_HEMATOPOIESIS_MATURE_CELL	Details ...	85	-0.303454	-1.29214	0.0411765	0.323691	1	3459	tags=27%, list=17%, signal=32%
934	SANA_TNF_SIGNALING_DN	Details ...	74	-0.380006	-1.2921	0.0263692	0.323434	1	321	tags=7%, list=2%, signal=7%
935	KEGG_ASTHMA	Details ...	27	-0.527633	-1.2918	0.146293	0.323702	1	223	tags=7%, list=1%, signal=7%
936	BIOCARTA_IL2_PATHWAY	Details ...	22	-0.432152	-1.29165	0.0878243	0.323665	1	2444	tags=18%, list=12%, signal=21%
937	SIG_INSULIN_RECEPTOR_PATHWAY_IN_CARDIAC_MYOCYTES	Details ...	49	-0.340522	-1.29156	0.164609	0.323492	1	4196	tags=27%, list=20%, signal=33%
938	REACTOME_PHOSPHORYLATION_OF_CD3_AND_TCR_ZETA_CHAINS	Details ...	20	-0.564521	-1.29149	0.101031	0.323319	1	2208	tags=20%, list=11%, signal=22%
939	REACTOME_PYRUVATE_METABOLISM	Details ...	17	-0.461203	-1.29148	0.140787	0.322999	1	2753	tags=24%, list=13%, signal=27%
940	BROWNE_HCMV_INFECTION_2HR_DN	Details ...	47	-0.358764	-1.2912	0.015873	0.323297	1	2103	tags=15%, list=10%, signal=17%
941	MOOTHA_GLUCONEOGENESIS	Details ...	32	-0.486686	-1.2908	0.0880626	0.323787	1	441	tags=13%, list=2%, signal=13%
942	POOLA_INVASIVE_BREAST_CANCER_DN	Details ...	130	-0.46247	-1.29055	0.119374	0.323896	1	2267	tags=25%, list=11%, signal=27%
943	LEE_INTRATHYMIC_T_PROGENITOR	Details ...	15	-0.561088	-1.29037	0.208502	0.323949	1	1417	tags=20%, list=7%, signal=21%
944	TARTE_PLASMA_CELL_VS_B_LYMPHOCYTE_DN	Details ...	36	-0.417826	-1.29032	0.102713	0.323712	1	1278	tags=17%, list=6%, signal=18%
945	REACTOME_INTEGRIN_ALPHAIIBBETA3_SIGNALING	Details ...	23	-0.476471	-1.28958	0.143984	0.32496	1	3700	tags=30%, list=18%, signal=37%
946	YAGI_AML_WITH_T_8_21_TRANSLOCATION	Details ...	337	-0.280896	-1.28954	0.0372549	0.324714	1	3299	tags=21%, list=16%, signal=25%
947	XU_HGF_SIGNALING_NOT_VIA_AKT1_6HR	Details ...	22	-0.55735	-1.28939	0.112621	0.324652	1	3040	tags=32%, list=15%, signal=37%
948	MOOTHA_PGC	Details ...	326	-0.254684	-1.28935	0.0941884	0.324379	1	2438	tags=12%, list=12%, signal=14%
949	GUTIERREZ_WALDENSTROEMS_MACROGLOBULINEMIA_1_DN	Details ...	8	-0.651723	-1.2893	0.105042	0.324148	1	3055	tags=38%, list=15%, signal=44%
950	CHANG_POU5F1_TARGETS_DN	Details ...	8	-0.637907	-1.28926	0.165692	0.323893	1	2630	tags=25%, list=13%, signal=29%
951	DAZARD_UV_RESPONSE_CLUSTER_G2	Details ...	19	-0.654333	-1.28909	0.106931	0.323837	1	2855	tags=53%, list=14%, signal=61%
952	YAO_TEMPORAL_RESPONSE_TO_PROGESTERONE_CLUSTER_3	Details ...	13	-0.592684	-1.28884	0.13253	0.324004	1	2168	tags=38%, list=11%, signal=43%
953	FAELT_B_CLL_WITH_VH_REARRANGEMENTS_UP	Details ...	43	-0.286967	-1.28826	0.0909091	0.324962	1	3408	tags=26%, list=17%, signal=31%
954	BENNETT_SYSTEMIC_LUPUS_ERYTHEMATOSUS	Details ...	20	-0.681808	-1.28789	0.116371	0.325448	1	2299	tags=35%, list=11%, signal=39%
955	KORKOLA_YOLK_SAC_TUMOR_DN	Details ...	13	-0.63755	-1.2878	0.174538	0.325296	1	4160	tags=46%, list=20%, signal=58%
956	YAGUE_PRETUMOR_DRUG_RESISTANCE_UP	Details ...	7	-0.668591	-1.28763	0.172691	0.32534	1	2273	tags=71%, list=11%, signal=80%
957	DUNNE_TARGETS_OF_AML1_MTG8_FUSION_DN	Details ...	19	-0.454404	-1.28655	0.120332	0.32713	1	4260	tags=32%, list=21%, signal=40%
958	LANDEMAINE_LUNG_METASTASIS	Details ...	19	-0.535509	-1.28653	0.152344	0.326846	1	3889	tags=47%, list=19%, signal=58%
959	RICKMAN_METASTASIS_UP	Details ...	284	-0.358553	-1.28598	0.202062	0.327693	1	2864	tags=22%, list=14%, signal=25%
960	WHITESIDE_CISPLATIN_RESISTANCE_UP	Details ...	11	-0.660053	-1.28581	0.21124	0.327765	1	3484	tags=64%, list=17%, signal=77%
961	DELLA_RESPONSE_TO_TSA_AND_BUTYRATE	Details ...	20	-0.565086	-1.28562	0.22093	0.32781	1	2855	tags=35%, list=14%, signal=41%
962	MOREIRA_RESPONSE_TO_TSA_DN	Details ...	18	-0.481613	-1.28505	0.148008	0.328653	1	3182	tags=28%, list=15%, signal=33%
963	WINTER_HYPOXIA_DN	Details ...	46	-0.475139	-1.28505	0.162933	0.328312	1	2655	tags=26%, list=13%, signal=30%
964	VALK_AML_CLUSTER_10	Details ...	31	-0.40926	-1.28501	0.0825147	0.328066	1	4302	tags=39%, list=21%, signal=49%
965	YOSHIOKA_LIVER_CANCER_EARLY_RECURRENCE_UP	Details ...	27	-0.396735	-1.28447	0.136646	0.328805	1	5	tags=4%, list=0%, signal=4%
966	MORI_MATURE_B_LYMPHOCYTE_UP	Details ...	67	-0.387612	-1.28412	0.109312	0.329228	1	3767	tags=28%, list=18%, signal=35%
967	DACOSTA_ERCC3_ALLELE_XPCS_VS_TTD_DN	Details ...	25	-0.500403	-1.2841	0.132114	0.328914	1	3888	tags=36%, list=19%, signal=44%
968	REACTOME_CALCITONIN_LIKE_LIGAND_RECEPTORS	Details ...	10	-0.602681	-1.28354	0.14313	0.329765	1	2544	tags=30%, list=12%, signal=34%
969	KONDO_COLON_CANCER_HCP_WITH_H3K27ME3	Details ...	4	-0.818299	-1.28328	0.0858896	0.329927	1	2338	tags=50%, list=11%, signal=56%
970	GAURNIER_PSMD4_TARGETS	Details ...	53	-0.574857	-1.28305	0.263261	0.330096	1	3384	tags=43%, list=16%, signal=52%
971	MACLACHLAN_BRCA1_TARGETS_DN	Details ...	16	-0.517017	-1.2826	0.0945378	0.330697	1	1852	tags=38%, list=9%, signal=41%
972	BIOCARTA_EPONFKB_PATHWAY	Details ...	11	-0.573167	-1.28249	0.177419	0.330587	1	2168	tags=27%, list=11%, signal=30%
973	BOYAULT_LIVER_CANCER_SUBCLASS_G5_DN	Details ...	25	-0.593437	-1.28249	0.141454	0.330263	1	4559	tags=52%, list=22%, signal=67%
974	ONKEN_UVEAL_MELANOMA_UP	Details ...	696	-0.28161	-1.28247	0.0678295	0.32997	1	3502	tags=22%, list=17%, signal=25%
975	CADWELL_ATG16L1_TARGETS_UP	Details ...	77	-0.460768	-1.28237	0.115079	0.329889	1	3511	tags=35%, list=17%, signal=42%
976	MAHADEVAN_RESPONSE_TO_MP470_UP	Details ...	18	-0.760733	-1.28232	0.149901	0.32965	1	1540	tags=44%, list=7%, signal=48%
977	ALONSO_METASTASIS_EMT_UP	Details ...	30	-0.403913	-1.28176	0.117878	0.330516	1	3130	tags=30%, list=15%, signal=35%
978	VETTER_TARGETS_OF_PRKCA_AND_ETS1_DN	Details ...	14	-0.712367	-1.28166	0.17505	0.330395	1	3037	tags=36%, list=15%, signal=42%
979	BIOCARTA_MCALPAIN_PATHWAY	Details ...	23	-0.486834	-1.2816	0.110465	0.330179	1	194	tags=9%, list=1%, signal=9%
980	VERRECCHIA_RESPONSE_TO_TGFB1_C2	Details ...	19	-0.587338	-1.28151	0.127745	0.330015	1	2536	tags=26%, list=12%, signal=30%
981	KEGG_BUTANOATE_METABOLISM	Details ...	31	-0.337868	-1.28104	0.0896414	0.330619	1	1982	tags=13%, list=10%, signal=14%
982	BIDUS_METASTASIS_DN	Details ...	133	-0.401555	-1.2807	0.0896414	0.330989	1	3485	tags=30%, list=17%, signal=36%
983	RAY_ALZHEIMERS_DISEASE	Details ...	5	-0.794419	-1.28058	0.135354	0.330921	1	64	tags=20%, list=0%, signal=20%
984	OUILLETTE_CLL_13Q14_DELETION_DN	Details ...	56	-0.420613	-1.2799	0.147705	0.331985	1	4212	tags=36%, list=20%, signal=45%
985	BAELDE_DIABETIC_NEPHROPATHY_UP	Details ...	30	-0.457256	-1.27987	0.111801	0.331756	1	288	tags=7%, list=1%, signal=7%
986	WANG_CISPLATIN_RESPONSE_AND_XPC_UP	Details ...	126	-0.34941	-1.27985	0.0153846	0.331454	1	3037	tags=27%, list=15%, signal=31%
987	KORKOLA_EMBRYONAL_CARCINOMA	Details ...	7	-0.653427	-1.27972	0.18609	0.331321	1	656	tags=29%, list=3%, signal=30%
988	SMID_BREAST_CANCER_BASAL_UP	Details ...	613	-0.319894	-1.27958	0.00590551	0.331338	1	2731	tags=20%, list=13%, signal=23%
989	REACTOME_SIGNAL_AMPLIFICATION	Details ...	30	-0.413622	-1.27955	0.1643	0.331093	1	750	tags=13%, list=4%, signal=14%
990	DITTMER_PTHLH_TARGETS_DN	Details ...	69	-0.246676	-1.27936	0.111111	0.331101	1	3924	tags=26%, list=19%, signal=32%
991	BANDRES_RESPONSE_TO_CARMUSTIN_WITHOUT_MGMT_48HR_UP	Details ...	15	-0.493914	-1.27915	0.162791	0.33122	1	2329	tags=20%, list=11%, signal=23%
992	JIANG_HYPOXIA_CANCER	Details ...	53	-0.272073	-1.27906	0.108317	0.331036	1	1927	tags=13%, list=9%, signal=15%
993	KEGG_ETHER_LIPID_METABOLISM	Details ...	28	-0.377035	-1.27901	0.113821	0.330791	1	3233	tags=25%, list=16%, signal=30%
994	ABRAHAM_ALPC_VS_MULTIPLE_MYELOMA_UP	Details ...	25	-0.462001	-1.27839	0.198	0.33184	1	2487	tags=28%, list=12%, signal=32%
995	ZHAN_MULTIPLE_MYELOMA_LB_DN	Details ...	35	-0.422573	-1.27773	0.10241	0.332762	1	2273	tags=20%, list=11%, signal=22%
996	YAO_TEMPORAL_RESPONSE_TO_PROGESTERONE_CLUSTER_6	Details ...	58	-0.470873	-1.27676	0.142566	0.334483	1	2588	tags=28%, list=13%, signal=31%
997	WALLACE_PROSTATE_CANCER_DN	Details ...	6	-0.820728	-1.27658	0.0961145	0.334529	1	3700	tags=100%, list=18%, signal=122%
998	LI_CISPLATIN_RESISTANCE_UP	Details ...	25	-0.516187	-1.27652	0.0797546	0.334322	1	868	tags=16%, list=4%, signal=17%
999	LEE_LIVER_CANCER_SURVIVAL_UP	Details ...	126	-0.3836	-1.27491	0.0944123	0.337109	1	2243	tags=17%, list=11%, signal=19%
1000	CUI_GLUCOSE_DEPRIVATION	Details ...	48	-0.403281	-1.27482	0.096	0.336952	1	2976	tags=25%, list=14%, signal=29%
1001	BYSTRYKH_HEMATOPOIESIS_STEM_CELL_QTL_TRANS	Details ...	747	-0.263477	-1.27457	0.0411765	0.337119	1	3892	tags=21%, list=19%, signal=25%
1002	KANG_DOXORUBICIN_RESISTANCE_DN	Details ...	17	-0.504473	-1.2745	0.1875	0.336904	1	3443	tags=41%, list=17%, signal=49%
1003	MAHADEVAN_IMATINIB_RESISTANCE_UP	Details ...	18	-0.583058	-1.2739	0.183468	0.337717	1	4074	tags=44%, list=20%, signal=55%
1004	KRIGE_RESPONSE_TO_TOSEDOSTAT_24HR_UP	Details ...	667	-0.401825	-1.27378	0.173824	0.337662	1	3069	tags=27%, list=15%, signal=31%
1005	WU_ALZHEIMER_DISEASE_DN	Details ...	15	-0.503346	-1.27372	0.128353	0.337462	1	2095	tags=33%, list=10%, signal=37%
1006	TIEN_INTESTINE_PROBIOTICS_2HR_DN	Details ...	81	-0.409791	-1.27352	0.219124	0.337556	1	3241	tags=30%, list=16%, signal=35%
1007	SIG_CD40PATHWAYMAP	Details ...	33	-0.399378	-1.27312	0.182879	0.338006	1	3521	tags=33%, list=17%, signal=40%
1008	CHEN_LVAD_SUPPORT_OF_FAILING_HEART_DN	Details ...	41	-0.566204	-1.27309	0.158458	0.337723	1	3130	tags=37%, list=15%, signal=43%
1009	KORKOLA_EMBRYONIC_CARCINOMA_VS_SEMINOMA_UP	Details ...	22	-0.533615	-1.27196	0.158416	0.339597	1	2797	tags=36%, list=14%, signal=42%
1010	TAVOR_CEBPA_TARGETS_DN	Details ...	22	-0.577605	-1.27179	0.178645	0.339656	1	1350	tags=32%, list=7%, signal=34%
1011	HSIAO_LIVER_SPECIFIC_GENES	Details ...	233	-0.430546	-1.2715	0.0907298	0.339886	1	2718	tags=24%, list=13%, signal=27%
1012	OLSSON_E2F3_TARGETS_UP	Details ...	20	-0.558453	-1.27139	0.181818	0.339786	1	1966	tags=40%, list=10%, signal=44%
1013	BIOCARTA_P38MAPK_PATHWAY	Details ...	39	-0.417766	-1.27119	0.160494	0.339865	1	3857	tags=31%, list=19%, signal=38%
1014	GARGALOVIC_RESPONSE_TO_OXIDIZED_PHOSPHOLIPIDS_LIGHTYELLOW_UP	Details ...	10	-0.471306	-1.27022	0.227083	0.341314	1	5324	tags=50%, list=26%, signal=67%
1015	WIKMAN_ASBESTOS_LUNG_CANCER_UP	Details ...	17	-0.509264	-1.27019	0.134269	0.341028	1	3151	tags=53%, list=15%, signal=62%
1016	KOKKINAKIS_METHIONINE_DEPRIVATION_96HR_UP	Details ...	118	-0.366571	-1.26991	0.133466	0.341324	1	2710	tags=22%, list=13%, signal=25%
1017	KEGG_ALZHEIMERS_DISEASE	Details ...	149	-0.2395	-1.26986	0.0974659	0.341068	1	4462	tags=18%, list=22%, signal=23%
1018	GINESTIER_BREAST_CANCER_20Q13_AMPLIFICATION_UP	Details ...	96	-0.349374	-1.26949	0.208068	0.341511	1	2875	tags=20%, list=14%, signal=23%
1019	BOHN_PRIMARY_IMMUNODEFICIENCY_SYNDROM_DN	Details ...	25	-0.509081	-1.26942	0.13442	0.341322	1	3232	tags=40%, list=16%, signal=47%
1020	LU_IL4_SIGNALING	Details ...	61	-0.36922	-1.26938	0.090535	0.341069	1	1606	tags=11%, list=8%, signal=12%
1021	ST_TYPE_I_INTERFERON_PATHWAY	Details ...	8	-0.610599	-1.26937	0.190283	0.340752	1	3306	tags=50%, list=16%, signal=60%
1022	RORIE_TARGETS_OF_EWSR1_FLI1_FUSION_UP	Details ...	24	-0.64043	-1.2693	0.147638	0.340555	1	1616	tags=38%, list=8%, signal=41%
1023	WANG_CLIM2_TARGETS_DN	Details ...	150	-0.316236	-1.26921	0.181263	0.3404	1	4156	tags=27%, list=20%, signal=34%
1024	REACTOME_AMINO_ACID_AND_OLIGOPEPTIDE_SLC_TRANSPORTERS	Details ...	47	-0.472703	-1.26903	0.147638	0.340459	1	1786	tags=28%, list=9%, signal=30%
1025	BIOCARTA_GCR_PATHWAY	Details ...	19	-0.440252	-1.26884	0.150206	0.340537	1	2639	tags=21%, list=13%, signal=24%
1026	REACTOME_PEPTIDE_LIGAND_BINDING_RECEPTORS	Details ...	153	-0.427459	-1.26859	0.148148	0.340803	1	3850	tags=27%, list=19%, signal=34%
1027	NIKOLSKY_BREAST_CANCER_1Q32_AMPLICON	Details ...	13	-0.637898	-1.26821	0.20198	0.341198	1	2344	tags=46%, list=11%, signal=52%
1028	KEGG_VIRAL_MYOCARDITIS	Details ...	67	-0.465367	-1.26805	0.227898	0.34118	1	3208	tags=21%, list=16%, signal=25%
1029	KANNAN_TP53_TARGETS_UP	Details ...	41	-0.439348	-1.26793	0.161479	0.341126	1	2268	tags=29%, list=11%, signal=33%
1030	NOJIMA_SFRP2_TARGETS_DN	Details ...	26	-0.43701	-1.26778	0.177165	0.341135	1	3306	tags=38%, list=16%, signal=46%
1031	KYNG_DNA_DAMAGE_DN	Details ...	96	-0.337412	-1.26669	0.156436	0.342819	1	3213	tags=21%, list=16%, signal=25%
1032	SMID_BREAST_CANCER_LUMINAL_A_UP	Details ...	84	-0.408181	-1.26647	0.0909091	0.342868	1	5023	tags=38%, list=24%, signal=50%
1033	DASU_IL6_SIGNALING_SCAR_UP	Details ...	28	-0.462813	-1.26647	0.126	0.342547	1	659	tags=18%, list=3%, signal=18%
1034	LEE_LIVER_CANCER_CIPROFIBRATE_DN	Details ...	64	-0.420155	-1.26634	0.0412574	0.342486	1	1589	tags=20%, list=8%, signal=22%
1035	SENESE_HDAC2_TARGETS_UP	Details ...	106	-0.313081	-1.26626	0.0914397	0.342342	1	2609	tags=18%, list=13%, signal=20%
1036	SENGUPTA_NASOPHARYNGEAL_CARCINOMA_WITH_LMP1_UP	Details ...	344	-0.360686	-1.26625	0.0668058	0.34204	1	2637	tags=19%, list=13%, signal=21%
1037	NAKAMURA_ALVEOLAR_EPITHELIUM	Details ...	5	-0.669787	-1.26602	0.128364	0.342184	1	1398	tags=40%, list=7%, signal=43%
1038	NIKOLSKY_BREAST_CANCER_1Q21_AMPLICON	Details ...	34	-0.401572	-1.26569	0.220952	0.342452	1	3360	tags=26%, list=16%, signal=32%
1039	REACTOME_CELL_JUNCTION_ORGANIZATION	Details ...	78	-0.456341	-1.26566	0.174168	0.342173	1	2925	tags=24%, list=14%, signal=28%
1040	REACTOME_GAP_JUNCTION_ASSEMBLY	Details ...	13	-0.523295	-1.26527	0.135628	0.342692	1	121	tags=8%, list=1%, signal=8%
1041	OUYANG_PROSTATE_CANCER_MARKERS	Details ...	19	-0.463285	-1.26509	0.125245	0.342716	1	3130	tags=47%, list=15%, signal=56%
1042	PYEON_CANCER_HEAD_AND_NECK_VS_CERVICAL_DN	Details ...	26	-0.467982	-1.26504	0.109208	0.342481	1	2969	tags=23%, list=14%, signal=27%
1043	SMIRNOV_CIRCULATING_ENDOTHELIOCYTES_IN_CANCER_UP	Details ...	151	-0.442888	-1.26485	0.114398	0.342484	1	3384	tags=33%, list=16%, signal=39%
1044	MULLIGHAN_MLL_SIGNATURE_1_DN	Details ...	222	-0.272719	-1.26417	0.0679612	0.343624	1	2095	tags=14%, list=10%, signal=15%
1045	IZADPANAH_STEM_CELL_ADIPOSE_VS_BONE_UP	Details ...	115	-0.434634	-1.26397	0.126033	0.34369	1	2999	tags=28%, list=15%, signal=32%
1046	IIZUKA_LIVER_CANCER_PROGRESSION_L0_L1_DN	Details ...	11	-0.624333	-1.26392	0.24502	0.343464	1	5977	tags=64%, list=29%, signal=90%
1047	IYENGAR_RESPONSE_TO_ADIPOCYTE_FACTORS	Details ...	10	-0.646601	-1.2639	0.147348	0.343172	1	1680	tags=40%, list=8%, signal=44%
1048	HUANG_DASATINIB_RESISTANCE_DN	Details ...	58	-0.425819	-1.26381	0.141372	0.343027	1	2932	tags=26%, list=14%, signal=30%
1049	HINATA_NFKB_TARGETS_FIBROBLAST_UP	Details ...	64	-0.481821	-1.26298	0.174603	0.344398	1	2698	tags=28%, list=13%, signal=32%
1050	TIEN_INTESTINE_PROBIOTICS_24HR_DN	Details ...	198	-0.370909	-1.26244	0.1841	0.345167	1	2561	tags=16%, list=12%, signal=18%
1051	RODWELL_AGING_KIDNEY_UP	Details ...	315	-0.387573	-1.26135	0.113095	0.34709	1	3102	tags=23%, list=15%, signal=26%
1052	SMID_BREAST_CANCER_NORMAL_LIKE_UP	Details ...	441	-0.356406	-1.26082	0.0891089	0.347809	1	3083	tags=17%, list=15%, signal=20%
1053	KEGG_GLYCOSYLPHOSPHATIDYLINOSITOL_GPI_ANCHOR_BIOSYNTHESIS	Details ...	24	-0.457373	-1.25941	0.240816	0.350285	1	4805	tags=46%, list=23%, signal=60%
1054	BROWNE_HCMV_INFECTION_30MIN_UP	Details ...	52	-0.40995	-1.25915	0.0604288	0.35048	1	2378	tags=19%, list=12%, signal=22%
1055	KORKOLA_EMBRYONAL_CARCINOMA_DN	Details ...	12	-0.622467	-1.259	0.186475	0.350453	1	4160	tags=42%, list=20%, signal=52%
1056	SIMBULAN_UV_RESPONSE_IMMORTALIZED_DN	Details ...	27	-0.520824	-1.25823	0.151751	0.351666	1	2127	tags=22%, list=10%, signal=25%
1057	HOFMANN_MYELODYSPLASTIC_SYNDROM_LOW_RISK_DN	Details ...	23	-0.432932	-1.25821	0.190476	0.35139	1	3029	tags=26%, list=15%, signal=31%
1058	BIOCARTA_IL4_PATHWAY	Details ...	11	-0.566525	-1.25812	0.181818	0.351225	1	1939	tags=18%, list=9%, signal=20%
1059	REACTOME_PREFOLDIN_MEDIATED_TRANSFER_OF_SUBSTRATE_TO_CCT_TRIC	Details ...	22	-0.355939	-1.25724	0.08577	0.352661	1	1007	tags=9%, list=5%, signal=10%
1060	VERNELL_RETINOBLASTOMA_PATHWAY_DN	Details ...	5	-0.760385	-1.25721	0.0255403	0.352376	1	27	tags=20%, list=0%, signal=20%
1061	KUROKAWA_LIVER_CANCER_EARLY_RECURRENCE_UP	Details ...	11	-0.409083	-1.25714	0.116935	0.352179	1	1875	tags=18%, list=9%, signal=20%
1062	BOYAULT_LIVER_CANCER_SUBCLASS_G123_DN	Details ...	50	-0.351456	-1.25712	0.0466531	0.351901	1	2606	tags=22%, list=13%, signal=25%
1063	KEGG_NOTCH_SIGNALING_PATHWAY	Details ...	41	-0.448529	-1.25663	0.217573	0.352453	1	4761	tags=37%, list=23%, signal=47%
1064	BIOCARTA_ERK_PATHWAY	Details ...	27	-0.418226	-1.25662	0.138493	0.352146	1	1534	tags=15%, list=7%, signal=16%
1065	YAMASHITA_LIVER_CANCER_STEM_CELL_UP	Details ...	43	-0.420725	-1.25658	0.150097	0.351927	1	3354	tags=30%, list=16%, signal=36%
1066	FLECHNER_PBL_KIDNEY_TRANSPLANT_REJECTED_VS_OK_UP	Details ...	57	-0.333417	-1.25629	0.146718	0.352208	1	1197	tags=11%, list=6%, signal=11%
1067	KEGG_HISTIDINE_METABOLISM	Details ...	27	-0.446302	-1.25608	0.19798	0.352264	1	1542	tags=15%, list=7%, signal=16%
1068	IIZUKA_LIVER_CANCER_PROGRESSION_L0_L1_UP	Details ...	8	-0.592802	-1.25472	0.171598	0.354624	1	4898	tags=63%, list=24%, signal=82%
1069	KORKOLA_SEMINOMA_DN	Details ...	11	-0.573238	-1.25406	0.185404	0.355667	1	4160	tags=36%, list=20%, signal=46%
1070	BIOCARTA_DEATH_PATHWAY	Details ...	32	-0.420228	-1.25398	0.198428	0.355475	1	3857	tags=22%, list=19%, signal=27%
1071	SIMBULAN_UV_RESPONSE_NORMAL_UP	Details ...	8	-0.700779	-1.25386	0.194	0.355411	1	495	tags=25%, list=2%, signal=26%
1072	KEGG_PPAR_SIGNALING_PATHWAY	Details ...	66	-0.385471	-1.25381	0.183794	0.355209	1	2236	tags=17%, list=11%, signal=19%
1073	MARSON_FOXP3_TARGETS_STIMULATED_DN	Details ...	6	-0.818887	-1.25344	0.0802348	0.35565	1	1014	tags=50%, list=5%, signal=53%
1074	SETLUR_PROSTATE_CANCER_TMPRSS2_ERG_FUSION_DN	Details ...	20	-0.357883	-1.25337	0.159004	0.355466	1	2935	tags=25%, list=14%, signal=29%
1075	BIOCARTA_CFTR_PATHWAY	Details ...	11	-0.564602	-1.25321	0.194503	0.355457	1	4743	tags=45%, list=23%, signal=59%
1076	YAO_TEMPORAL_RESPONSE_TO_PROGESTERONE_CLUSTER_12	Details ...	70	-0.328894	-1.25319	0.138258	0.355163	1	2494	tags=20%, list=12%, signal=23%
1077	ZIRN_TRETINOIN_RESPONSE_WT1_UP	Details ...	18	-0.494452	-1.25263	0.0944558	0.355897	1	3463	tags=44%, list=17%, signal=53%
1078	BOYAULT_LIVER_CANCER_SUBCLASS_G1_UP	Details ...	106	-0.436155	-1.25175	0.169811	0.357333	1	2843	tags=24%, list=14%, signal=27%
1079	ZHAN_MULTIPLE_MYELOMA_DN	Details ...	28	-0.498688	-1.25172	0.12449	0.357075	1	1856	tags=21%, list=9%, signal=24%
1080	FONTAINE_THYROID_TUMOR_UNCERTAIN_MALIGNANCY_DN	Details ...	24	-0.455814	-1.25166	0.146091	0.356868	1	2562	tags=25%, list=12%, signal=29%
1081	BROWNE_HCMV_INFECTION_8HR_UP	Details ...	99	-0.393947	-1.25166	0.144269	0.356538	1	2944	tags=23%, list=14%, signal=27%
1082	REACTOME_EFFECTS_OF_PIP2_HYDROLYSIS	Details ...	13	-0.639527	-1.25161	0.185328	0.356318	1	2558	tags=46%, list=12%, signal=53%
1083	LIEN_BREAST_CARCINOMA_METAPLASTIC_VS_DUCTAL_UP	Details ...	74	-0.369781	-1.25138	0.0490196	0.356428	1	3236	tags=27%, list=16%, signal=32%
1084	KEGG_ANTIGEN_PROCESSING_AND_PRESENTATION	Details ...	81	-0.435482	-1.25095	0.241715	0.356951	1	3131	tags=25%, list=15%, signal=29%
1085	DASU_IL6_SIGNALING_UP	Details ...	56	-0.535063	-1.25068	0.155642	0.357199	1	3329	tags=39%, list=16%, signal=47%
1086	CHESLER_BRAIN_D6MIT150_QTL_CIS	Details ...	7	-0.638016	-1.25059	0.161554	0.357064	1	1816	tags=43%, list=9%, signal=47%
1087	REACTOME_COSTIMULATION_BY_THE_CD28_FAMILY	Details ...	62	-0.378295	-1.24994	0.156379	0.358081	1	2906	tags=21%, list=14%, signal=24%
1088	KEGG_BLADDER_CANCER	Details ...	40	-0.464657	-1.24988	0.21165	0.357875	1	3071	tags=30%, list=15%, signal=35%
1089	ACEVEDO_METHYLATED_IN_LIVER_CANCER_DN	Details ...	669	-0.287885	-1.24942	0.0577689	0.358418	1	3038	tags=15%, list=15%, signal=17%
1090	ST_GRANULE_CELL_SURVIVAL_PATHWAY	Details ...	25	-0.380418	-1.24931	0.158537	0.358298	1	4951	tags=44%, list=24%, signal=58%
1091	NEWMAN_ERCC6_TARGETS_UP	Details ...	23	-0.600479	-1.24905	0.159763	0.358489	1	2655	tags=39%, list=13%, signal=45%
1092	REACTOME_SLC_MEDIATED_TRANSMEMBRANE_TRANSPORT	Details ...	162	-0.37819	-1.24887	0.116832	0.358454	1	2659	tags=23%, list=13%, signal=27%
1093	KYNG_DNA_DAMAGE_UP	Details ...	96	-0.329722	-1.24883	0.185404	0.35823	1	4143	tags=27%, list=20%, signal=34%
1094	REACTOME_SIGNALLING_BY_NGF	Details ...	206	-0.276267	-1.24876	0.213439	0.358071	1	2897	tags=18%, list=14%, signal=21%
1095	CORRE_MULTIPLE_MYELOMA_UP	Details ...	60	-0.416877	-1.24868	0.11499	0.357924	1	4004	tags=37%, list=19%, signal=45%
1096	KUMAR_TARGETS_OF_MLL_AF9_FUSION	Details ...	338	-0.296614	-1.2486	0.0783133	0.357745	1	2556	tags=16%, list=12%, signal=18%
1097	MONNIER_POSTRADIATION_TUMOR_ESCAPE_DN	Details ...	287	-0.326681	-1.2483	0.0665323	0.357968	1	3361	tags=27%, list=16%, signal=32%
1098	DACOSTA_UV_RESPONSE_VIA_ERCC3_COMMON_UP	Details ...	53	-0.38371	-1.24829	0.21627	0.357667	1	3666	tags=34%, list=18%, signal=41%
1099	YANG_BREAST_CANCER_ESR1_UP	Details ...	24	-0.538551	-1.24813	0.179959	0.357693	1	2127	tags=38%, list=10%, signal=42%
1100	FINETTI_BREAST_CANCERS_KINOME_BLUE	Details ...	19	-0.391501	-1.24758	0.160494	0.358447	1	3793	tags=37%, list=18%, signal=45%
1101	KEGG_GAP_JUNCTION	Details ...	77	-0.390752	-1.24751	0.140816	0.358254	1	2728	tags=18%, list=13%, signal=21%
1102	DACOSTA_UV_RESPONSE_VIA_ERCC3_XPCS_DN	Details ...	63	-0.419027	-1.24748	0.197556	0.357965	1	3271	tags=30%, list=16%, signal=36%
1103	LEI_MYB_TARGETS	Details ...	13	-0.562829	-1.24736	0.291339	0.357887	1	5501	tags=46%, list=27%, signal=63%
1104	WAMUNYOKOLI_OVARIAN_CANCER_LMP_DN	Details ...	169	-0.425294	-1.24709	0.218876	0.358102	1	3233	tags=31%, list=16%, signal=37%
1105	ONDER_CDH1_TARGETS_2_UP	Details ...	226	-0.390199	-1.24697	0.139583	0.358013	1	3111	tags=26%, list=15%, signal=30%
1106	KOYAMA_SEMA3B_TARGETS_DN	Details ...	264	-0.265629	-1.24682	0.0513347	0.357988	1	3236	tags=19%, list=16%, signal=23%
1107	BECKER_TAMOXIFEN_RESISTANCE_DN	Details ...	48	-0.49033	-1.24628	0.154334	0.35867	1	2147	tags=23%, list=10%, signal=26%
1108	BIOCARTA_SPRY_PATHWAY	Details ...	18	-0.522528	-1.24573	0.205323	0.35942	1	2725	tags=28%, list=13%, signal=32%
1109	ST_T_CELL_SIGNAL_TRANSDUCTION	Details ...	44	-0.376047	-1.24553	0.174853	0.359501	1	2906	tags=27%, list=14%, signal=32%
1110	SHI_SPARC_TARGETS_DN	Details ...	11	-0.491404	-1.2455	0.129436	0.359247	1	3972	tags=45%, list=19%, signal=56%
1111	BIOCARTA_HIVNEF_PATHWAY	Details ...	55	-0.345011	-1.24543	0.178161	0.359069	1	2897	tags=18%, list=14%, signal=21%
1112	XU_CREBBP_TARGETS_UP	Details ...	21	-0.491863	-1.24541	0.208	0.358801	1	2935	tags=33%, list=14%, signal=39%
1113	KAYO_CALORIE_RESTRICTION_MUSCLE_UP	Details ...	66	-0.405886	-1.24527	0.139764	0.358748	1	4299	tags=33%, list=21%, signal=42%
1114	DORSEY_GAB2_TARGETS	Details ...	22	-0.584784	-1.245	0.217565	0.358938	1	3785	tags=45%, list=18%, signal=56%
1115	BIOCARTA_IL17_PATHWAY	Details ...	16	-0.49863	-1.24459	0.20396	0.35939	1	3055	tags=25%, list=15%, signal=29%
1116	SHAFFER_IRF4_TARGETS_IN_ACTIVATED_DENDRITIC_CELL	Details ...	64	-0.310964	-1.24435	0.142251	0.359559	1	3081	tags=20%, list=15%, signal=24%
1117	SHAFFER_IRF4_TARGETS_IN_ACTIVATED_B_LYMPHOCYTE	Details ...	75	-0.24948	-1.24431	0.105556	0.359293	1	2870	tags=16%, list=14%, signal=19%
1118	CREIGHTON_AKT1_SIGNALING_VIA_MTOR_UP	Details ...	32	-0.587774	-1.24278	0.250501	0.36187	1	2706	tags=34%, list=13%, signal=40%
1119	UROSEVIC_RESPONSE_TO_IMIQUIMOD	Details ...	15	-0.511215	-1.24246	0.200389	0.362183	1	3384	tags=47%, list=16%, signal=56%
1120	MAHADEVAN_GIST_MORPHOLOGICAL_SWITCH	Details ...	14	-0.508155	-1.24209	0.08	0.362604	1	262	tags=14%, list=1%, signal=14%
1121	SCHEIDEREIT_IKK_TARGETS	Details ...	14	-0.529969	-1.24202	0.25641	0.362434	1	4819	tags=50%, list=23%, signal=65%
1122	REACTOME_THROMBIN_SIGNALLING_THROUGH_PROTEINASE_ACTIVATED_RECEPTORS	Details ...	25	-0.311879	-1.24185	0.114919	0.362396	1	699	tags=8%, list=3%, signal=8%
1123	BOYAULT_LIVER_CANCER_SUBCLASS_G56_DN	Details ...	15	-0.59359	-1.24175	0.130435	0.362277	1	3563	tags=47%, list=17%, signal=56%
1124	STEARMAN_LUNG_CANCER_EARLY_VS_LATE_DN	Details ...	51	-0.4628	-1.24175	0.132039	0.361972	1	2594	tags=24%, list=13%, signal=27%
1125	CROMER_METASTASIS_DN	Details ...	57	-0.43523	-1.24142	0.220039	0.36229	1	3299	tags=30%, list=16%, signal=35%
1126	RUGO_UV_RESPONSE	Details ...	24	-0.409268	-1.24122	0.129845	0.362429	1	2413	tags=21%, list=12%, signal=24%
1127	KYNG_DNA_DAMAGE_BY_UV	Details ...	24	-0.409268	-1.24122	0.129845	0.362108	1	2413	tags=21%, list=12%, signal=24%
1128	ACEVEDO_LIVER_CANCER_WITH_H3K9ME3_UP	Details ...	101	-0.38074	-1.24095	0.128692	0.362348	1	4162	tags=31%, list=20%, signal=38%
1129	LEE_LIVER_CANCER_CIPROFIBRATE_UP	Details ...	57	-0.508364	-1.24039	0.163708	0.363104	1	2189	tags=28%, list=11%, signal=31%
1130	CHUANG_OXIDATIVE_STRESS_RESPONSE_UP	Details ...	29	-0.43803	-1.23944	0.150685	0.364668	1	3924	tags=34%, list=19%, signal=43%
1131	BEGUM_TARGETS_OF_PAX3_FOXO1_FUSION_UP	Details ...	50	-0.519691	-1.23944	0.210526	0.364348	1	3750	tags=40%, list=18%, signal=49%
1132	BROWNE_HCMV_INFECTION_1HR_UP	Details ...	60	-0.388511	-1.23941	0.163022	0.364066	1	2278	tags=17%, list=11%, signal=19%
1133	RIZKI_TUMOR_INVASIVENESS_3D_DN	Details ...	214	-0.276642	-1.23927	0.0311891	0.36402	1	3370	tags=19%, list=16%, signal=22%
1134	GALE_APL_WITH_FLT3_MUTATED_DN	Details ...	16	-0.507102	-1.23875	0.238589	0.364651	1	4441	tags=44%, list=22%, signal=56%
1135	KAAB_HEART_ATRIUM_VS_VENTRICLE_UP	Details ...	233	-0.335486	-1.23853	0.194444	0.364682	1	2814	tags=18%, list=14%, signal=21%
1136	CHARAFE_BREAST_CANCER_LUMINAL_VS_BASAL_UP	Details ...	330	-0.375356	-1.23836	0.235174	0.364682	1	4503	tags=36%, list=22%, signal=45%
1137	AUNG_GASTRIC_CANCER	Details ...	38	-0.366687	-1.23817	0.156863	0.364744	1	3407	tags=21%, list=17%, signal=25%
1138	NOUZOVA_TRETINOIN_AND_H4_ACETYLATION	Details ...	110	-0.323299	-1.23756	0.193878	0.365568	1	2812	tags=19%, list=14%, signal=22%
1139	FONTAINE_FOLLICULAR_THYROID_ADENOMA_DN	Details ...	60	-0.360362	-1.23734	0.212058	0.365649	1	2562	tags=18%, list=12%, signal=21%
1140	KRISHNAN_FURIN_TARGETS_UP	Details ...	8	-0.597516	-1.23709	0.194154	0.365881	1	2444	tags=38%, list=12%, signal=43%
1141	PUIFFE_INVASION_INHIBITED_BY_ASCITES_DN	Details ...	127	-0.329832	-1.23669	0.232365	0.366335	1	4391	tags=33%, list=21%, signal=42%
1142	HOEBEKE_LYMPHOID_STEM_CELL_DN	Details ...	82	-0.420553	-1.23647	0.243408	0.366382	1	1514	tags=13%, list=7%, signal=14%
1143	IVANOVA_HEMATOPOIESIS_STEM_CELL_LONG_TERM	Details ...	73	-0.304035	-1.23563	0.126316	0.367668	1	2549	tags=19%, list=12%, signal=22%
1144	HOEGERKORP_CD44_TARGETS_DIRECT_UP	Details ...	14	-0.548461	-1.23523	0.213693	0.368146	1	2606	tags=36%, list=13%, signal=41%
1145	CLASPER_LYMPHATIC_VESSELS_DURING_METASTASIS_UP	Details ...	19	-0.53767	-1.23478	0.2251	0.368756	1	4187	tags=47%, list=20%, signal=59%
1146	KEGG_LONG_TERM_POTENTIATION	Details ...	68	-0.310349	-1.23468	0.119231	0.368662	1	4203	tags=22%, list=20%, signal=28%
1147	PELLICCIOTTA_HDAC_IN_ANTIGEN_PRESENTATION_DN	Details ...	47	-0.384478	-1.23466	0.218935	0.368368	1	3246	tags=23%, list=16%, signal=28%
1148	SMID_BREAST_CANCER_LUMINAL_B_UP	Details ...	153	-0.377161	-1.23441	0.155136	0.368571	1	2312	tags=21%, list=11%, signal=23%
1149	RIZ_ERYTHROID_DIFFERENTIATION_6HR	Details ...	35	-0.428507	-1.23432	0.158537	0.368405	1	1309	tags=14%, list=6%, signal=15%
1150	IIZUKA_LIVER_CANCER_PROGRESSION_L1_G1_UP	Details ...	12	-0.472859	-1.23412	0.267857	0.368524	1	4606	tags=42%, list=22%, signal=54%
1151	FALVELLA_SMOKERS_WITH_LUNG_CANCER	Details ...	66	-0.351518	-1.23377	0.195565	0.368916	1	3035	tags=21%, list=15%, signal=25%
1152	KEGG_FOLATE_BIOSYNTHESIS	Details ...	10	-0.547125	-1.23362	0.212302	0.368857	1	263	tags=10%, list=1%, signal=10%
1153	LEE_LIVER_CANCER_DENA_DN	Details ...	71	-0.347116	-1.23302	0.0257937	0.3697	1	3426	tags=24%, list=17%, signal=29%
1154	KEGG_TASTE_TRANSDUCTION	Details ...	44	-0.384752	-1.233	0.165966	0.369417	1	1046	tags=11%, list=5%, signal=12%
1155	CADWELL_ATG16L1_TARGETS_DN	Details ...	53	-0.387924	-1.23283	0.129845	0.369459	1	1415	tags=13%, list=7%, signal=14%
1156	BROWNE_HCMV_INFECTION_10HR_UP	Details ...	96	-0.372635	-1.23245	0.159274	0.36988	1	1814	tags=18%, list=9%, signal=19%
1157	TONKS_TARGETS_OF_RUNX1_RUNX1T1_FUSION_SUSTAINED_IN_GRANULOCYTE_DN	Details ...	7	-0.546881	-1.23211	0.0967742	0.370199	1	57	tags=14%, list=0%, signal=14%
1158	CHIANG_LIVER_CANCER_SUBCLASS_POLYSOMY7_UP	Details ...	63	-0.394495	-1.23198	0.12426	0.370133	1	1932	tags=14%, list=9%, signal=16%
1159	VANTVEER_BREAST_CANCER_METASTASIS_UP	Details ...	41	-0.420051	-1.2318	0.138075	0.370147	1	3373	tags=24%, list=16%, signal=29%
1160	KEGG_PHOSPHATIDYLINOSITOL_SIGNALING_SYSTEM	Details ...	67	-0.389892	-1.23098	0.197581	0.371407	1	4131	tags=30%, list=20%, signal=37%
1161	RIZKI_TUMOR_INVASIVENESS_3D_UP	Details ...	179	-0.281925	-1.23096	0.0645161	0.371126	1	3071	tags=20%, list=15%, signal=23%
1162	BENPORATH_ES_WITH_H3K27ME3	Details ...	991	-0.312216	-1.23054	0.0668016	0.371585	1	3277	tags=19%, list=16%, signal=21%
1163	SEMBA_FHIT_TARGETS_UP	Details ...	11	-0.673353	-1.22983	0.242489	0.372567	1	53	tags=18%, list=0%, signal=18%
1164	BIOCARTA_GLYCOLYSIS_PATHWAY	Details ...	9	-0.623224	-1.2297	0.186275	0.372488	1	56	tags=11%, list=0%, signal=11%
1165	TIEN_INTESTINE_PROBIOTICS_6HR_UP	Details ...	50	-0.35122	-1.22962	0.235412	0.372366	1	2816	tags=14%, list=14%, signal=16%
1166	DACOSTA_LOW_DOSE_UV_RESPONSE_VIA_ERCC3_XPCS_UP	Details ...	10	-0.469577	-1.22938	0.140952	0.372555	1	244	tags=10%, list=1%, signal=10%
1167	ZHAN_MULTIPLE_MYELOMA_PR_DN	Details ...	38	-0.394755	-1.22927	0.212181	0.37247	1	3650	tags=34%, list=18%, signal=41%
1168	REACTOME_TRANSMEMBRANE_TRANSPORT_OF_SMALL_MOLECULES	Details ...	211	-0.319194	-1.22926	0.106509	0.372174	1	3109	tags=22%, list=15%, signal=25%
1169	NAKAMURA_LUNG_CANCER_DIFFERENTIATION_MARKERS	Details ...	9	-0.659433	-1.2287	0.223553	0.372907	1	101	tags=11%, list=0%, signal=11%
1170	TSUDA_ALVEOLAR_SOFT_PART_SARCOMA	Details ...	10	-0.514414	-1.22777	0.174257	0.374432	1	4244	tags=60%, list=21%, signal=76%
1171	MARTORIATI_MDM4_TARGETS_NEUROEPITHELIUM_UP	Details ...	86	-0.380447	-1.22743	0.205941	0.374792	1	2122	tags=17%, list=10%, signal=19%
1172	JAZAG_TGFB1_SIGNALING_DN	Details ...	32	-0.342419	-1.22735	0.198364	0.3746	1	3910	tags=25%, list=19%, signal=31%
1173	RAMASWAMY_METASTASIS_DN	Details ...	57	-0.308287	-1.22712	0.0933063	0.374706	1	4618	tags=33%, list=22%, signal=43%
1174	BUDHU_LIVER_CANCER_METASTASIS_UP	Details ...	7	-0.705212	-1.22711	0.215116	0.374408	1	794	tags=29%, list=4%, signal=30%
1175	REACTOME_TRANSLOCATION_OF_ZAP70_TO_IMMUNOLOGICAL_SYNAPSE	Details ...	18	-0.559761	-1.22663	0.195122	0.375051	1	223	tags=11%, list=1%, signal=11%
1176	LOPEZ_MESOTHELIOMA_SURVIVAL_OVERALL_UP	Details ...	7	-0.688044	-1.22639	0.157692	0.375179	1	2606	tags=43%, list=13%, signal=49%
1177	KEGG_LONG_TERM_DEPRESSION	Details ...	67	-0.307376	-1.22583	0.132673	0.375909	1	3233	tags=19%, list=16%, signal=23%
1178	ROETH_TERT_TARGETS_UP	Details ...	8	-0.568286	-1.22565	0.228175	0.375941	1	2421	tags=38%, list=12%, signal=42%
1179	CHOW_RASSF1_TARGETS_DN	Details ...	25	-0.360865	-1.22507	0.136538	0.376856	1	3737	tags=24%, list=18%, signal=29%
1180	MATTIOLI_MULTIPLE_MYELOMA_SUBGROUPS	Details ...	17	-0.594177	-1.22502	0.176938	0.376665	1	1238	tags=29%, list=6%, signal=31%
1181	BERTUCCI_MEDULLARY_VS_DUCTAL_BREAST_CANCER_UP	Details ...	177	-0.336604	-1.22481	0.198095	0.376757	1	2562	tags=21%, list=12%, signal=24%
1182	UEDA_PERIFERAL_CLOCK	Details ...	128	-0.251673	-1.22471	0.0668016	0.376589	1	1957	tags=13%, list=9%, signal=14%
1183	REACTOME_SIGNALING_IN_IMMUNE_SYSTEM	Details ...	322	-0.33059	-1.22461	0.141153	0.376482	1	3211	tags=20%, list=16%, signal=24%
1184	RUTELLA_RESPONSE_TO_HGF_DN	Details ...	215	-0.296033	-1.22461	0.115619	0.376171	1	3914	tags=26%, list=19%, signal=32%
1185	ALONSO_METASTASIS_DN	Details ...	22	-0.409854	-1.22447	0.149798	0.376126	1	1998	tags=18%, list=10%, signal=20%
1186	BIOCARTA_AKAP13_PATHWAY	Details ...	9	-0.462973	-1.22415	0.264228	0.376374	1	3547	tags=33%, list=17%, signal=40%
1187	STEARMAN_LUNG_CANCER_EARLY_VS_LATE_UP	Details ...	103	-0.308429	-1.22347	0.185404	0.377336	1	3069	tags=21%, list=15%, signal=25%
1188	FONTAINE_PAPILLARY_THYROID_CARCINOMA_UP	Details ...	58	-0.413947	-1.22295	0.217565	0.378078	1	2241	tags=21%, list=11%, signal=23%
1189	GENTILE_UV_LOW_DOSE_DN	Details ...	18	-0.551709	-1.22284	0.214	0.378018	1	515	tags=22%, list=2%, signal=23%
1190	GENTILE_UV_LOW_DOSE_UP	Details ...	18	-0.551709	-1.22284	0.214	0.3777	1	515	tags=22%, list=2%, signal=23%
1191	VALK_AML_CLUSTER_3	Details ...	33	-0.568289	-1.22277	0.200864	0.377519	1	1953	tags=24%, list=9%, signal=27%
1192	SASAKI_TARGETS_OF_TP73_AND_TP63	Details ...	8	-0.484785	-1.22276	0.235294	0.377214	1	5785	tags=75%, list=28%, signal=104%
1193	REACTOME_GLUCONEOGENESIS	Details ...	30	-0.463032	-1.22255	0.145914	0.377329	1	666	tags=13%, list=3%, signal=14%
1194	IVANOVA_HEMATOPOIESIS_STEM_CELL	Details ...	76	-0.372688	-1.22235	0.118474	0.377374	1	3069	tags=26%, list=15%, signal=31%
1195	SABATES_COLORECTAL_ADENOMA_SIZE_UP	Details ...	18	-0.405467	-1.22203	0.216891	0.377693	1	4378	tags=39%, list=21%, signal=49%
1196	CROMER_METASTASIS_UP	Details ...	44	-0.384303	-1.22192	0.205451	0.377611	1	4276	tags=32%, list=21%, signal=40%
1197	STARK_HYPPOCAMPUS_22Q11_DELETION_DN	Details ...	16	-0.495875	-1.22151	0.238193	0.378084	1	5937	tags=50%, list=29%, signal=70%
1198	HOQUE_METHYLATED_IN_CANCER	Details ...	54	-0.351989	-1.22142	0.128405	0.377931	1	1109	tags=13%, list=5%, signal=14%
1199	BOYAULT_LIVER_CANCER_SUBCLASS_G6_DN	Details ...	18	-0.547688	-1.22106	0.227092	0.378316	1	1780	tags=28%, list=9%, signal=30%
1200	DAVICIONI_MOLECULAR_ARMS_VS_ERMS_DN	Details ...	160	-0.347587	-1.2205	0.301587	0.379007	1	3083	tags=24%, list=15%, signal=28%
1201	FLECHNER_BIOPSY_KIDNEY_TRANSPLANT_REJECTED_VS_OK_UP	Details ...	81	-0.403339	-1.22032	0.241176	0.379044	1	2288	tags=15%, list=11%, signal=17%
1202	REACTOME_POST_CHAPERONIN_TUBULIN_FOLDING_PATHWAY	Details ...	11	-0.470698	-1.21942	0.234592	0.380598	1	1007	tags=18%, list=5%, signal=19%
1203	KEGG_GLYCOSPHINGOLIPID_BIOSYNTHESIS_GLOBO_SERIES	Details ...	14	-0.530986	-1.21916	0.199203	0.380809	1	5702	tags=71%, list=28%, signal=99%
1204	VERRECCHIA_EARLY_RESPONSE_TO_TGFB1	Details ...	49	-0.463249	-1.21866	0.233716	0.381552	1	3625	tags=33%, list=18%, signal=40%
1205	CERVERA_SDHB_TARGETS_2	Details ...	106	-0.520618	-1.21831	0.230453	0.381859	1	1560	tags=27%, list=8%, signal=29%
1206	VANTVEER_BREAST_CANCER_ESR1_DN	Details ...	207	-0.282773	-1.21817	0.088	0.381762	1	3262	tags=22%, list=16%, signal=26%
1207	SCIBETTA_KDM5B_TARGETS_UP	Details ...	16	-0.424506	-1.21802	0.279592	0.381719	1	3562	tags=38%, list=17%, signal=45%
1208	SATO_SILENCED_BY_METHYLATION_IN_PANCREATIC_CANCER_2	Details ...	43	-0.340135	-1.21802	0.0843137	0.381403	1	1848	tags=16%, list=9%, signal=18%
1209	KEGG_VASCULAR_SMOOTH_MUSCLE_CONTRACTION	Details ...	110	-0.274982	-1.21793	0.0802348	0.381283	1	3236	tags=15%, list=16%, signal=17%
1210	LE_SKI_TARGETS_DN	Details ...	5	-0.817977	-1.21766	0.256461	0.381465	1	1259	tags=60%, list=6%, signal=64%
1211	REACTOME_OPIOID_SIGNALLING	Details ...	81	-0.314934	-1.21766	0.109091	0.381152	1	1410	tags=11%, list=7%, signal=12%
1212	XU_GH1_AUTOCRINE_TARGETS_UP	Details ...	157	-0.302084	-1.21765	0.0981595	0.38086	1	4609	tags=24%, list=22%, signal=31%
1213	FLOTHO_PEDIATRIC_ALL_THERAPY_RESPONSE_UP	Details ...	49	-0.323581	-1.21744	0.236	0.380953	1	3499	tags=16%, list=17%, signal=20%
1214	SHIPP_DLBCL_VS_FOLLICULAR_LYMPHOMA_DN	Details ...	44	-0.396414	-1.21712	0.208421	0.381283	1	4348	tags=27%, list=21%, signal=34%
1215	HEIDENBLAD_AMPLIFIED_IN_BONE_CANCER	Details ...	6	-0.575122	-1.21692	0.273092	0.381369	1	2897	tags=50%, list=14%, signal=58%
1216	REACTOME_PLATELET_AGGREGATION_PLUG_FORMATION	Details ...	26	-0.407792	-1.21674	0.186275	0.381402	1	3700	tags=27%, list=18%, signal=33%
1217	VALK_AML_CLUSTER_5	Details ...	29	-0.396359	-1.21618	0.135135	0.382233	1	2492	tags=24%, list=12%, signal=27%
1218	FUJII_YBX1_TARGETS_UP	Details ...	26	-0.502686	-1.21604	0.200397	0.382202	1	4348	tags=35%, list=21%, signal=44%
1219	REACTOME_INORGANIC_CATION_ANION_SLC_TRANSPORTERS	Details ...	91	-0.393124	-1.21559	0.189453	0.382763	1	3021	tags=27%, list=15%, signal=32%
1220	WANG_CLIM2_TARGETS_UP	Details ...	224	-0.278091	-1.21536	0.0972222	0.382875	1	3350	tags=21%, list=16%, signal=25%
1221	CROONQUIST_STROMAL_STIMULATION_UP	Details ...	45	-0.476901	-1.2148	0.197581	0.383748	1	594	tags=13%, list=3%, signal=14%
1222	WINNEPENNINCKX_MELANOMA_METASTASIS_DN	Details ...	43	-0.398535	-1.21425	0.23614	0.384543	1	4272	tags=33%, list=21%, signal=41%
1223	KEGG_RENIN_ANGIOTENSIN_SYSTEM	Details ...	16	-0.482861	-1.21409	0.198745	0.384464	1	2335	tags=19%, list=11%, signal=21%
1224	CHANDRAN_METASTASIS_TOP50_DN	Details ...	13	-0.513929	-1.21388	0.206544	0.384581	1	1963	tags=23%, list=10%, signal=25%
1225	KIM_MYCN_AMPLIFICATION_TARGETS_DN	Details ...	78	-0.377019	-1.21381	0.251037	0.384376	1	3770	tags=31%, list=18%, signal=38%
1226	KEGG_GRAFT_VERSUS_HOST_DISEASE	Details ...	37	-0.499374	-1.2138	0.29783	0.384088	1	3055	tags=27%, list=15%, signal=32%
1227	REACTOME_TCR_SIGNALING	Details ...	57	-0.334196	-1.2129	0.157576	0.385519	1	2906	tags=18%, list=14%, signal=20%
1228	BANDRES_RESPONSE_TO_CARMUSTIN_MGMT_24HR_UP	Details ...	8	-0.554622	-1.2127	0.220307	0.385571	1	220	tags=13%, list=1%, signal=13%
1229	CHEBOTAEV_GR_TARGETS_UP	Details ...	65	-0.30542	-1.21202	0.0721248	0.386478	1	2594	tags=18%, list=13%, signal=21%
1230	VALK_AML_CLUSTER_6	Details ...	32	-0.477813	-1.21196	0.201232	0.386287	1	1131	tags=16%, list=5%, signal=17%
1231	DAVICIONI_MOLECULAR_ARMS_VS_ERMS_UP	Details ...	294	-0.316757	-1.21174	0.166667	0.386433	1	3455	tags=24%, list=17%, signal=29%
1232	BOYLAN_MULTIPLE_MYELOMA_D_CLUSTER_UP	Details ...	26	-0.359005	-1.21155	0.212425	0.386384	1	1836	tags=19%, list=9%, signal=21%
1233	REACTOME_CLASS_A1_RHODOPSIN_LIKE_RECEPTORS	Details ...	254	-0.367527	-1.21137	0.165669	0.386377	1	3850	tags=22%, list=19%, signal=27%
1234	REACTOME_G_ALPHA_S_SIGNALLING_EVENTS	Details ...	118	-0.316872	-1.21067	0.134969	0.387387	1	1651	tags=10%, list=8%, signal=11%
1235	CHIANG_LIVER_CANCER_SUBCLASS_UNANNOTATED_UP	Details ...	27	-0.463576	-1.21058	0.212058	0.387206	1	3568	tags=30%, list=17%, signal=36%
1236	YAO_TEMPORAL_RESPONSE_TO_PROGESTERONE_CLUSTER_16	Details ...	71	-0.365346	-1.21042	0.167355	0.387215	1	3532	tags=28%, list=17%, signal=34%
1237	NAKAMURA_BRONCHIAL_AND_BRONCHIOLAR_EPITHELIA	Details ...	7	-0.642719	-1.21004	0.245545	0.387556	1	101	tags=14%, list=0%, signal=14%
1238	GARGALOVIC_RESPONSE_TO_OXIDIZED_PHOSPHOLIPIDS_GREY_DN	Details ...	61	-0.379799	-1.20969	0.207039	0.387882	1	1825	tags=16%, list=9%, signal=18%
1239	BIOCARTA_PARKIN_PATHWAY	Details ...	11	-0.51273	-1.20935	0.273438	0.388201	1	3067	tags=27%, list=15%, signal=32%
1240	SENESE_HDAC1_TARGETS_DN	Details ...	208	-0.385113	-1.20924	0.204499	0.388075	1	3484	tags=27%, list=17%, signal=33%
1241	YEMELYANOV_GR_TARGETS_DN	Details ...	9	-0.486958	-1.20922	0.322382	0.387806	1	5681	tags=56%, list=28%, signal=77%
1242	YANAGISAWA_LUNG_CANCER_RECURRENCE	Details ...	6	-0.7742	-1.20891	0.222689	0.388111	1	298	tags=17%, list=1%, signal=17%
1243	MCCLUNG_CREB1_TARGETS_DN	Details ...	50	-0.31604	-1.20873	0.183838	0.388145	1	3233	tags=18%, list=16%, signal=21%
1244	KEGG_TOLL_LIKE_RECEPTOR_SIGNALING_PATHWAY	Details ...	98	-0.361179	-1.2087	0.133466	0.387888	1	2518	tags=17%, list=12%, signal=20%
1245	LEE_METASTASIS_AND_ALTERNATIVE_SPLICING_DN	Details ...	41	-0.454662	-1.20801	0.2	0.388922	1	1998	tags=17%, list=10%, signal=19%
1246	REACTOME_GENERATION_OF_SECOND_MESSENGER_MOLECULES	Details ...	31	-0.447824	-1.20735	0.222892	0.389882	1	2906	tags=23%, list=14%, signal=26%
1247	DEBOSSCHER_NFKB_TARGETS_REPRESSED_BY_GLUCOCORTICOIDS	Details ...	5	-0.808564	-1.20602	0.253411	0.392011	1	794	tags=40%, list=4%, signal=42%
1248	REACTOME_GLUCOSE_METABOLISM	Details ...	55	-0.371733	-1.20599	0.147059	0.391751	1	666	tags=9%, list=3%, signal=9%
1249	TURASHVILI_BREAST_NORMAL_DUCTAL_VS_LOBULAR_DN	Details ...	7	-0.568557	-1.20593	0.207188	0.39155	1	959	tags=29%, list=5%, signal=30%
1250	ZHAN_V2_LATE_DIFFERENTIATION_GENES	Details ...	32	-0.364726	-1.20516	0.238477	0.392718	1	1399	tags=16%, list=7%, signal=17%
1251	YAGI_AML_WITH_INV_16_TRANSLOCATION	Details ...	391	-0.249954	-1.20481	0.0775194	0.393099	1	3885	tags=19%, list=19%, signal=23%
1252	REACTOME_EICOSANOID_LIGAND_BINDING_RECEPTORS	Details ...	15	-0.483499	-1.20466	0.210744	0.393083	1	3552	tags=27%, list=17%, signal=32%
1253	WANG_ESOPHAGUS_CANCER_VS_NORMAL_DN	Details ...	81	-0.318011	-1.20449	0.182342	0.393128	1	2640	tags=21%, list=13%, signal=24%
1254	PASTURAL_RIZ1_TARGETS_UP	Details ...	7	-0.647625	-1.20427	0.239766	0.39329	1	1030	tags=29%, list=5%, signal=30%
1255	DAZARD_UV_RESPONSE_CLUSTER_G1	Details ...	36	-0.324319	-1.20408	0.22268	0.393341	1	5214	tags=33%, list=25%, signal=45%
1256	LUI_THYROID_CANCER_CLUSTER_1	Details ...	47	-0.429008	-1.20401	0.229645	0.393125	1	4259	tags=40%, list=21%, signal=51%
1257	ZEMBUTSU_SENSITIVITY_TO_FLUOROURACIL	Details ...	6	-0.682083	-1.20385	0.255102	0.39312	1	1526	tags=33%, list=7%, signal=36%
1258	SPIELMAN_LYMPHOBLAST_EUROPEAN_VS_ASIAN_2FC_DN	Details ...	14	-0.538512	-1.20366	0.244141	0.393139	1	1651	tags=21%, list=8%, signal=23%
1259	NAKAMURA_TUMOR_ZONE_PERIPHERAL_VS_CENTRAL_UP	Details ...	246	-0.266693	-1.20314	0.0997963	0.393862	1	2325	tags=15%, list=11%, signal=17%
1260	NIELSEN_SCHWANNOMA_DN	Details ...	5	-0.668617	-1.20283	0.192225	0.394205	1	1994	tags=40%, list=10%, signal=44%
1261	HELLER_HDAC_TARGETS_DN	Details ...	247	-0.297279	-1.20178	0.0985626	0.395915	1	2296	tags=15%, list=11%, signal=16%
1262	REACTOME_GRB2_SOS_PROVIDES_LINKAGE_TO_MAPK_SIGNALING_FOR_INTERGRINS_	Details ...	15	-0.451026	-1.2016	0.234951	0.395923	1	3700	tags=33%, list=18%, signal=41%
1263	TAVAZOIE_METASTASIS	Details ...	100	-0.324966	-1.20126	0.0945674	0.39626	1	3063	tags=21%, list=15%, signal=25%
1264	FARMER_BREAST_CANCER_CLUSTER_3	Details ...	13	-0.421276	-1.20086	0.190184	0.396763	1	2100	tags=38%, list=10%, signal=43%
1265	BOQUEST_STEM_CELL_DN	Details ...	7	-0.537074	-1.2008	0.265849	0.396593	1	4642	tags=57%, list=23%, signal=74%
1266	DER_IFN_ALPHA_RESPONSE_DN	Details ...	3	-0.728146	-1.2003	0.252567	0.39721	1	5605	tags=100%, list=27%, signal=137%
1267	XU_RESPONSE_TO_TRETINOIN_UP	Details ...	12	-0.478068	-1.20017	0.245436	0.39717	1	2702	tags=33%, list=13%, signal=38%
1268	NIELSEN_SYNOVIAL_SARCOMA_DN	Details ...	8	-0.658506	-1.20007	0.254902	0.397044	1	1027	tags=25%, list=5%, signal=26%
1269	REACTOME_RECYCLING_OF_BILE_ACIDS_AND_SALTS	Details ...	11	-0.731047	-1.20004	0.227181	0.396796	1	694	tags=27%, list=3%, signal=28%
1270	SHEPARD_CRUSH_AND_BURN_MUTANT_UP	Details ...	140	-0.279015	-1.19997	0.118012	0.39659	1	823	tags=9%, list=4%, signal=9%
1271	GENTILE_UV_RESPONSE_CLUSTER_D5	Details ...	27	-0.306861	-1.19995	0.20625	0.396324	1	2362	tags=11%, list=11%, signal=13%
1272	WONG_ENDMETRIUM_CANCER_DN	Details ...	39	-0.342691	-1.19955	0.100775	0.396757	1	1505	tags=10%, list=7%, signal=11%
1273	KEGG_ALDOSTERONE_REGULATED_SODIUM_REABSORPTION	Details ...	40	-0.313917	-1.19873	0.147117	0.398037	1	4582	tags=30%, list=22%, signal=39%
1274	LE_SKI_TARGETS_UP	Details ...	16	-0.611929	-1.19872	0.190377	0.397745	1	1249	tags=25%, list=6%, signal=27%
1275	CHEOK_RESPONSE_TO_MERCAPTOPURINE_AND_HD_MTX_UP	Details ...	5	-0.64889	-1.1985	0.2881	0.397811	1	2647	tags=40%, list=13%, signal=46%
1276	BIOCARTA_CREB_PATHWAY	Details ...	26	-0.303558	-1.1981	0.193159	0.398265	1	3547	tags=19%, list=17%, signal=23%
1277	BIOCARTA_STATHMIN_PATHWAY	Details ...	18	-0.443832	-1.19735	0.201663	0.39938	1	3547	tags=22%, list=17%, signal=27%
1278	RUGO_RESPONSE_TO_4NQO	Details ...	18	-0.407646	-1.19726	0.217391	0.399214	1	4654	tags=39%, list=23%, signal=50%
1279	KYNG_DNA_DAMAGE_BY_4NQO	Details ...	18	-0.407646	-1.19726	0.217391	0.398902	1	4654	tags=39%, list=23%, signal=50%
1280	STEARMAN_TUMOR_FIELD_EFFECT_UP	Details ...	32	-0.575269	-1.19659	0.191033	0.399762	1	2209	tags=25%, list=11%, signal=28%
1281	REACTOME_BETACATENIN_PHOSPHORYLATION_CASCADE	Details ...	13	-0.412966	-1.19649	0.246	0.399685	1	4935	tags=46%, list=24%, signal=61%
1282	DORN_ADENOVIRUS_INFECTION_24HR_DN	Details ...	36	-0.335662	-1.19631	0.185185	0.399741	1	4948	tags=36%, list=24%, signal=47%
1283	ZHOU_INFLAMMATORY_RESPONSE_FIMA_DN	Details ...	247	-0.300679	-1.19618	0.127273	0.399675	1	2837	tags=20%, list=14%, signal=23%
1284	MELLMAN_TUT1_TARGETS_DN	Details ...	47	-0.310362	-1.19562	0.17154	0.400386	1	3459	tags=19%, list=17%, signal=23%
1285	LUI_THYROID_CANCER_PAX8_PPARG_DN	Details ...	38	-0.332067	-1.19539	0.25498	0.400494	1	2941	tags=13%, list=14%, signal=15%
1286	PETRETTO_BLOOD_PRESSURE_UP	Details ...	11	-0.511564	-1.19492	0.24109	0.401048	1	3708	tags=27%, list=18%, signal=33%
1287	YANG_BREAST_CANCER_ESR1_LASER_UP	Details ...	25	-0.393959	-1.19471	0.161654	0.401132	1	2055	tags=24%, list=10%, signal=27%
1288	ELLWOOD_MYC_TARGETS_UP	Details ...	11	-0.436298	-1.1936	0.183716	0.402938	1	2013	tags=27%, list=10%, signal=30%
1289	WONG_IFNA2_RESISTANCE_DN	Details ...	15	-0.510357	-1.19354	0.283702	0.402747	1	3358	tags=33%, list=16%, signal=40%
1290	BIOCARTA_HER2_PATHWAY	Details ...	22	-0.419086	-1.19269	0.193416	0.404055	1	3055	tags=27%, list=15%, signal=32%
1291	REACTOME_FURTHER_PLATELET_RELEASATE	Details ...	22	-0.40109	-1.19217	0.248954	0.40473	1	129	tags=5%, list=1%, signal=5%
1292	BIOCARTA_CBL_PATHWAY	Details ...	12	-0.503208	-1.19118	0.175337	0.406185	1	2549	tags=25%, list=12%, signal=29%
1293	LIANG_HEMATOPOIESIS_STEM_CELL_NUMBER_LARGE_VS_TINY_UP	Details ...	31	-0.398543	-1.19111	0.222222	0.406043	1	1630	tags=16%, list=8%, signal=17%
1294	VALK_AML_WITH_EVI1	Details ...	24	-0.43042	-1.19104	0.204593	0.405839	1	3255	tags=29%, list=16%, signal=35%
1295	REACTOME_XENOBIOTICS	Details ...	15	-0.7056	-1.19099	0.274354	0.405625	1	3688	tags=53%, list=18%, signal=65%
1296	LANDIS_ERBB2_BREAST_PRENEOPLASTIC_UP	Details ...	17	-0.467053	-1.19073	0.146998	0.405747	1	1323	tags=24%, list=6%, signal=25%
1297	BROWNE_HCMV_INFECTION_20HR_DN	Details ...	107	-0.294769	-1.19061	0.0854369	0.40569	1	2545	tags=19%, list=12%, signal=21%
1298	SHIRAISHI_PLZF_TARGETS_UP	Details ...	8	-0.764056	-1.19051	0.185771	0.405554	1	364	tags=38%, list=2%, signal=38%
1299	REACTOME_HEMOSTASIS	Details ...	262	-0.308541	-1.19024	0.129771	0.405753	1	3346	tags=21%, list=16%, signal=25%
1300	VALK_AML_WITH_FLT3_ITD	Details ...	39	-0.470828	-1.19012	0.204969	0.40566	1	2702	tags=31%, list=13%, signal=35%
1301	ZHANG_PROLIFERATING_VS_QUIESCENT	Details ...	47	-0.308281	-1.18924	0.232465	0.406966	1	1459	tags=11%, list=7%, signal=11%
1302	GNATENKO_PLATELET_SIGNATURE	Details ...	33	-0.360998	-1.18909	0.245436	0.406911	1	3025	tags=21%, list=15%, signal=25%
1303	MARTINEZ_RB1_TARGETS_DN	Details ...	440	-0.26748	-1.18861	0.115538	0.407583	1	1710	tags=8%, list=8%, signal=9%
1304	LE_EGR2_TARGETS_DN	Details ...	96	-0.302965	-1.18805	0.207031	0.408324	1	4520	tags=28%, list=22%, signal=36%
1305	REACTOME_DOWNSTREAM_EVENTS_IN_GPCR_SIGNALING	Details ...	405	-0.327617	-1.18796	0.180162	0.408181	1	3552	tags=19%, list=17%, signal=23%
1306	TSUNODA_CISPLATIN_RESISTANCE_DN	Details ...	25	-0.458042	-1.18781	0.2	0.408151	1	1505	tags=28%, list=7%, signal=30%
1307	REACTOME_METABOLISM_OF_LIPIDS_AND_LIPOPROTEINS	Details ...	212	-0.307091	-1.18778	0.202	0.407895	1	3221	tags=20%, list=16%, signal=23%
1308	MCCABE_HOXC6_TARGETS_UP	Details ...	8	-0.536855	-1.18772	0.292731	0.407688	1	2429	tags=38%, list=12%, signal=42%
1309	GAUSSMANN_MLL_AF4_FUSION_TARGETS_E_UP	Details ...	75	-0.404697	-1.18755	0.154812	0.407698	1	3888	tags=35%, list=19%, signal=43%
1310	KAPOSI_LIVER_CANCER_POOR_SURVIVAL_DN	Details ...	6	-0.641264	-1.18722	0.307368	0.407959	1	1779	tags=33%, list=9%, signal=36%
1311	REACTOME_THROMBOXANE_SIGNALLING_THROUGH_TP_RECEPTOR	Details ...	22	-0.329292	-1.18688	0.1917	0.408292	1	699	tags=9%, list=3%, signal=9%
1312	TOMIDA_METASTASIS_DN	Details ...	14	-0.480588	-1.18625	0.17341	0.409183	1	1892	tags=36%, list=9%, signal=39%
1313	KEGG_NON_SMALL_CELL_LUNG_CANCER	Details ...	52	-0.336379	-1.18603	0.279762	0.409292	1	3951	tags=25%, list=19%, signal=31%
1314	GAUSSMANN_MLL_AF4_FUSION_TARGETS_G_UP	Details ...	154	-0.306447	-1.18596	0.163223	0.409105	1	2432	tags=14%, list=12%, signal=16%
1315	BIOCARTA_EIF2_PATHWAY	Details ...	11	-0.500464	-1.18592	0.301031	0.40888	1	3351	tags=45%, list=16%, signal=54%
1316	WATTEL_AUTONOMOUS_THYROID_ADENOMA_UP	Details ...	20	-0.491158	-1.18476	0.298246	0.4107	1	1001	tags=20%, list=5%, signal=21%
1317	SAKAI_CHRONIC_HEPATITIS_VS_LIVER_CANCER_UP	Details ...	75	-0.329048	-1.18467	0.185114	0.410559	1	2329	tags=15%, list=11%, signal=16%
1318	SMID_BREAST_CANCER_RELAPSE_IN_LUNG_DN	Details ...	37	-0.39305	-1.18442	0.135354	0.410767	1	1044	tags=14%, list=5%, signal=14%
1319	VICENT_METASTASIS_UP	Details ...	13	-0.541308	-1.18425	0.25462	0.410771	1	2067	tags=31%, list=10%, signal=34%
1320	KEGG_PATHOGENIC_ESCHERICHIA_COLI_INFECTION	Details ...	45	-0.360741	-1.18211	0.275449	0.414562	1	2742	tags=16%, list=13%, signal=18%
1321	SMID_BREAST_CANCER_RELAPSE_IN_LIVER_UP	Details ...	6	-0.736046	-1.18122	0.329389	0.41586	1	3263	tags=50%, list=16%, signal=59%
1322	HELLER_HDAC_TARGETS_SILENCED_BY_METHYLATION_DN	Details ...	244	-0.27449	-1.18111	0.0805785	0.415749	1	2302	tags=14%, list=11%, signal=16%
1323	KEGG_GLYCOLYSIS_GLUCONEOGENESIS	Details ...	60	-0.350005	-1.18083	0.163968	0.415931	1	2586	tags=18%, list=13%, signal=21%
1324	WILLIAMS_ESR2_TARGETS_DN	Details ...	7	-0.729767	-1.18046	0.236515	0.416325	1	1651	tags=43%, list=8%, signal=47%
1325	POMEROY_MEDULLOBLASTOMA_PROGNOSIS_UP	Details ...	34	-0.444903	-1.18003	0.29572	0.416814	1	2515	tags=24%, list=12%, signal=27%
1326	GUTIERREZ_CHRONIC_LYMPHOCYTIC_LEUKEMIA_DN	Details ...	52	-0.437529	-1.17967	0.247485	0.417216	1	1034	tags=13%, list=5%, signal=14%
1327	FARMER_BREAST_CANCER_CLUSTER_4	Details ...	14	-0.407734	-1.17956	0.203319	0.417125	1	2100	tags=36%, list=10%, signal=40%
1328	DAZARD_UV_RESPONSE_CLUSTER_G4	Details ...	14	-0.490135	-1.1794	0.3174	0.417088	1	5456	tags=79%, list=26%, signal=107%
1329	KEGG_SPHINGOLIPID_METABOLISM	Details ...	30	-0.466949	-1.17892	0.297189	0.417743	1	3508	tags=43%, list=17%, signal=52%
1330	GAL_LEUKEMIC_STEM_CELL_UP	Details ...	118	-0.310035	-1.17835	0.219713	0.418517	1	1929	tags=14%, list=9%, signal=15%
1331	PASQUALUCCI_LYMPHOMA_BY_GC_STAGE_DN	Details ...	136	-0.259311	-1.17731	0.121086	0.420239	1	1567	tags=10%, list=8%, signal=11%
1332	TURASHVILI_BREAST_DUCTAL_CARCINOMA_VS_DUCTAL_NORMAL_UP	Details ...	35	-0.43073	-1.17557	0.164356	0.423194	1	2040	tags=20%, list=10%, signal=22%
1333	BROWNE_HCMV_INFECTION_48HR_DN	Details ...	461	-0.288238	-1.17513	0.19	0.423623	1	3191	tags=20%, list=15%, signal=23%
1334	ROZANOV_MMP14_TARGETS_DN	Details ...	31	-0.408936	-1.17467	0.195426	0.424187	1	1779	tags=19%, list=9%, signal=21%
1335	KEGG_VEGF_SIGNALING_PATHWAY	Details ...	71	-0.277656	-1.17448	0.237052	0.424253	1	3233	tags=18%, list=16%, signal=22%
1336	NIKOLSKY_BREAST_CANCER_6P24_P22_AMPLICON	Details ...	18	-0.577407	-1.17438	0.327198	0.42412	1	4073	tags=39%, list=20%, signal=48%
1337	WOO_LIVER_CANCER_RECURRENCE_UP	Details ...	98	-0.452077	-1.1742	0.24558	0.424121	1	2768	tags=31%, list=13%, signal=35%
1338	LUND_SILENCED_BY_METHYLATION	Details ...	16	-0.479087	-1.17363	0.218182	0.424845	1	90	tags=6%, list=0%, signal=6%
1339	BIOCARTA_NGF_PATHWAY	Details ...	17	-0.446577	-1.17261	0.225941	0.426448	1	2444	tags=24%, list=12%, signal=27%
1340	REACTOME_SIGNALING_BY_EGFR	Details ...	48	-0.28088	-1.1722	0.231225	0.426895	1	2325	tags=10%, list=11%, signal=12%
1341	NAKAJIMA_EOSINOPHIL	Details ...	19	-0.391746	-1.17187	0.1875	0.427291	1	3831	tags=32%, list=19%, signal=39%
1342	RASHI_RESPONSE_TO_IONIZING_RADIATION_6	Details ...	73	-0.354034	-1.1717	0.186858	0.4273	1	1957	tags=16%, list=9%, signal=18%
1343	NIKOLSKY_MUTATED_AND_AMPLIFIED_IN_BREAST_CANCER	Details ...	78	-0.245073	-1.17154	0.120148	0.427309	1	2803	tags=15%, list=14%, signal=18%
1344	BIOCARTA_EGFR_SMRTE_PATHWAY	Details ...	11	-0.499073	-1.17122	0.256863	0.427614	1	64	tags=9%, list=0%, signal=9%
1345	KOMMAGANI_TP63_GAMMA_TARGETS	Details ...	9	-0.537125	-1.17115	0.235756	0.427422	1	3928	tags=44%, list=19%, signal=55%
1346	LY_AGING_MIDDLE_UP	Details ...	13	-0.585365	-1.17023	0.26839	0.42887	1	794	tags=23%, list=4%, signal=24%
1347	SHAFFER_IRF4_MULTIPLE_MYELOMA_PROGRAM	Details ...	36	-0.319464	-1.16963	0.264479	0.429638	1	5366	tags=33%, list=26%, signal=45%
1348	BASSO_CD40_SIGNALING_UP	Details ...	93	-0.394226	-1.16925	0.240157	0.430027	1	4559	tags=35%, list=22%, signal=45%
1349	KEGG_PATHWAYS_IN_CANCER	Details ...	315	-0.288108	-1.16867	0.229412	0.430732	1	3071	tags=17%, list=15%, signal=19%
1350	KOYAMA_SEMA3B_TARGETS_UP	Details ...	198	-0.380989	-1.1684	0.237805	0.430914	1	3258	tags=23%, list=16%, signal=27%
1351	BROWNE_HCMV_INFECTION_1HR_DN	Details ...	207	-0.255482	-1.16787	0.112648	0.431563	1	3213	tags=17%, list=16%, signal=20%
1352	TSENG_IRS1_TARGETS_UP	Details ...	98	-0.281861	-1.16763	0.171908	0.431675	1	2207	tags=13%, list=11%, signal=15%
1353	KHETCHOUMIAN_TRIM24_TARGETS_UP	Details ...	45	-0.442039	-1.16727	0.218623	0.432048	1	1712	tags=27%, list=8%, signal=29%
1354	NIKOLSKY_BREAST_CANCER_7P15_AMPLICON	Details ...	11	-0.651094	-1.16719	0.334012	0.431869	1	2456	tags=45%, list=12%, signal=52%
1355	VART_KSHV_INFECTION_ANGIOGENIC_MARKERS_DN	Details ...	131	-0.324455	-1.16677	0.16888	0.432316	1	2639	tags=18%, list=13%, signal=21%
1356	REACTOME_REGULATION_OF_INSULIN_LIKE_GROWTH_FACTOR_ACTIVITY_BY_INSULIN_LIKE_GROWTH_FACTOR_BINDING_PROTEINS	Details ...	16	-0.576638	-1.16667	0.259766	0.432225	1	1545	tags=31%, list=7%, signal=34%
1357	LUI_THYROID_CANCER_CLUSTER_2	Details ...	38	-0.40563	-1.16655	0.236434	0.432109	1	1185	tags=16%, list=6%, signal=17%
1358	COLIN_PILOCYTIC_ASTROCYTOMA_VS_GLIOBLASTOMA_UP	Details ...	34	-0.483947	-1.16613	0.245509	0.432525	1	2157	tags=24%, list=10%, signal=26%
1359	CALVET_IRINOTECAN_SENSITIVE_VS_REVERTED_UP	Details ...	5	-0.488943	-1.16605	0.29207	0.432373	1	1384	tags=20%, list=7%, signal=21%
1360	REACTOME_PHASE_1_FUNCTIONALIZATION	Details ...	15	-0.518072	-1.16563	0.320329	0.432792	1	3688	tags=40%, list=18%, signal=49%
1361	LIU_CMYB_TARGETS_UP	Details ...	151	-0.322137	-1.16537	0.242	0.432916	1	2876	tags=23%, list=14%, signal=26%
1362	BARRIER_COLON_CANCER_RECURRENCE_UP	Details ...	35	-0.332038	-1.165	0.219008	0.433315	1	4411	tags=29%, list=21%, signal=36%
1363	REACTOME_ADHERENS_JUNCTIONS_INTERACTIONS	Details ...	26	-0.454688	-1.1646	0.300971	0.433674	1	1394	tags=15%, list=7%, signal=16%
1364	REACTOME_COPI_MEDIATED_TRANSPORT	Details ...	10	-0.498803	-1.1646	0.329435	0.433357	1	3653	tags=40%, list=18%, signal=49%
1365	THUM_SYSTOLIC_HEART_FAILURE_DN	Details ...	205	-0.311084	-1.16429	0.281059	0.433683	1	3707	tags=24%, list=18%, signal=29%
1366	IGARASHI_ATF4_TARGETS_DN	Details ...	81	-0.435068	-1.16423	0.252033	0.433469	1	2474	tags=21%, list=12%, signal=24%
1367	SHEDDEN_LUNG_CANCER_GOOD_SURVIVAL_A5	Details ...	62	-0.395756	-1.16341	0.301811	0.434736	1	1780	tags=16%, list=9%, signal=18%
1368	KEGG_PRIMARY_IMMUNODEFICIENCY	Details ...	35	-0.399807	-1.16312	0.283133	0.434938	1	2288	tags=14%, list=11%, signal=16%
1369	KEGG_VASOPRESSIN_REGULATED_WATER_REABSORPTION	Details ...	44	-0.335419	-1.163	0.246521	0.434861	1	3807	tags=23%, list=18%, signal=28%
1370	BIOCARTA_GRANULOCYTES_PATHWAY	Details ...	14	-0.572113	-1.16291	0.346516	0.434713	1	3132	tags=36%, list=15%, signal=42%
1371	LIU_PROSTATE_CANCER_UP	Details ...	83	-0.320287	-1.16102	0.276074	0.437854	1	2664	tags=18%, list=13%, signal=21%
1372	KEGG_CYTOKINE_CYTOKINE_RECEPTOR_INTERACTION	Details ...	245	-0.346351	-1.16102	0.205941	0.437537	1	4204	tags=27%, list=20%, signal=33%
1373	PARK_APL_PATHOGENESIS_UP	Details ...	12	-0.46088	-1.1608	0.279297	0.437668	1	199	tags=8%, list=1%, signal=8%
1374	ZHOU_INFLAMMATORY_RESPONSE_LIVE_DN	Details ...	330	-0.249627	-1.16059	0.156977	0.437743	1	3821	tags=22%, list=19%, signal=26%
1375	ZHOU_INFLAMMATORY_RESPONSE_LPS_DN	Details ...	330	-0.249627	-1.16059	0.156977	0.437425	1	3821	tags=22%, list=19%, signal=26%
1376	MASRI_RESISTANCE_TO_TAMOXIFEN_AND_AROMATASE_INHIBITORS_DN	Details ...	19	-0.474234	-1.16056	0.268537	0.437189	1	3073	tags=21%, list=15%, signal=25%
1377	BOGNI_TREATMENT_RELATED_MYELOID_LEUKEMIA_UP	Details ...	28	-0.375053	-1.16055	0.261194	0.436881	1	694	tags=7%, list=3%, signal=7%
1378	LI_LUNG_CANCER	Details ...	40	-0.31464	-1.16047	0.223969	0.436735	1	1440	tags=8%, list=7%, signal=8%
1379	DISTECHE_ESCAPED_FROM_X_INACTIVATION	Details ...	9	-0.58763	-1.15988	0.333333	0.437597	1	2658	tags=44%, list=13%, signal=51%
1380	BROCKE_APOPTOSIS_REVERSED_BY_IL6	Details ...	129	-0.353231	-1.15982	0.183333	0.437396	1	3742	tags=29%, list=18%, signal=35%
1381	BROWNE_HCMV_INFECTION_20HR_UP	Details ...	218	-0.250433	-1.15953	0.121032	0.437584	1	3462	tags=22%, list=17%, signal=26%
1382	LEE_METASTASIS_AND_ALTERNATIVE_SPLICING_UP	Details ...	71	-0.396448	-1.15924	0.289421	0.437798	1	3846	tags=35%, list=19%, signal=43%
1383	IWANAGA_CARCINOGENESIS_BY_KRAS_PTEN_UP	Details ...	136	-0.267621	-1.15851	0.135659	0.438917	1	3260	tags=21%, list=16%, signal=24%
1384	MARSON_FOXP3_TARGETS_STIMULATED_UP	Details ...	20	-0.440046	-1.15813	0.213115	0.439238	1	199	tags=10%, list=1%, signal=10%
1385	BOYAULT_LIVER_CANCER_SUBCLASS_G12_UP	Details ...	38	-0.301949	-1.15746	0.249505	0.440222	1	3120	tags=24%, list=15%, signal=28%
1386	REACTOME_DOWNSTREAM_TCR_SIGNALING	Details ...	40	-0.344439	-1.15707	0.221344	0.440575	1	2208	tags=13%, list=11%, signal=14%
1387	MCCLUNG_DELTA_FOSB_TARGETS_8WK	Details ...	43	-0.301032	-1.15597	0.270876	0.442403	1	4115	tags=26%, list=20%, signal=32%
1388	WATANABE_COLON_CANCER_MSI_VS_MSS_DN	Details ...	65	-0.411014	-1.15591	0.218623	0.44219	1	1484	tags=18%, list=7%, signal=20%
1389	BIOCARTA_CLASSIC_PATHWAY	Details ...	11	-0.57235	-1.15564	0.247012	0.442344	1	2283	tags=36%, list=11%, signal=41%
1390	SABATES_COLORECTAL_ADENOMA_UP	Details ...	124	-0.426523	-1.15561	0.187251	0.442092	1	2731	tags=25%, list=13%, signal=29%
1391	BOYAULT_LIVER_CANCER_SUBCLASS_G12_DN	Details ...	11	-0.522111	-1.15506	0.226121	0.442811	1	1261	tags=27%, list=6%, signal=29%
1392	BIOCARTA_ACE2_PATHWAY	Details ...	13	-0.569856	-1.15456	0.289308	0.443395	1	1260	tags=23%, list=6%, signal=25%
1393	RICKMAN_METASTASIS_DN	Details ...	239	-0.372375	-1.15451	0.307992	0.443175	1	3945	tags=26%, list=19%, signal=32%
1394	GAUSSMANN_MLL_AF4_FUSION_TARGETS_F_DN	Details ...	29	-0.370994	-1.1541	0.180113	0.443589	1	2723	tags=28%, list=13%, signal=32%
1395	UEDA_CENTRAL_CLOCK	Details ...	79	-0.261735	-1.15387	0.184713	0.44367	1	1957	tags=13%, list=9%, signal=14%
1396	ST_B_CELL_ANTIGEN_RECEPTOR	Details ...	39	-0.37602	-1.15311	0.322645	0.444802	1	2474	tags=26%, list=12%, signal=29%
1397	PAPASPYRIDONOS_UNSTABLE_ATEROSCLEROTIC_PLAQUE_DN	Details ...	37	-0.414022	-1.15305	0.264646	0.444597	1	4257	tags=43%, list=21%, signal=54%
1398	HOFMANN_MYELODYSPLASTIC_SYNDROM_HIGH_RISK_DN	Details ...	14	-0.448888	-1.15192	0.208333	0.446329	1	2803	tags=29%, list=14%, signal=33%
1399	ST_INTERFERON_GAMMA_PATHWAY	Details ...	9	-0.490111	-1.1519	0.287149	0.446031	1	3306	tags=44%, list=16%, signal=53%
1400	DAVIES_MULTIPLE_MYELOMA_VS_MGUS_UP	Details ...	7	-0.516124	-1.15145	0.343811	0.446621	1	3438	tags=29%, list=17%, signal=34%
1401	BEGUM_TARGETS_OF_PAX3_FOXO1_FUSION_AND_PAX3	Details ...	7	-0.578234	-1.15112	0.271579	0.446917	1	219	tags=14%, list=1%, signal=14%
1402	BIOCARTA_NTHI_PATHWAY	Details ...	23	-0.419385	-1.15099	0.33271	0.446882	1	5807	tags=43%, list=28%, signal=60%
1403	LINDGREN_BLADDER_CANCER_HIGH_RECURRENCE	Details ...	43	-0.424316	-1.15051	0.243295	0.447418	1	2243	tags=23%, list=11%, signal=26%
1404	AMIT_SERUM_RESPONSE_480_MCF10A	Details ...	37	-0.298082	-1.1505	0.188645	0.447113	1	1935	tags=16%, list=9%, signal=18%
1405	BENPORATH_PRC2_TARGETS	Details ...	566	-0.287787	-1.15006	0.179798	0.447567	1	2683	tags=15%, list=13%, signal=17%
1406	SAGIV_CD24_TARGETS_UP	Details ...	22	-0.335359	-1.14964	0.286	0.448049	1	3748	tags=32%, list=18%, signal=39%
1407	KORKOLA_CHORIOCARCINOMA_DN	Details ...	11	-0.556762	-1.14942	0.335391	0.448101	1	4160	tags=36%, list=20%, signal=46%
1408	SUZUKI_AMPLIFIED_IN_ORAL_CANCER	Details ...	16	-0.396073	-1.14889	0.273973	0.448809	1	3951	tags=31%, list=19%, signal=39%
1409	BIOCARTA_NO1_PATHWAY	Details ...	29	-0.391801	-1.14839	0.262042	0.449471	1	3547	tags=24%, list=17%, signal=29%
1410	MILI_PSEUDOPODIA_HAPTOTAXIS_DN	Details ...	534	-0.318775	-1.14816	0.280079	0.449603	1	4411	tags=30%, list=21%, signal=37%
1411	SA_MMP_CYTOKINE_CONNECTION	Details ...	14	-0.482888	-1.14802	0.262956	0.449542	1	3132	tags=43%, list=15%, signal=51%
1412	BANDRES_RESPONSE_TO_CARMUSTIN_MGMT_48HR_UP	Details ...	17	-0.370504	-1.14787	0.294004	0.449517	1	932	tags=12%, list=5%, signal=12%
1413	CHOI_ATL_STAGE_PREDICTOR	Details ...	33	-0.231646	-1.14575	0.274354	0.453022	1	5088	tags=33%, list=25%, signal=44%
1414	KUROKAWA_LIVER_CANCER_EARLY_RECURRENCE_DN	Details ...	5	-0.725056	-1.14542	0.307847	0.453325	1	2863	tags=60%, list=14%, signal=70%
1415	ENGELMANN_CANCER_PROGENITORS_UP	Details ...	45	-0.355297	-1.14526	0.235409	0.453298	1	2883	tags=27%, list=14%, signal=31%
1416	YAO_HOXA10_TARGETS_VIA_PROGESTERONE_UP	Details ...	70	-0.363331	-1.14524	0.28827	0.453013	1	2794	tags=23%, list=14%, signal=26%
1417	MILI_PSEUDOPODIA_CHEMOTAXIS_DN	Details ...	392	-0.329499	-1.14524	0.309804	0.452704	1	3167	tags=20%, list=15%, signal=23%
1418	REACTOME_REGULATION_OF_INSULIN_SECRETION	Details ...	194	-0.209503	-1.14495	0.219124	0.452923	1	2810	tags=10%, list=14%, signal=11%
1419	NOUZOVA_METHYLATED_IN_APL	Details ...	50	-0.308672	-1.14475	0.188605	0.452951	1	3081	tags=24%, list=15%, signal=28%
1420	TONKS_TARGETS_OF_RUNX1_RUNX1T1_FUSION_GRANULOCYTE_UP	Details ...	52	-0.285834	-1.14407	0.181298	0.45388	1	2372	tags=15%, list=12%, signal=17%
1421	TONKS_TARGETS_OF_RUNX1_RUNX1T1_FUSION_GRANULOCYTE_DN	Details ...	16	-0.427845	-1.14343	0.239754	0.454802	1	1995	tags=19%, list=10%, signal=21%
1422	LUI_THYROID_CANCER_CLUSTER_3	Details ...	22	-0.424186	-1.14324	0.346232	0.454792	1	93	tags=5%, list=0%, signal=5%
1423	BERENJENO_TRANSFORMED_BY_RHOA_FOREVER_DN	Details ...	31	-0.423568	-1.14192	0.282565	0.456894	1	3463	tags=39%, list=17%, signal=46%
1424	PARENT_MTOR_SIGNALING_UP	Details ...	514	-0.269931	-1.14169	0.275049	0.457012	1	3484	tags=23%, list=17%, signal=26%
1425	KEGG_STEROID_BIOSYNTHESIS	Details ...	17	-0.400391	-1.1415	0.305556	0.457041	1	4092	tags=29%, list=20%, signal=37%
1426	ST_JNK_MAPK_PATHWAY	Details ...	38	-0.428177	-1.14085	0.211297	0.457962	1	2728	tags=29%, list=13%, signal=33%
1427	REACTOME_GLUCAGON_TYPE_LIGAND_RECEPTORS	Details ...	32	-0.329834	-1.13962	0.234848	0.459982	1	436	tags=6%, list=2%, signal=6%
1428	REACTOME_POST_TRANSLATIONAL_PROTEIN_MODIFICATION	Details ...	39	-0.342762	-1.13921	0.297959	0.460375	1	4805	tags=41%, list=23%, signal=53%
1429	BIOCARTA_DC_PATHWAY	Details ...	22	-0.449805	-1.13899	0.319277	0.460413	1	2006	tags=9%, list=10%, signal=10%
1430	AMUNDSON_RESPONSE_TO_ARSENITE	Details ...	178	-0.286589	-1.13877	0.248062	0.460493	1	2716	tags=21%, list=13%, signal=24%
1431	KEGG_ADHERENS_JUNCTION	Details ...	73	-0.27214	-1.13873	0.259109	0.460269	1	5415	tags=32%, list=26%, signal=43%
1432	SATO_SILENCED_EPIGENETICALLY_IN_PANCREATIC_CANCER	Details ...	40	-0.342136	-1.1385	0.218075	0.46036	1	2057	tags=18%, list=10%, signal=19%
1433	NIELSEN_LIPOSARCOMA_DN	Details ...	5	-0.57299	-1.13812	0.256673	0.460679	1	1045	tags=40%, list=5%, signal=42%
1434	NUNODA_RESPONSE_TO_DASATINIB_IMATINIB_DN	Details ...	13	-0.485269	-1.13802	0.332673	0.460506	1	801	tags=23%, list=4%, signal=24%
1435	ROSS_AML_WITH_PML_RARA_FUSION	Details ...	73	-0.327629	-1.13756	0.277992	0.461051	1	2823	tags=21%, list=14%, signal=24%
1436	IIZUKA_RECURRENT_LIVER_CANCER	Details ...	9	-0.471023	-1.13736	0.259557	0.461085	1	830	tags=22%, list=4%, signal=23%
1437	KEGG_ABC_TRANSPORTERS	Details ...	44	-0.411843	-1.13677	0.293307	0.461906	1	2926	tags=30%, list=14%, signal=34%
1438	LINDGREN_BLADDER_CANCER_CLUSTER_3_DN	Details ...	198	-0.322988	-1.13674	0.243408	0.461651	1	3854	tags=27%, list=19%, signal=33%
1439	STREICHER_LSM1_TARGETS_UP	Details ...	40	-0.395728	-1.13671	0.317647	0.461394	1	3055	tags=33%, list=15%, signal=38%
1440	ZHAN_V1_LATE_DIFFERENTIATION_GENES_DN	Details ...	12	-0.39998	-1.13665	0.265226	0.461162	1	1794	tags=33%, list=9%, signal=36%
1441	ZHAN_MULTIPLE_MYELOMA_MS_DN	Details ...	40	-0.362046	-1.13656	0.274	0.460998	1	2036	tags=15%, list=10%, signal=17%
1442	HSC_MATURE_FETAL	Details ...	16	-0.471054	-1.13644	0.320312	0.460879	1	1007	tags=19%, list=5%, signal=20%
1443	MURAKAMI_UV_RESPONSE_1HR_UP	Details ...	11	-0.443958	-1.13619	0.275591	0.461011	1	402	tags=9%, list=2%, signal=9%
1444	REACTOME_PLC_GAMMA1_SIGNALLING	Details ...	33	-0.347651	-1.13619	0.258824	0.460692	1	3807	tags=21%, list=18%, signal=26%
1445	XU_HGF_TARGETS_REPRESSED_BY_AKT1_UP	Details ...	8	-0.504138	-1.13594	0.272727	0.460809	1	1950	tags=38%, list=9%, signal=41%
1446	REACTOME_ZINC_TRANSPORTATION	Details ...	17	-0.50681	-1.1353	0.338521	0.461641	1	2030	tags=18%, list=10%, signal=20%
1447	DER_IFN_GAMMA_RESPONSE_UP	Details ...	56	-0.383181	-1.13498	0.373281	0.461927	1	4021	tags=36%, list=20%, signal=44%
1448	BIOCARTA_PPARA_PATHWAY	Details ...	53	-0.317711	-1.13492	0.30064	0.461749	1	4743	tags=36%, list=23%, signal=46%
1449	KRIGE_RESPONSE_TO_TOSEDOSTAT_6HR_UP	Details ...	805	-0.30447	-1.13423	0.260274	0.462656	1	3083	tags=23%, list=15%, signal=26%
1450	WANG_RECURRENT_LIVER_CANCER_UP	Details ...	16	-0.387805	-1.13408	0.242105	0.462597	1	4395	tags=31%, list=21%, signal=40%
1451	REACTOME_EGFR_DOWNREGULATION	Details ...	24	-0.373996	-1.13392	0.323017	0.462542	1	64	tags=4%, list=0%, signal=4%
1452	RICKMAN_TUMOR_DIFFERENTIATED_WELL_VS_MODERATELY_UP	Details ...	95	-0.307648	-1.13334	0.25641	0.463274	1	4923	tags=35%, list=24%, signal=45%
1453	RUGO_STRESS_RESPONSE_SUBSET_H	Details ...	40	-0.318233	-1.13312	0.267327	0.46337	1	1786	tags=15%, list=9%, signal=16%
1454	KYNG_DNA_DAMAGE_BY_GAMMA_AND_UV_RADIATION	Details ...	40	-0.318233	-1.13312	0.267327	0.463052	1	1786	tags=15%, list=9%, signal=16%
1455	FERRARI_RESPONSE_TO_FENRETINIDE_DN	Details ...	5	-0.69514	-1.1331	0.337838	0.462766	1	1363	tags=40%, list=7%, signal=43%
1456	NEWMAN_ERCC6_TARGETS_DN	Details ...	33	-0.404575	-1.13246	0.311765	0.463577	1	1747	tags=15%, list=8%, signal=17%
1457	BIOCARTA_STEM_PATHWAY	Details ...	15	-0.42427	-1.13156	0.267932	0.464886	1	3055	tags=27%, list=15%, signal=31%
1458	HU_ANGIOGENESIS_UP	Details ...	15	-0.464769	-1.1307	0.323771	0.466159	1	4295	tags=47%, list=21%, signal=59%
1459	SMID_BREAST_CANCER_RELAPSE_IN_PLEURA_UP	Details ...	5	-0.600506	-1.13016	0.351967	0.466844	1	121	tags=20%, list=1%, signal=20%
1460	COWLING_MYCN_TARGETS	Details ...	35	-0.359247	-1.12967	0.221996	0.46737	1	2008	tags=17%, list=10%, signal=19%
1461	GOLDRATH_IMMUNE_MEMORY	Details ...	54	-0.304462	-1.12922	0.229755	0.467878	1	3317	tags=24%, list=16%, signal=29%
1462	REACTOME_AXON_GUIDANCE	Details ...	153	-0.329022	-1.12916	0.249516	0.467668	1	2982	tags=20%, list=14%, signal=23%
1463	VERRECCHIA_RESPONSE_TO_TGFB1_C3	Details ...	13	-0.527706	-1.12846	0.361446	0.4686	1	3054	tags=38%, list=15%, signal=45%
1464	SEITZ_NEOPLASTIC_TRANSFORMATION_BY_8P_DELETION_DN	Details ...	28	-0.46687	-1.12813	0.302326	0.468828	1	485	tags=11%, list=2%, signal=11%
1465	AMIT_EGF_RESPONSE_40_MCF10A	Details ...	19	-0.457323	-1.12729	0.31	0.470163	1	2988	tags=47%, list=15%, signal=55%
1466	KONDO_PROSTATE_CANCER_WITH_H3K27ME3	Details ...	145	-0.31187	-1.12722	0.212181	0.469943	1	1227	tags=7%, list=6%, signal=7%
1467	BIOCARTA_CCR5_PATHWAY	Details ...	15	-0.425559	-1.12666	0.319415	0.470697	1	4276	tags=33%, list=21%, signal=42%
1468	SARRIO_EPITHELIAL_MESENCHYMAL_TRANSITION_DN	Details ...	5	-0.623777	-1.12657	0.21063	0.470511	1	89	tags=20%, list=0%, signal=20%
1469	REACTOME_NOTCH_HLH_TRANSCRIPTION_PATHWAY	Details ...	9	-0.567713	-1.12521	0.422594	0.472731	1	1559	tags=22%, list=8%, signal=24%
1470	KANG_IMMORTALIZED_BY_TERT_UP	Details ...	85	-0.321104	-1.12421	0.236893	0.474315	1	2879	tags=18%, list=14%, signal=20%
1471	SMID_BREAST_CANCER_RELAPSE_IN_PLEURA_DN	Details ...	27	-0.494514	-1.12379	0.322134	0.474782	1	4453	tags=41%, list=22%, signal=52%
1472	ZUCCHI_METASTASIS_UP	Details ...	23	-0.330925	-1.1237	0.344898	0.474611	1	5235	tags=39%, list=25%, signal=52%
1473	BROWNE_HCMV_INFECTION_30MIN_DN	Details ...	133	-0.27694	-1.12339	0.131679	0.474822	1	1943	tags=16%, list=9%, signal=17%
1474	BASSO_HAIRY_CELL_LEUKEMIA_UP	Details ...	5	-0.554236	-1.12333	0.328846	0.474615	1	4755	tags=40%, list=23%, signal=52%
1475	KEGG_ENDOMETRIAL_CANCER	Details ...	51	-0.340928	-1.12232	0.358149	0.476177	1	3951	tags=24%, list=19%, signal=29%
1476	KEGG_GLYCEROLIPID_METABOLISM	Details ...	43	-0.371508	-1.12226	0.322068	0.475946	1	4147	tags=33%, list=20%, signal=41%
1477	HATADA_METHYLATED_IN_LUNG_CANCER_DN	Details ...	27	-0.41414	-1.12215	0.339216	0.475825	1	3308	tags=26%, list=16%, signal=31%
1478	XU_HGF_SIGNALING_NOT_VIA_AKT1_48HR_DN	Details ...	16	-0.494675	-1.12177	0.3	0.476128	1	262	tags=13%, list=1%, signal=13%
1479	SPIELMAN_LYMPHOBLAST_EUROPEAN_VS_ASIAN_2FC_UP	Details ...	13	-0.53723	-1.12116	0.402415	0.476854	1	2314	tags=23%, list=11%, signal=26%
1480	REACTOME_REGULATION_OF_PYRUVATE_DEHYDROGENASE_COMPLEX	Details ...	11	-0.465736	-1.121	0.36701	0.476826	1	4370	tags=36%, list=21%, signal=46%
1481	KOINUMA_COLON_CANCER_MSI_DN	Details ...	12	-0.516378	-1.12091	0.307241	0.476658	1	2189	tags=33%, list=11%, signal=37%
1482	GAUSSMANN_MLL_AF4_FUSION_TARGETS_B_DN	Details ...	5	-0.682296	-1.12073	0.390756	0.476708	1	1560	tags=40%, list=8%, signal=43%
1483	REACTOME_INNATE_IMMUNITY_SIGNALING	Details ...	105	-0.321648	-1.12054	0.259328	0.47674	1	2518	tags=17%, list=12%, signal=19%
1484	KEGG_AUTOIMMUNE_THYROID_DISEASE	Details ...	49	-0.397541	-1.12022	0.337325	0.47689	1	1040	tags=10%, list=5%, signal=11%
1485	SETLUR_PROSTATE_CANCER_TMPRSS2_ERG_FUSION_UP	Details ...	63	-0.391326	-1.11983	0.236897	0.477274	1	1564	tags=13%, list=8%, signal=14%
1486	CHUNG_BLISTER_CYTOTOXICITY_UP	Details ...	116	-0.248892	-1.11954	0.176357	0.477446	1	1612	tags=9%, list=8%, signal=10%
1487	REACTOME_CELL_DEATH_SIGNALLING_VIA_NRAGE_NRIF_AND_NADE	Details ...	59	-0.269572	-1.11948	0.221532	0.477256	1	2762	tags=20%, list=13%, signal=23%
1488	ST_GAQ_PATHWAY	Details ...	27	-0.420997	-1.11654	0.300195	0.482129	1	2692	tags=33%, list=13%, signal=38%
1489	BRUNEAU_SEPTATION_VENTRICULAR	Details ...	10	-0.449707	-1.11638	0.3375	0.482052	1	6053	tags=50%, list=29%, signal=71%
1490	OHM_EMBRYONIC_CARCINOMA_DN	Details ...	8	-0.430392	-1.11576	0.341603	0.48287	1	1109	tags=25%, list=5%, signal=26%
1491	REACTOME_NUCLEAR_RECEPTOR_TRANSCRIPTION_PATHWAY	Details ...	47	-0.297186	-1.11571	0.276289	0.482611	1	4631	tags=30%, list=22%, signal=38%
1492	WILLIAMS_ESR1_TARGETS_DN	Details ...	5	-0.777446	-1.11521	0.346614	0.483172	1	1775	tags=60%, list=9%, signal=66%
1493	BIOCARTA_HIF_PATHWAY	Details ...	14	-0.455397	-1.11483	0.322957	0.483582	1	2639	tags=21%, list=13%, signal=25%
1494	KEGG_ALLOGRAFT_REJECTION	Details ...	34	-0.480898	-1.11419	0.375758	0.484418	1	4559	tags=35%, list=22%, signal=45%
1495	KEGG_TYPE_I_DIABETES_MELLITUS	Details ...	40	-0.442859	-1.11406	0.374502	0.484328	1	4128	tags=35%, list=20%, signal=44%
1496	YAUCH_HEDGEHOG_SIGNALING_PARACRINE_DN	Details ...	200	-0.280498	-1.11379	0.196597	0.484557	1	2785	tags=18%, list=14%, signal=20%
1497	STARK_PREFRONTAL_CORTEX_22Q11_DELETION_UP	Details ...	157	-0.291331	-1.11334	0.284861	0.485017	1	3250	tags=19%, list=16%, signal=23%
1498	LINDGREN_BLADDER_CANCER_CLUSTER_2A_DN	Details ...	124	-0.300922	-1.11303	0.332685	0.485241	1	4506	tags=34%, list=22%, signal=43%
1499	HAHTOLA_CTCL_PATHOGENESIS	Details ...	13	-0.3577	-1.11297	0.261147	0.485014	1	4787	tags=38%, list=23%, signal=50%
1500	GALE_APL_WITH_FLT3_MUTATED_UP	Details ...	46	-0.374713	-1.11188	0.329939	0.48662	1	1556	tags=15%, list=8%, signal=16%
1501	BIOCARTA_PGC1A_PATHWAY	Details ...	22	-0.369126	-1.11177	0.318271	0.48648	1	1968	tags=14%, list=10%, signal=15%
1502	BROWNE_HCMV_INFECTION_14HR_DN	Details ...	273	-0.256018	-1.11146	0.183267	0.486675	1	2775	tags=16%, list=13%, signal=18%
1503	WANG_RESPONSE_TO_FORSKOLIN_DN	Details ...	9	-0.568845	-1.11095	0.366534	0.487233	1	1163	tags=22%, list=6%, signal=24%
1504	MCMURRAY_TP53_HRAS_COOPERATION_RESPONSE_DN	Details ...	62	-0.400816	-1.11072	0.218295	0.487378	1	1616	tags=21%, list=8%, signal=23%
1505	VANHARANTA_UTERINE_FIBROID_UP	Details ...	42	-0.365379	-1.11069	0.297405	0.487106	1	2871	tags=19%, list=14%, signal=22%
1506	GOTTWEIN_TARGETS_OF_KSHV_MIR_K12_11	Details ...	53	-0.275627	-1.11032	0.294231	0.487548	1	3436	tags=23%, list=17%, signal=27%
1507	HEDVAT_ELF4_TARGETS_UP	Details ...	8	-0.563288	-1.11019	0.326172	0.487418	1	2953	tags=50%, list=14%, signal=58%
1508	BARRIER_CANCER_RELAPSE_TUMOR_SAMPLE_UP	Details ...	13	-0.433384	-1.10999	0.323887	0.487465	1	3969	tags=31%, list=19%, signal=38%
1509	GESERICK_TERT_TARGETS_DN	Details ...	19	-0.424316	-1.10925	0.334686	0.488379	1	3040	tags=32%, list=15%, signal=37%
1510	DORSAM_HOXA9_TARGETS_DN	Details ...	30	-0.359001	-1.10856	0.323308	0.489238	1	3910	tags=37%, list=19%, signal=45%
1511	SIG_CHEMOTAXIS	Details ...	44	-0.307905	-1.10744	0.305785	0.490884	1	2906	tags=18%, list=14%, signal=21%
1512	SHEDDEN_LUNG_CANCER_GOOD_SURVIVAL_A12	Details ...	287	-0.261203	-1.10726	0.247465	0.490901	1	3303	tags=16%, list=16%, signal=19%
1513	KONDO_HYPOXIA	Details ...	5	-0.561987	-1.10712	0.386076	0.490828	1	962	tags=20%, list=5%, signal=21%
1514	LOPEZ_MESOTHELIOMA_SURVIVAL_WORST_VS_BEST_DN	Details ...	8	-0.634048	-1.10664	0.40856	0.491347	1	3274	tags=50%, list=16%, signal=59%
1515	SCHURINGA_STAT5A_TARGETS_UP	Details ...	7	-0.494203	-1.10652	0.27821	0.491253	1	2702	tags=29%, list=13%, signal=33%
1516	SIMBULAN_UV_RESPONSE_NORMAL_DN	Details ...	25	-0.428006	-1.10634	0.324853	0.491283	1	4391	tags=40%, list=21%, signal=51%
1517	REACTOME_ZINC_INFLUX_INTO_CELLS_BY_THE_SLC39_GENES_FAMILY	Details ...	10	-0.61043	-1.10614	0.400387	0.491331	1	771	tags=20%, list=4%, signal=21%
1518	RUGO_STRESS_RESPONSE_SUBSET_G	Details ...	29	-0.32065	-1.10613	0.303327	0.491036	1	3037	tags=24%, list=15%, signal=28%
1519	KYNG_DNA_DAMAGE_BY_4NQO_OR_UV	Details ...	29	-0.32065	-1.10613	0.303327	0.490713	1	3037	tags=24%, list=15%, signal=28%
1520	DAVICIONI_PAX_FOXO1_SIGNATURE_IN_ARMS_UP	Details ...	52	-0.38231	-1.10611	0.277328	0.490412	1	2736	tags=25%, list=13%, signal=29%
1521	IIZUKA_LIVER_CANCER_PROGRESSION_G1_G2_DN	Details ...	23	-0.268854	-1.10605	0.342268	0.490199	1	1846	tags=13%, list=9%, signal=14%
1522	KEGG_COMPLEMENT_AND_COAGULATION_CASCADES	Details ...	66	-0.443096	-1.10599	0.255403	0.48996	1	3383	tags=36%, list=16%, signal=43%
1523	SHIPP_DLBCL_CURED_VS_FATAL_UP	Details ...	37	-0.389231	-1.10577	0.3	0.490086	1	3798	tags=30%, list=18%, signal=36%
1524	BIOCARTA_NFKB_PATHWAY	Details ...	22	-0.380108	-1.10553	0.353933	0.490165	1	5485	tags=45%, list=27%, signal=62%
1525	OUILLETTE_CLL_13Q14_DELETION_UP	Details ...	67	-0.289574	-1.10537	0.291165	0.490091	1	1826	tags=13%, list=9%, signal=15%
1526	REACTOME_HDL_MEDIATED_LIPID_TRANSPORT	Details ...	11	-0.553107	-1.10451	0.370445	0.491275	1	1175	tags=27%, list=6%, signal=29%
1527	REACTOME_AMINE_COMPOUND_SLC_TRANSPORTERS	Details ...	29	-0.358592	-1.10447	0.294118	0.49105	1	2243	tags=21%, list=11%, signal=23%
1528	MARTORIATI_MDM4_TARGETS_NEUROEPITHELIUM_DN	Details ...	70	-0.328359	-1.10421	0.234469	0.49115	1	2350	tags=16%, list=11%, signal=18%
1529	MARIADASON_RESPONSE_TO_CURCUMIN_SULINDAC_5	Details ...	23	-0.320079	-1.10413	0.303279	0.490963	1	2421	tags=22%, list=12%, signal=25%
1530	RIZ_ERYTHROID_DIFFERENTIATION_12HR	Details ...	39	-0.346144	-1.10385	0.304979	0.491151	1	3266	tags=23%, list=16%, signal=27%
1531	ST_GA13_PATHWAY	Details ...	35	-0.346527	-1.10366	0.361446	0.491128	1	2474	tags=17%, list=12%, signal=19%
1532	REN_ALVEOLAR_RHABDOMYOSARCOMA_UP	Details ...	95	-0.267094	-1.10334	0.214137	0.491352	1	3455	tags=20%, list=17%, signal=24%
1533	KANG_CISPLATIN_RESISTANCE_DN	Details ...	6	-0.613488	-1.10283	0.34236	0.491895	1	73	tags=17%, list=0%, signal=17%
1534	DORN_ADENOVIRUS_INFECTION_48HR_DN	Details ...	32	-0.31683	-1.10246	0.278557	0.492265	1	30	tags=3%, list=0%, signal=3%
1535	KEGG_HEMATOPOIETIC_CELL_LINEAGE	Details ...	83	-0.340573	-1.1023	0.302277	0.492299	1	3492	tags=19%, list=17%, signal=23%
1536	INGA_TP53_TARGETS	Details ...	16	-0.410451	-1.10202	0.311111	0.492476	1	4039	tags=50%, list=20%, signal=62%
1537	REACTOME_UNFOLDED_PROTEIN_RESPONSE	Details ...	19	-0.409664	-1.10165	0.393684	0.492784	1	3950	tags=32%, list=19%, signal=39%
1538	MCCOLLUM_GELDANAMYCIN_RESISTANCE_DN	Details ...	7	-0.456792	-1.1013	0.244898	0.493068	1	153	tags=14%, list=1%, signal=14%
1539	BROWNE_HCMV_INFECTION_14HR_UP	Details ...	144	-0.259127	-1.1013	0.274354	0.492748	1	1725	tags=12%, list=8%, signal=13%
1540	SIG_PIP3_SIGNALING_IN_CARDIAC_MYOCTES	Details ...	63	-0.255682	-1.10128	0.320792	0.492452	1	3923	tags=22%, list=19%, signal=27%
1541	BEIER_GLIOMA_STEM_CELL_UP	Details ...	35	-0.378085	-1.10098	0.276553	0.492673	1	2207	tags=23%, list=11%, signal=26%
1542	KEGG_NITROGEN_METABOLISM	Details ...	23	-0.410776	-1.10096	0.290323	0.492394	1	2170	tags=35%, list=11%, signal=39%
1543	SANA_RESPONSE_TO_IFNG_DN	Details ...	76	-0.289621	-1.10059	0.254582	0.492684	1	747	tags=7%, list=4%, signal=7%
1544	KERLEY_RESPONSE_TO_CISPLATIN_UP	Details ...	39	-0.405117	-1.10056	0.378168	0.492406	1	1712	tags=18%, list=8%, signal=20%
1545	BOYLAN_MULTIPLE_MYELOMA_D_UP	Details ...	73	-0.283384	-1.10008	0.270677	0.492932	1	2978	tags=18%, list=14%, signal=21%
1546	NING_CHRONIC_OBSTRUCTIVE_PULMONARY_DISEASE_UP	Details ...	68	-0.322642	-1.09997	0.354776	0.492815	1	2076	tags=13%, list=10%, signal=15%
1547	KEGG_LEUKOCYTE_TRANSENDOTHELIAL_MIGRATION	Details ...	108	-0.317148	-1.0999	0.334004	0.492609	1	3116	tags=18%, list=15%, signal=21%
1548	MIDORIKAWA_AMPLIFIED_IN_LIVER_CANCER	Details ...	37	-0.343427	-1.09812	0.358149	0.495308	1	2822	tags=22%, list=14%, signal=25%
1549	HEIDENBLAD_AMPLICON_8Q24_UP	Details ...	27	-0.404767	-1.09797	0.314229	0.495254	1	1990	tags=22%, list=10%, signal=25%
1550	KYNG_ENVIRONMENTAL_STRESS_RESPONSE_NOT_BY_GAMMA_IN_OLD	Details ...	13	-0.431072	-1.09792	0.340816	0.494987	1	2604	tags=31%, list=13%, signal=35%
1551	CAIRO_LIVER_DEVELOPMENT_DN	Details ...	204	-0.344903	-1.09789	0.326296	0.494721	1	3459	tags=24%, list=17%, signal=29%
1552	DORN_ADENOVIRUS_INFECTION_12HR_UP	Details ...	23	-0.356286	-1.09772	0.276151	0.494693	1	30	tags=4%, list=0%, signal=4%
1553	TSAI_RESPONSE_TO_RADIATION_THERAPY	Details ...	30	-0.519656	-1.09735	0.265226	0.49504	1	2526	tags=33%, list=12%, signal=38%
1554	BREDEMEYER_RAG_SIGNALING_NOT_VIA_ATM_DN	Details ...	49	-0.282612	-1.09659	0.277132	0.496096	1	4574	tags=27%, list=22%, signal=34%
1555	REACTOME_NRAGE_SIGNALS_DEATH_THROUGH_JNK	Details ...	46	-0.279097	-1.09625	0.297521	0.49639	1	2621	tags=20%, list=13%, signal=22%
1556	BIOCARTA_MTA3_PATHWAY	Details ...	14	-0.414939	-1.09573	0.374016	0.49698	1	2864	tags=29%, list=14%, signal=33%
1557	AKL_HTLV1_INFECTION_DN	Details ...	61	-0.3447	-1.09481	0.361169	0.498222	1	3063	tags=23%, list=15%, signal=27%
1558	WONG_ENDMETRIUM_CANCER_UP	Details ...	16	-0.546349	-1.09337	0.440711	0.500526	1	4989	tags=56%, list=24%, signal=74%
1559	TURJANSKI_MAPK7_TARGETS	Details ...	7	-0.617545	-1.09314	0.352941	0.500638	1	371	tags=14%, list=2%, signal=15%
1560	MARTINEZ_RB1_AND_TP53_TARGETS_DN	Details ...	493	-0.247656	-1.09243	0.293069	0.501542	1	3109	tags=16%, list=15%, signal=18%
1561	COLLER_MYC_TARGETS_DN	Details ...	5	-0.57599	-1.09237	0.378378	0.50132	1	485	tags=20%, list=2%, signal=20%
1562	KEGG_NICOTINATE_AND_NICOTINAMIDE_METABOLISM	Details ...	22	-0.413226	-1.09227	0.354207	0.501174	1	2070	tags=18%, list=10%, signal=20%
1563	KORKOLA_CORRELATED_WITH_POU5F1	Details ...	27	-0.316421	-1.09164	0.278226	0.501928	1	1816	tags=15%, list=9%, signal=16%
1564	ROYLANCE_BREAST_CANCER_16Q_COPY_NUMBER_DN	Details ...	16	-0.373967	-1.09126	0.309804	0.502268	1	2455	tags=19%, list=12%, signal=21%
1565	BIOCARTA_BLYMPHOCYTE_PATHWAY	Details ...	11	-0.482066	-1.09103	0.332665	0.502381	1	3298	tags=27%, list=16%, signal=32%
1566	HOFMANN_MYELODYSPLASTIC_SYNDROM_LOW_RISK_UP	Details ...	20	-0.349698	-1.09083	0.306122	0.502404	1	1491	tags=15%, list=7%, signal=16%
1567	BROWNE_HCMV_INFECTION_12HR_UP	Details ...	100	-0.2932	-1.09038	0.321637	0.502818	1	3095	tags=21%, list=15%, signal=25%
1568	BIOCARTA_IGF1R_PATHWAY	Details ...	23	-0.315863	-1.09021	0.332636	0.502797	1	3547	tags=22%, list=17%, signal=26%
1569	REACTOME_GPCR_LIGAND_BINDING	Details ...	347	-0.305493	-1.08974	0.320236	0.503323	1	3552	tags=17%, list=17%, signal=20%
1570	GAZDA_DIAMOND_BLACKFAN_ANEMIA_PROGENITOR_UP	Details ...	34	-0.344367	-1.08857	0.341513	0.505113	1	2901	tags=21%, list=14%, signal=24%
1571	BERTUCCI_INVASIVE_CARCINOMA_DUCTAL_VS_LOBULAR_DN	Details ...	43	-0.355532	-1.08835	0.39265	0.505209	1	4492	tags=23%, list=22%, signal=30%
1572	MASRI_RESISTANCE_TO_TAMOXIFEN_AND_AROMATASE_INHIBITORS_UP	Details ...	20	-0.460628	-1.08776	0.357588	0.505872	1	2075	tags=30%, list=10%, signal=33%
1573	CHEN_HOXA5_TARGETS_9HR_UP	Details ...	196	-0.335755	-1.08769	0.357143	0.505686	1	3716	tags=28%, list=18%, signal=33%
1574	NAM_FXYD5_TARGETS_DN	Details ...	16	-0.383337	-1.08722	0.375783	0.506207	1	4370	tags=38%, list=21%, signal=48%
1575	AMIT_EGF_RESPONSE_480_MCF10A	Details ...	39	-0.347375	-1.08659	0.313725	0.506938	1	2284	tags=15%, list=11%, signal=17%
1576	NIKOLSKY_BREAST_CANCER_17Q21_Q25_AMPLICON	Details ...	300	-0.248848	-1.08573	0.289575	0.50813	1	3358	tags=15%, list=16%, signal=18%
1577	AMUNDSON_DNA_DAMAGE_RESPONSE_TP53	Details ...	16	-0.432773	-1.08496	0.36553	0.509128	1	3036	tags=38%, list=15%, signal=44%
1578	DUTTA_APOPTOSIS_VIA_NFKB	Details ...	30	-0.426243	-1.08491	0.308594	0.508889	1	891	tags=17%, list=4%, signal=17%
1579	MONTERO_THYROID_CANCER_POOR_SURVIVAL_DN	Details ...	9	-0.432384	-1.08457	0.362903	0.50912	1	3431	tags=44%, list=17%, signal=53%
1580	BIOCARTA_CD40_PATHWAY	Details ...	15	-0.359456	-1.08372	0.320792	0.510303	1	3035	tags=20%, list=15%, signal=23%
1581	BROWNE_HCMV_INFECTION_18HR_DN	Details ...	164	-0.297743	-1.08308	0.366337	0.51109	1	3035	tags=18%, list=15%, signal=21%
1582	SENESE_HDAC3_TARGETS_DN	Details ...	448	-0.258184	-1.08307	0.305389	0.510776	1	3077	tags=17%, list=15%, signal=19%
1583	CHOI_ATL_ACUTE_STAGE	Details ...	6	-0.507675	-1.08297	0.320158	0.510607	1	4406	tags=50%, list=21%, signal=64%
1584	DE_YY1_TARGETS_UP	Details ...	18	-0.485364	-1.08229	0.368952	0.511491	1	2826	tags=28%, list=14%, signal=32%
1585	BYSTRYKH_HEMATOPOIESIS_STEM_CELL_AND_BRAIN_QTL_TRANS	Details ...	154	-0.217553	-1.08163	0.291751	0.512354	1	3814	tags=22%, list=19%, signal=27%
1586	GARGALOVIC_RESPONSE_TO_OXIDIZED_PHOSPHOLIPIDS_BLUE_DN	Details ...	50	-0.357414	-1.08161	0.386037	0.512053	1	3485	tags=30%, list=17%, signal=36%
1587	MARTORIATI_MDM4_TARGETS_FETAL_LIVER_DN	Details ...	250	-0.235373	-1.08141	0.313373	0.512093	1	4439	tags=24%, list=22%, signal=31%
1588	REACTOME_ACTIVATION_OF_THE_AP1_FAMILY_OF_TRANSCRIPTION_FACTORS	Details ...	10	-0.477418	-1.08097	0.411273	0.51255	1	2444	tags=20%, list=12%, signal=23%
1589	BROWNE_HCMV_INFECTION_12HR_DN	Details ...	89	-0.279806	-1.08078	0.283401	0.512574	1	2661	tags=18%, list=13%, signal=21%
1590	TURASHVILI_BREAST_LOBULAR_CARCINOMA_VS_DUCTAL_NORMAL_UP	Details ...	60	-0.272266	-1.08064	0.294235	0.512462	1	3528	tags=17%, list=17%, signal=20%
1591	KEGG_GLYCEROPHOSPHOLIPID_METABOLISM	Details ...	65	-0.281359	-1.08045	0.34308	0.51245	1	3806	tags=23%, list=18%, signal=28%
1592	OUYANG_PROSTATE_CANCER_PROGRESSION_DN	Details ...	17	-0.383547	-1.08038	0.328767	0.512239	1	64	tags=6%, list=0%, signal=6%
1593	POOLA_INVASIVE_BREAST_CANCER_UP	Details ...	268	-0.290226	-1.08016	0.27907	0.512298	1	967	tags=8%, list=5%, signal=8%
1594	KORKOLA_TERATOMA	Details ...	30	-0.310907	-1.07978	0.323171	0.512644	1	2444	tags=23%, list=12%, signal=26%
1595	BIOCARTA_MAPK_PATHWAY	Details ...	85	-0.310708	-1.07969	0.357285	0.51248	1	4317	tags=28%, list=21%, signal=36%
1596	CLAUS_PGR_POSITIVE_MENINGIOMA_DN	Details ...	11	-0.427811	-1.07963	0.341317	0.512245	1	2175	tags=18%, list=11%, signal=20%
1597	AMIT_DELAYED_EARLY_GENES	Details ...	17	-0.320675	-1.07918	0.32567	0.512665	1	1712	tags=24%, list=8%, signal=26%
1598	RODRIGUES_DCC_TARGETS_UP	Details ...	5	-0.661401	-1.07916	0.460784	0.512376	1	1088	tags=40%, list=5%, signal=42%
1599	RASHI_RESPONSE_TO_IONIZING_RADIATION_5	Details ...	125	-0.280368	-1.07836	0.296223	0.513412	1	2026	tags=14%, list=10%, signal=15%
1600	TONKS_TARGETS_OF_RUNX1_RUNX1T1_FUSION_ERYTHROCYTE_DN	Details ...	18	-0.336606	-1.07789	0.304	0.513943	1	1084	tags=11%, list=5%, signal=12%
1601	REACTOME_NCAM_SIGNALING_FOR_NEURITE_OUT_GROWTH	Details ...	65	-0.340271	-1.07668	0.35098	0.515704	1	2774	tags=20%, list=13%, signal=23%
1602	REACTOME_BOTULINUM_NEUROTOXICITY	Details ...	16	-0.382243	-1.07646	0.335329	0.515726	1	2392	tags=31%, list=12%, signal=35%
1603	HAHTOLA_MYCOSIS_FUNGOIDES_SKIN_UP	Details ...	161	-0.21484	-1.07645	0.323529	0.515433	1	2689	tags=12%, list=13%, signal=14%
1604	ELVIDGE_HIF2A_TARGETS_UP	Details ...	6	-0.596612	-1.07529	0.431412	0.517135	1	1157	tags=33%, list=6%, signal=35%
1605	MORI_EMU_MYC_LYMPHOMA_BY_ONSET_TIME_DN	Details ...	16	-0.396317	-1.07491	0.377823	0.517507	1	3094	tags=25%, list=15%, signal=29%
1606	POTTI_CYTOXAN_SENSITIVITY	Details ...	33	-0.296764	-1.07478	0.333333	0.517437	1	3885	tags=30%, list=19%, signal=37%
1607	TCGA_GLIOBLASTOMA_COPY_NUMBER_UP	Details ...	66	-0.276972	-1.07463	0.322515	0.517362	1	3305	tags=26%, list=16%, signal=31%
1608	GRADE_COLON_AND_RECTAL_CANCER_DN	Details ...	76	-0.285742	-1.07421	0.360377	0.517778	1	2972	tags=25%, list=14%, signal=29%
1609	TURJANSKI_MAPK11_TARGETS	Details ...	5	-0.733617	-1.07412	0.439331	0.5176	1	371	tags=20%, list=2%, signal=20%
1610	ABE_VEGFA_TARGETS_30MIN	Details ...	19	-0.359241	-1.0739	0.356574	0.517678	1	2941	tags=26%, list=14%, signal=31%
1611	VALK_AML_CLUSTER_7	Details ...	27	-0.316996	-1.07344	0.291089	0.518173	1	2151	tags=19%, list=10%, signal=21%
1612	TONKS_TARGETS_OF_RUNX1_RUNX1T1_FUSION_MONOCYTE_DN	Details ...	52	-0.325704	-1.07237	0.350202	0.51975	1	1712	tags=12%, list=8%, signal=13%
1613	MCBRYAN_PUBERTAL_BREAST_4_5WK_DN	Details ...	161	-0.24352	-1.07179	0.370672	0.520504	1	2955	tags=16%, list=14%, signal=19%
1614	BIOCARTA_ARENRF2_PATHWAY	Details ...	12	-0.405509	-1.07177	0.378661	0.520203	1	4473	tags=42%, list=22%, signal=53%
1615	FERRANDO_T_ALL_WITH_MLL_ENL_FUSION_UP	Details ...	71	-0.307799	-1.07135	0.357576	0.520633	1	3405	tags=25%, list=17%, signal=30%
1616	GALI_TP53_TARGETS_APOPTOTIC_UP	Details ...	8	-0.502529	-1.07093	0.394515	0.521063	1	1459	tags=25%, list=7%, signal=27%
1617	VANTVEER_BREAST_CANCER_BRCA1_DN	Details ...	34	-0.348299	-1.07062	0.407332	0.521291	1	467	tags=9%, list=2%, signal=9%
1618	SEIDEN_ONCOGENESIS_BY_MET	Details ...	80	-0.281036	-1.07047	0.387164	0.521208	1	4136	tags=28%, list=20%, signal=34%
1619	BROWNE_HCMV_INFECTION_18HR_UP	Details ...	165	-0.269317	-1.07023	0.355599	0.521279	1	3538	tags=26%, list=17%, signal=31%
1620	WONG_IFNA2_RESISTANCE_UP	Details ...	7	-0.518108	-1.06988	0.420039	0.521589	1	2095	tags=29%, list=10%, signal=32%
1621	REACTOME_AMINO_ACID_TRANSPORT_ACROSS_THE_PLASMA_MEMBRANE	Details ...	30	-0.423993	-1.0698	0.387795	0.521408	1	1704	tags=27%, list=8%, signal=29%
1622	KERLEY_RESPONSE_TO_CISPLATIN_DN	Details ...	5	-0.713962	-1.06955	0.518664	0.521509	1	3175	tags=40%, list=15%, signal=47%
1623	KEGG_PYRUVATE_METABOLISM	Details ...	40	-0.298729	-1.06955	0.346516	0.521191	1	756	tags=8%, list=4%, signal=8%
1624	AMUNDSON_POOR_SURVIVAL_AFTER_GAMMA_RADIATION_8G	Details ...	81	-0.297595	-1.06924	0.367188	0.521394	1	1642	tags=12%, list=8%, signal=13%
1625	WANG_LMO4_TARGETS_UP	Details ...	309	-0.23845	-1.06868	0.338	0.522024	1	3361	tags=21%, list=16%, signal=24%
1626	CROONQUIST_NRAS_VS_STROMAL_STIMULATION_UP	Details ...	32	-0.295417	-1.06814	0.334021	0.522586	1	3349	tags=28%, list=16%, signal=34%
1627	CHANG_IMMORTALIZED_BY_HPV31_UP	Details ...	15	-0.454819	-1.06775	0.35743	0.522889	1	2233	tags=27%, list=11%, signal=30%
1628	JISON_SICKLE_CELL_DISEASE_DN	Details ...	156	-0.243618	-1.06732	0.359922	0.523252	1	3806	tags=18%, list=18%, signal=22%
1629	KORKOLA_YOLK_SAC_TUMOR_UP	Details ...	18	-0.457437	-1.06652	0.422265	0.524251	1	1992	tags=22%, list=10%, signal=25%
1630	DORN_ADENOVIRUS_INFECTION_48HR_UP	Details ...	12	-0.427137	-1.06587	0.391919	0.525008	1	3438	tags=42%, list=17%, signal=50%
1631	SEKI_INFLAMMATORY_RESPONSE_LPS_DN	Details ...	23	-0.400273	-1.06418	0.400383	0.527615	1	1537	tags=17%, list=7%, signal=19%
1632	LIAO_METASTASIS	Details ...	476	-0.302868	-1.06398	0.366197	0.52759	1	2745	tags=19%, list=13%, signal=22%
1633	MARTINEZ_TP53_TARGETS_DN	Details ...	494	-0.250726	-1.06377	0.325301	0.527614	1	4101	tags=22%, list=20%, signal=27%
1634	REACTOME_PYRUVATE_METABOLISM_AND_TCA_CYCLE	Details ...	34	-0.258501	-1.06258	0.369048	0.529304	1	2753	tags=12%, list=13%, signal=14%
1635	KAAB_FAILED_HEART_VENTRICLE_DN	Details ...	37	-0.331322	-1.06257	0.416335	0.528999	1	5762	tags=41%, list=28%, signal=56%
1636	OUELLET_CULTURED_OVARIAN_CANCER_INVASIVE_VS_LMP_DN	Details ...	30	-0.344192	-1.06198	0.352577	0.529622	1	3763	tags=27%, list=18%, signal=33%
1637	SUH_COEXPRESSED_WITH_ID1_AND_ID2_UP	Details ...	18	-0.416397	-1.06165	0.422846	0.529797	1	1238	tags=11%, list=6%, signal=12%
1638	KEGG_ADIPOCYTOKINE_SIGNALING_PATHWAY	Details ...	66	-0.322737	-1.0614	0.375746	0.529875	1	4615	tags=30%, list=22%, signal=39%
1639	IWANAGA_CARCINOGENESIS_BY_KRAS_PTEN_DN	Details ...	277	-0.2596	-1.05972	0.347561	0.532474	1	3482	tags=21%, list=17%, signal=24%
1640	MCCABE_BOUND_BY_HOXC6	Details ...	347	-0.225364	-1.05903	0.309426	0.53328	1	3348	tags=19%, list=16%, signal=22%
1641	BERENJENO_ROCK_SIGNALING_NOT_VIA_RHOA_UP	Details ...	26	-0.401283	-1.05875	0.412351	0.533473	1	1526	tags=15%, list=7%, signal=17%
1642	RORIE_TARGETS_OF_EWSR1_FLI1_FUSION_DN	Details ...	22	-0.435461	-1.05862	0.36478	0.533384	1	2350	tags=18%, list=11%, signal=21%
1643	FONTAINE_PAPILLARY_THYROID_CARCINOMA_DN	Details ...	65	-0.306647	-1.05831	0.351456	0.533619	1	1215	tags=9%, list=6%, signal=10%
1644	ACEVEDO_LIVER_TUMOR_VS_NORMAL_ADJACENT_TISSUE_DN	Details ...	242	-0.320879	-1.05805	0.378486	0.533711	1	2682	tags=20%, list=13%, signal=23%
1645	MYLLYKANGAS_AMPLIFICATION_HOT_SPOT_21	Details ...	7	-0.478107	-1.0575	0.407484	0.53429	1	2643	tags=29%, list=13%, signal=33%
1646	GRANDVAUX_IFN_RESPONSE_NOT_VIA_IRF3	Details ...	10	-0.647079	-1.05706	0.461538	0.534737	1	2299	tags=40%, list=11%, signal=45%
1647	HUTTMANN_B_CLL_POOR_SURVIVAL_UP	Details ...	263	-0.310014	-1.05463	0.385827	0.538565	1	3499	tags=23%, list=17%, signal=28%
1648	SMID_BREAST_CANCER_RELAPSE_IN_BRAIN_UP	Details ...	40	-0.3048	-1.05443	0.309771	0.538573	1	3578	tags=28%, list=17%, signal=33%
1649	KEGG_INOSITOL_PHOSPHATE_METABOLISM	Details ...	46	-0.306728	-1.05389	0.378168	0.53919	1	4877	tags=33%, list=24%, signal=43%
1650	NGUYEN_NOTCH1_TARGETS_DN	Details ...	61	-0.281233	-1.05286	0.384615	0.540738	1	3674	tags=20%, list=18%, signal=24%
1651	BROWNE_HCMV_INFECTION_10HR_DN	Details ...	52	-0.32652	-1.05277	0.412602	0.540577	1	3972	tags=31%, list=19%, signal=38%
1652	NIKOLSKY_BREAST_CANCER_7Q21_Q22_AMPLICON	Details ...	61	-0.310767	-1.05225	0.350202	0.541087	1	3142	tags=20%, list=15%, signal=23%
1653	WEINMANN_ADAPTATION_TO_HYPOXIA_UP	Details ...	23	-0.333062	-1.05223	0.421663	0.540794	1	5816	tags=35%, list=28%, signal=48%
1654	KIM_MYCN_AMPLIFICATION_TARGETS_UP	Details ...	72	-0.280941	-1.05118	0.356855	0.542252	1	2315	tags=18%, list=11%, signal=20%
1655	ST_WNT_BETA_CATENIN_PATHWAY	Details ...	31	-0.372384	-1.05069	0.399602	0.542767	1	3467	tags=39%, list=17%, signal=46%
1656	LU_TUMOR_ANGIOGENESIS_UP	Details ...	22	-0.394562	-1.05057	0.402893	0.542663	1	262	tags=9%, list=1%, signal=9%
1657	BIOCARTA_COMP_PATHWAY	Details ...	16	-0.506695	-1.04987	0.41683	0.543551	1	2396	tags=44%, list=12%, signal=49%
1658	CHO_NR4A1_TARGETS	Details ...	22	-0.403348	-1.04934	0.409938	0.544104	1	2322	tags=18%, list=11%, signal=20%
1659	GINESTIER_BREAST_CANCER_ZNF217_AMPLIFIED_UP	Details ...	61	-0.312066	-1.0492	0.449485	0.544023	1	3618	tags=25%, list=18%, signal=30%
1660	REACTOME_APOPTOSIS_INDUCED_DNA_FRAGMENTATION	Details ...	10	-0.432851	-1.04871	0.382979	0.544483	1	2489	tags=20%, list=12%, signal=23%
1661	BIOCARTA_LYM_PATHWAY	Details ...	11	-0.56462	-1.04822	0.503802	0.544992	1	3132	tags=36%, list=15%, signal=43%
1662	ZHAN_MULTIPLE_MYELOMA_SPIKED	Details ...	19	-0.435693	-1.04809	0.399209	0.544872	1	6734	tags=53%, list=33%, signal=78%
1663	REACTOME_NUCLEOTIDE_LIKE_PURINERGIC_RECEPTORS	Details ...	15	-0.404617	-1.04799	0.443775	0.544686	1	3236	tags=27%, list=16%, signal=32%
1664	KAYO_CALORIE_RESTRICTION_MUSCLE_DN	Details ...	61	-0.22892	-1.04767	0.401152	0.544868	1	4397	tags=23%, list=21%, signal=29%
1665	FARMER_BREAST_CANCER_CLUSTER_7	Details ...	19	-0.387102	-1.04558	0.44856	0.548072	1	2654	tags=26%, list=13%, signal=30%
1666	ZHAN_MULTIPLE_MYELOMA_UP	Details ...	47	-0.335889	-1.04512	0.415289	0.548549	1	2752	tags=23%, list=13%, signal=27%
1667	VARELA_ZMPSTE24_TARGETS_DN	Details ...	31	-0.339468	-1.0451	0.396484	0.54825	1	2936	tags=19%, list=14%, signal=23%
1668	REACTOME_GLUTATHIONE_CONJUGATION	Details ...	16	-0.407372	-1.04392	0.445808	0.549908	1	6134	tags=50%, list=30%, signal=71%
1669	BUSA_SAM68_TARGETS_DN	Details ...	7	-0.504143	-1.04373	0.361111	0.549861	1	64	tags=14%, list=0%, signal=14%
1670	HALMOS_CEBPA_TARGETS_DN	Details ...	39	-0.394203	-1.04294	0.418838	0.550872	1	3816	tags=33%, list=19%, signal=41%
1671	BIOCARTA_CTL_PATHWAY	Details ...	14	-0.450215	-1.04258	0.46875	0.551151	1	4039	tags=36%, list=20%, signal=44%
1672	KIM_WT1_TARGETS_12HR_DN	Details ...	195	-0.223808	-1.04167	0.350097	0.552317	1	2375	tags=12%, list=12%, signal=14%
1673	STANELLE_E2F1_TARGETS	Details ...	17	-0.385569	-1.04037	0.419028	0.554188	1	402	tags=12%, list=2%, signal=12%
1674	TAKEDA_TARGETS_OF_NUP98_HOXA9_FUSION_3D_DN	Details ...	30	-0.349512	-1.03975	0.377953	0.554867	1	3492	tags=23%, list=17%, signal=28%
1675	MULLIGHAN_MLL_SIGNATURE_2_DN	Details ...	256	-0.246304	-1.03883	0.406551	0.556273	1	4260	tags=25%, list=21%, signal=32%
1676	MOROSETTI_FACIOSCAPULOHUMERAL_MUSCULAR_DISTROPHY_DN	Details ...	12	-0.486387	-1.03838	0.425926	0.556703	1	1525	tags=25%, list=7%, signal=27%
1677	REACTOME_STEROID_HORMONE_BIOSYNTHESIS	Details ...	14	-0.44316	-1.03756	0.419831	0.557745	1	4662	tags=36%, list=23%, signal=46%
1678	CHESLER_BRAIN_QTL_CIS	Details ...	60	-0.240692	-1.03752	0.353282	0.557482	1	1590	tags=10%, list=8%, signal=11%
1679	PARK_APL_PATHOGENESIS_DN	Details ...	35	-0.404492	-1.03715	0.462626	0.557785	1	1289	tags=23%, list=6%, signal=24%
1680	REACTOME_FORMATION_OF_THE_TERNARY_COMPLEX_AND_SUBSEQUENTLY_THE_43S_COMPLEX	Details ...	36	-0.271001	-1.03648	0.371901	0.558585	1	1365	tags=6%, list=7%, signal=6%
1681	ZHAN_EARLY_DIFFERENTIATION_GENES_DN	Details ...	37	-0.295153	-1.03625	0.420432	0.558645	1	1613	tags=16%, list=8%, signal=18%
1682	REACTOME_COMPLEMENT_CASCADE	Details ...	23	-0.442179	-1.03622	0.438224	0.5584	1	2396	tags=30%, list=12%, signal=34%
1683	GU_PDEF_TARGETS_UP	Details ...	68	-0.388184	-1.03565	0.462777	0.559029	1	1762	tags=15%, list=9%, signal=16%
1684	BIOCARTA_LECTIN_PATHWAY	Details ...	10	-0.471167	-1.03539	0.439842	0.559108	1	2283	tags=40%, list=11%, signal=45%
1685	REACTOME_ADENYLATE_CYCLASE_ACTIVATING_PATHWAY	Details ...	10	-0.435649	-1.03509	0.451866	0.559317	1	489	tags=10%, list=2%, signal=10%
1686	BOYAULT_LIVER_CANCER_SUBCLASS_G6_UP	Details ...	60	-0.274908	-1.03502	0.401152	0.559098	1	2087	tags=17%, list=10%, signal=18%
1687	ZHAN_MULTIPLE_MYELOMA_MF_UP	Details ...	41	-0.333612	-1.03501	0.390057	0.558775	1	859	tags=12%, list=4%, signal=13%
1688	BIOCARTA_CDMAC_PATHWAY	Details ...	15	-0.390475	-1.0336	0.455645	0.560888	1	2444	tags=20%, list=12%, signal=23%
1689	BILD_SRC_ONCOGENIC_SIGNATURE	Details ...	56	-0.30033	-1.03344	0.424	0.560843	1	3778	tags=34%, list=18%, signal=41%
1690	ZHAN_MULTIPLE_MYELOMA_MS_UP	Details ...	41	-0.369796	-1.03325	0.439516	0.560833	1	2766	tags=22%, list=13%, signal=25%
1691	MASSARWEH_TAMOXIFEN_RESISTANCE_DN	Details ...	216	-0.283277	-1.033	0.368421	0.560926	1	2679	tags=20%, list=13%, signal=23%
1692	MCBRYAN_PUBERTAL_BREAST_6_7WK_UP	Details ...	166	-0.271375	-1.03244	0.42029	0.561543	1	2778	tags=17%, list=13%, signal=20%
1693	VART_KSHV_INFECTION_ANGIOGENIC_MARKERS_UP	Details ...	161	-0.304268	-1.03195	0.411417	0.562041	1	3167	tags=20%, list=15%, signal=24%
1694	HASLINGER_B_CLL_WITH_MUTATED_VH_GENES	Details ...	14	-0.41114	-1.03098	0.422701	0.56344	1	1462	tags=14%, list=7%, signal=15%
1695	REACTOME_PEROXISOMAL_LIPID_METABOLISM	Details ...	18	-0.315956	-1.03085	0.446985	0.563361	1	1796	tags=17%, list=9%, signal=18%
1696	REACTOME_CELLEXTRACELLULAR_MATRIX_INTERACTIONS	Details ...	15	-0.370578	-1.0308	0.447674	0.563109	1	2393	tags=20%, list=12%, signal=23%
1697	CHNG_MULTIPLE_MYELOMA_HYPERPLOID_DN	Details ...	29	-0.259602	-1.03036	0.399247	0.563563	1	5771	tags=34%, list=28%, signal=48%
1698	REACTOME_TOLL_RECEPTOR_CASCADES	Details ...	82	-0.265552	-1.02998	0.386617	0.563845	1	2518	tags=13%, list=12%, signal=15%
1699	HADDAD_T_LYMPHOCYTE_AND_NK_PROGENITOR_DN	Details ...	60	-0.364823	-1.02975	0.428571	0.563944	1	3528	tags=27%, list=17%, signal=32%
1700	DEBIASI_APOPTOSIS_BY_REOVIRUS_INFECTION_DN	Details ...	206	-0.283784	-1.02945	0.413174	0.564145	1	2434	tags=16%, list=12%, signal=18%
1701	RAY_TARGETS_OF_P210_BCR_ABL_FUSION_DN	Details ...	12	-0.48717	-1.02926	0.389121	0.564118	1	2906	tags=33%, list=14%, signal=39%
1702	KEGG_HEDGEHOG_SIGNALING_PATHWAY	Details ...	53	-0.240473	-1.02925	0.417457	0.563806	1	4258	tags=23%, list=21%, signal=28%
1703	REACTOME_NA_CL_DEPENDENT_NEUROTRANSMITTER_TRANSPORTERS	Details ...	18	-0.389257	-1.02882	0.436149	0.564235	1	1704	tags=22%, list=8%, signal=24%
1704	FERRARI_RESPONSE_TO_FENRETINIDE_UP	Details ...	17	-0.438083	-1.02743	0.449393	0.566294	1	3063	tags=41%, list=15%, signal=48%
1705	LOPEZ_MESOTHELIOMA_SURVIVAL_DN	Details ...	11	-0.398764	-1.02738	0.426945	0.566032	1	4704	tags=27%, list=23%, signal=35%
1706	CASTELLANO_HRAS_AND_NRAS_TARGETS_UP	Details ...	4	-0.469287	-1.02689	0.433663	0.56645	1	931	tags=25%, list=5%, signal=26%
1707	FONTAINE_FOLLICULAR_THYROID_ADENOMA_UP	Details ...	63	-0.263802	-1.02562	0.437255	0.568215	1	2241	tags=16%, list=11%, signal=18%
1708	REACTOME_A_THIRD_PROTEOLYTIC_CLEAVAGE_RELEASES_NICD	Details ...	9	-0.464049	-1.0255	0.479592	0.568098	1	3928	tags=44%, list=19%, signal=55%
1709	AMBROSINI_FLAVOPIRIDOL_TREATMENT_TP53	Details ...	100	-0.29505	-1.0253	0.440154	0.568117	1	3936	tags=29%, list=19%, signal=36%
1710	NOJIMA_SFRP2_TARGETS_UP	Details ...	29	-0.45181	-1.02462	0.411765	0.568894	1	3131	tags=45%, list=15%, signal=53%
1711	TURASHVILI_BREAST_LOBULAR_CARCINOMA_VS_LOBULAR_NORMAL_DN	Details ...	62	-0.282632	-1.02441	0.396414	0.56891	1	1951	tags=11%, list=9%, signal=12%
1712	STEIN_ESRRA_TARGETS_RESPONSIVE_TO_ESTROGEN_UP	Details ...	27	-0.367636	-1.0244	0.456175	0.568603	1	2269	tags=22%, list=11%, signal=25%
1713	REACTOME_PLATELET_DEGRANULATION	Details ...	81	-0.292817	-1.02409	0.452611	0.568749	1	3257	tags=19%, list=16%, signal=22%
1714	SCHLOSSER_SERUM_RESPONSE_DN	Details ...	641	-0.228425	-1.02359	0.442656	0.569297	1	3794	tags=18%, list=18%, signal=21%
1715	REACTOME_NCAM1_INTERACTIONS	Details ...	40	-0.365453	-1.02319	0.426559	0.569601	1	2774	tags=20%, list=13%, signal=23%
1716	BIOCARTA_MEF2D_PATHWAY	Details ...	18	-0.359975	-1.0228	0.441118	0.569865	1	1135	tags=11%, list=6%, signal=12%
1717	REACTOME_FORMATION_OF_A_POOL_OF_FREE_40S_SUBUNITS	Details ...	77	-0.266988	-1.02265	0.460215	0.569816	1	15126	tags=100%, list=73%, signal=375%
1718	DACOSTA_UV_RESPONSE_VIA_ERCC3_TTD_DN	Details ...	60	-0.321229	-1.02193	0.433526	0.570607	1	2602	tags=23%, list=13%, signal=27%
1719	BILD_MYC_ONCOGENIC_SIGNATURE	Details ...	172	-0.268002	-1.02154	0.442085	0.570924	1	2610	tags=17%, list=13%, signal=19%
1720	TURJANSKI_MAPK14_TARGETS	Details ...	9	-0.533314	-1.02052	0.538136	0.57229	1	371	tags=11%, list=2%, signal=11%
1721	BIOCARTA_TCR_PATHWAY	Details ...	44	-0.276566	-1.01982	0.434874	0.573175	1	2725	tags=18%, list=13%, signal=21%
1722	REACTOME_PEPTIDE_CHAIN_ELONGATION	Details ...	78	-0.267001	-1.01974	0.46841	0.573018	1	15126	tags=100%, list=73%, signal=375%
1723	ROPERO_HDAC2_TARGETS	Details ...	101	-0.241483	-1.01841	0.404427	0.574889	1	1577	tags=7%, list=8%, signal=7%
1724	MCCABE_HOXC6_TARGETS_CANCER_UP	Details ...	27	-0.325708	-1.01822	0.481781	0.574893	1	4133	tags=30%, list=20%, signal=37%
1725	BOYLAN_MULTIPLE_MYELOMA_PCA3_DN	Details ...	50	-0.27917	-1.01731	0.432653	0.576012	1	5322	tags=36%, list=26%, signal=48%
1726	TIEN_INTESTINE_PROBIOTICS_6HR_DN	Details ...	152	-0.264243	-1.01726	0.435223	0.575777	1	2685	tags=18%, list=13%, signal=20%
1727	PYEON_HPV_POSITIVE_TUMORS_DN	Details ...	9	-0.326729	-1.01716	0.412791	0.575576	1	969	tags=11%, list=5%, signal=12%
1728	DORN_ADENOVIRUS_INFECTION_32HR_DN	Details ...	32	-0.305596	-1.01701	0.395582	0.575499	1	4193	tags=25%, list=20%, signal=31%
1729	ZHAN_MULTIPLE_MYELOMA_CD1_UP	Details ...	41	-0.416643	-1.01633	0.421359	0.576196	1	705	tags=15%, list=3%, signal=15%
1730	SHARMA_ASTROCYTOMA_WITH_NF1_SYNDROM	Details ...	5	-0.483061	-1.01615	0.464646	0.576183	1	4272	tags=60%, list=21%, signal=76%
1731	MULLIGHAN_NPM1_MUTATED_SIGNATURE_1_DN	Details ...	111	-0.253908	-1.01606	0.419922	0.576023	1	2791	tags=18%, list=14%, signal=21%
1732	BIOCARTA_TRKA_PATHWAY	Details ...	10	-0.364782	-1.01583	0.459016	0.576116	1	1779	tags=20%, list=9%, signal=22%
1733	ACEVEDO_LIVER_CANCER_DN	Details ...	483	-0.263586	-1.01574	0.412955	0.575936	1	3576	tags=23%, list=17%, signal=28%
1734	JAERVINEN_AMPLIFIED_IN_LARYNGEAL_CANCER	Details ...	35	-0.219279	-1.01488	0.479371	0.576964	1	3630	tags=23%, list=18%, signal=28%
1735	REACTOME_PI3K_AKT_SIGNALLING	Details ...	30	-0.318396	-1.01455	0.436975	0.577174	1	2897	tags=23%, list=14%, signal=27%
1736	BIOCARTA_PDGF_PATHWAY	Details ...	31	-0.336561	-1.0144	0.427984	0.577071	1	3306	tags=26%, list=16%, signal=31%
1737	REACTOME_PP2A_MEDIATED_DEPHOSPHORYLATION_OF_KEY_METABOLIC_FACTORS	Details ...	10	-0.337426	-1.01432	0.437113	0.576846	1	666	tags=10%, list=3%, signal=10%
1738	YAUCH_HEDGEHOG_SIGNALING_PARACRINE_UP	Details ...	119	-0.260037	-1.01411	0.4	0.57685	1	2614	tags=13%, list=13%, signal=15%
1739	LIN_MELANOMA_COPY_NUMBER_DN	Details ...	38	-0.289507	-1.0141	0.492784	0.576534	1	5938	tags=39%, list=29%, signal=55%
1740	SIG_IL4RECEPTOR_IN_B_LYPHOCYTES	Details ...	27	-0.294197	-1.01345	0.453799	0.577269	1	2474	tags=22%, list=12%, signal=25%
1741	MYLLYKANGAS_AMPLIFICATION_HOT_SPOT_1	Details ...	5	-0.46981	-1.0134	0.465619	0.57701	1	2251	tags=20%, list=11%, signal=22%
1742	GAZDA_DIAMOND_BLACKFAN_ANEMIA_MYELOID_DN	Details ...	36	-0.22365	-1.01332	0.424742	0.576823	1	1210	tags=8%, list=6%, signal=9%
1743	YAGI_AML_SURVIVAL	Details ...	113	-0.203806	-1.01275	0.475442	0.577427	1	3749	tags=19%, list=18%, signal=24%
1744	KEGG_GLIOMA	Details ...	63	-0.276453	-1.01267	0.425887	0.577225	1	3071	tags=16%, list=15%, signal=19%
1745	REACTOME_REGULATED_PROTEOLYSIS_OF_P75NTR	Details ...	10	-0.426078	-1.01141	0.485772	0.579028	1	2762	tags=30%, list=13%, signal=35%
1746	KEGG_JAK_STAT_SIGNALING_PATHWAY	Details ...	151	-0.248896	-1.01122	0.436105	0.579027	1	2702	tags=13%, list=13%, signal=15%
1747	REACTOME_SIGNALING_BY_NOTCH	Details ...	15	-0.373412	-1.01095	0.441955	0.579129	1	3928	tags=27%, list=19%, signal=33%
1748	HEIDENBLAD_AMPLIFIED_IN_SOFT_TISSUE_CANCER	Details ...	10	-0.382258	-1.01069	0.472222	0.579204	1	3941	tags=40%, list=19%, signal=49%
1749	WEST_ADRENOCORTICAL_CARCINOMA_VS_ADENOMA_DN	Details ...	23	-0.351129	-1.01041	0.429703	0.579356	1	2170	tags=17%, list=11%, signal=19%
1750	ZERBINI_RESPONSE_TO_SULINDAC_UP	Details ...	8	-0.452939	-1.0101	0.421782	0.579528	1	3055	tags=50%, list=15%, signal=59%
1751	KEGG_CELL_ADHESION_MOLECULES_CAMS	Details ...	125	-0.332901	-1.00989	0.478261	0.579568	1	4208	tags=28%, list=20%, signal=35%
1752	LEE_RECENT_THYMIC_EMIGRANT	Details ...	98	-0.248565	-1.00878	0.473141	0.581045	1	3198	tags=21%, list=16%, signal=25%
1753	JIANG_TIP30_TARGETS_UP	Details ...	40	-0.294458	-1.00829	0.475728	0.581543	1	3074	tags=23%, list=15%, signal=26%
1754	WATTEL_AUTONOMOUS_THYROID_ADENOMA_DN	Details ...	23	-0.395196	-1.00639	0.440313	0.584268	1	5589	tags=61%, list=27%, signal=83%
1755	TAKAO_RESPONSE_TO_UVB_RADIATION_UP	Details ...	70	-0.202449	-1.00612	0.484342	0.584359	1	2140	tags=10%, list=10%, signal=11%
1756	REACTOME_TOLL_LIKE_RECEPTOR_3_CASCADE	Details ...	55	-0.26445	-1.0057	0.430502	0.584726	1	2518	tags=15%, list=12%, signal=17%
1757	KEGG_RENAL_CELL_CARCINOMA	Details ...	69	-0.245163	-1.00513	0.421811	0.585311	1	3914	tags=28%, list=19%, signal=34%
1758	HOFMANN_MYELODYSPLASTIC_SYNDROM_RISK_DN	Details ...	20	-0.34028	-1.00468	0.459839	0.585753	1	1463	tags=15%, list=7%, signal=16%
1759	BIOCARTA_SARS_PATHWAY	Details ...	10	-0.395272	-1.00453	0.481405	0.585651	1	2006	tags=20%, list=10%, signal=22%
1760	GARGALOVIC_RESPONSE_TO_OXIDIZED_PHOSPHOLIPIDS_BLACK_UP	Details ...	33	-0.329927	-1.00439	0.451172	0.585505	1	2866	tags=24%, list=14%, signal=28%
1761	CAIRO_HEPATOBLASTOMA_UP	Details ...	191	-0.288397	-1.00433	0.484725	0.585303	1	2164	tags=13%, list=11%, signal=14%
1762	GOUYER_TATI_TARGETS_DN	Details ...	16	-0.488913	-1.00344	0.5	0.586394	1	2487	tags=25%, list=12%, signal=28%
1763	STEGMEIER_PRE-MITOTIC_CELL_CYCLE_REGULATORS	Details ...	10	-0.409098	-1.00242	0.445946	0.587712	1	2406	tags=30%, list=12%, signal=34%
1764	REACTOME_RNA_POLYMERASE_I_CHAIN_ELONGATION	Details ...	31	-0.338404	-1.00188	0.450207	0.588306	1	367	tags=6%, list=2%, signal=7%
1765	YAO_TEMPORAL_RESPONSE_TO_PROGESTERONE_CLUSTER_7	Details ...	63	-0.237269	-1.00144	0.436149	0.588698	1	2122	tags=11%, list=10%, signal=12%
1766	AMIT_EGF_RESPONSE_20_MCF10A	Details ...	14	-0.385204	-1.00008	0.482692	0.590717	1	2124	tags=14%, list=10%, signal=16%
1767	PEPPER_CHRONIC_LYMPHOCYTIC_LEUKEMIA_UP	Details ...	34	-0.381462	-0.999747	0.5286	0.59091	1	3528	tags=29%, list=17%, signal=35%
1768	XU_AKT1_TARGETS_48HR	Details ...	8	-0.444813	-0.998922	0.452975	0.591843	1	2294	tags=38%, list=11%, signal=42%
1769	BERENJENO_TRANSFORMED_BY_RHOA_REVERSIBLY_UP	Details ...	7	-0.421694	-0.997987	0.475375	0.59314	1	6590	tags=86%, list=32%, signal=126%
1770	HUANG_FOXA2_TARGETS_UP	Details ...	41	-0.353241	-0.997877	0.478764	0.592989	1	2901	tags=27%, list=14%, signal=31%
1771	KAUFFMANN_MELANOMA_RELAPSE_DN	Details ...	6	-0.419226	-0.99738	0.500963	0.593527	1	4084	tags=50%, list=20%, signal=62%
1772	AMUNDSON_GAMMA_RADIATION_RESISTANCE	Details ...	14	-0.404531	-0.997057	0.479125	0.5937	1	1080	tags=14%, list=5%, signal=15%
1773	LIAO_HAVE_SOX4_BINDING_SITES	Details ...	38	-0.424142	-0.996357	0.466531	0.594458	1	1590	tags=18%, list=8%, signal=20%
1774	ZHU_CMV_8_HR_DN	Details ...	31	-0.269437	-0.995831	0.427699	0.594922	1	4268	tags=26%, list=21%, signal=32%
1775	WALLACE_PROSTATE_CANCER_UP	Details ...	18	-0.338961	-0.995666	0.438632	0.594886	1	1796	tags=11%, list=9%, signal=12%
1776	REACTOME_G_ALPHA_12_13_SIGNALLING_EVENTS	Details ...	54	-0.241344	-0.995632	0.446465	0.59462	1	2621	tags=17%, list=13%, signal=19%
1777	REACTOME_CTLA4_INHIBITORY_SIGNALING	Details ...	21	-0.307307	-0.995488	0.46771	0.594514	1	2474	tags=19%, list=12%, signal=22%
1778	DING_LUNG_CANCER_BY_MUTATION_RATE	Details ...	20	-0.346153	-0.995363	0.495951	0.594374	1	2647	tags=25%, list=13%, signal=29%
1779	HATADA_METHYLATED_IN_LUNG_CANCER_UP	Details ...	323	-0.245158	-0.994626	0.48125	0.595193	1	2677	tags=13%, list=13%, signal=15%
1780	YOSHIOKA_LIVER_CANCER_EARLY_RECURRENCE_DN	Details ...	52	-0.247249	-0.994071	0.466135	0.595747	1	3004	tags=15%, list=15%, signal=18%
1781	HUMMEL_BURKITTS_LYMPHOMA_DN	Details ...	14	-0.374407	-0.993952	0.505155	0.595619	1	3422	tags=36%, list=17%, signal=43%
1782	REACTOME_G_ALPHA_I_SIGNALLING_EVENTS	Details ...	151	-0.292382	-0.993645	0.478346	0.595748	1	2293	tags=13%, list=11%, signal=15%
1783	BIOCARTA_FCER1_PATHWAY	Details ...	37	-0.2898	-0.992824	0.511247	0.596741	1	2444	tags=16%, list=12%, signal=18%
1784	RADAEVA_RESPONSE_TO_IFNA1_UP	Details ...	31	-0.38056	-0.992565	0.508738	0.596802	1	3384	tags=32%, list=16%, signal=39%
1785	KEGG_LYSINE_DEGRADATION	Details ...	43	-0.274756	-0.992283	0.469957	0.596915	1	8	tags=2%, list=0%, signal=2%
1786	BROWNE_HCMV_INFECTION_6HR_DN	Details ...	149	-0.275579	-0.990938	0.508911	0.598687	1	3281	tags=22%, list=16%, signal=26%
1787	MAINA_VHL_TARGETS_DN	Details ...	13	-0.423197	-0.989997	0.514735	0.599832	1	3626	tags=46%, list=18%, signal=56%
1788	LEE_LIVER_CANCER_MYC_UP	Details ...	51	-0.230281	-0.98934	0.530693	0.600589	1	817	tags=6%, list=4%, signal=6%
1789	ST_FAS_SIGNALING_PATHWAY	Details ...	57	-0.288695	-0.989064	0.503937	0.600707	1	3521	tags=23%, list=17%, signal=27%
1790	MEINHOLD_OVARIAN_CANCER_LOW_GRADE_UP	Details ...	13	-0.410307	-0.988842	0.479846	0.600739	1	3036	tags=23%, list=15%, signal=27%
1791	KYNG_ENVIRONMENTAL_STRESS_RESPONSE_NOT_BY_GAMMA_IN_WS	Details ...	10	-0.327946	-0.986447	0.482828	0.604336	1	5898	tags=50%, list=29%, signal=70%
1792	PENG_RAPAMYCIN_RESPONSE_UP	Details ...	38	-0.278833	-0.986369	0.533074	0.604142	1	887	tags=8%, list=4%, signal=8%
1793	REACTOME_DOWNSTREAM_SIGNALING_OF_ACTIVATED_FGFR	Details ...	43	-0.254489	-0.985693	0.439331	0.604855	1	3822	tags=21%, list=19%, signal=26%
1794	DE_YY1_TARGETS_DN	Details ...	85	-0.275632	-0.985373	0.482546	0.605079	1	3736	tags=20%, list=18%, signal=24%
1795	SCIAN_CELL_CYCLE_TARGETS_OF_TP53_AND_TP73_UP	Details ...	9	-0.43964	-0.985249	0.482353	0.604941	1	3732	tags=44%, list=18%, signal=54%
1796	BIOCARTA_SHH_PATHWAY	Details ...	16	-0.331118	-0.985008	0.50303	0.604991	1	4743	tags=31%, list=23%, signal=41%
1797	ST_G_ALPHA_S_PATHWAY	Details ...	12	-0.321031	-0.98407	0.461207	0.6063	1	3071	tags=25%, list=15%, signal=29%
1798	CHANDRAN_METASTASIS_UP	Details ...	73	-0.234245	-0.983795	0.485822	0.606409	1	3419	tags=21%, list=17%, signal=25%
1799	BIOCARTA_DREAM_PATHWAY	Details ...	14	-0.438916	-0.983784	0.539877	0.606086	1	4743	tags=43%, list=23%, signal=56%
1800	BONOME_OVARIAN_CANCER_SURVIVAL_SUBOPTIMAL_DEBULKING	Details ...	458	-0.220321	-0.982657	0.467909	0.607568	1	3628	tags=19%, list=18%, signal=23%
1801	GALLUZZI_PERMEABILIZE_MITOCHONDRIA	Details ...	37	-0.261596	-0.982162	0.463265	0.607994	1	1675	tags=14%, list=8%, signal=15%
1802	PALOMERO_GSI_SENSITIVITY_DN	Details ...	6	-0.557058	-0.981753	0.560694	0.608336	1	2069	tags=67%, list=10%, signal=74%
1803	REACTOME_VIRAL_MRNA_TRANSLATION	Details ...	78	-0.267001	-0.981726	0.530303	0.608038	1	15126	tags=100%, list=73%, signal=375%
1804	KEGG_CALCIUM_SIGNALING_PATHWAY	Details ...	171	-0.234039	-0.981607	0.462777	0.607873	1	4203	tags=19%, list=20%, signal=24%
1805	NATSUME_RESPONSE_TO_INTERFERON_BETA_UP	Details ...	65	-0.251174	-0.981405	0.506796	0.607843	1	3351	tags=20%, list=16%, signal=24%
1806	BIOCARTA_BCR_PATHWAY	Details ...	33	-0.273226	-0.980774	0.492308	0.608561	1	2444	tags=12%, list=12%, signal=14%
1807	REACTOME_AKT_PHOSPHORYLATES_TARGETS_IN_THE_CYTOSOL	Details ...	14	-0.393986	-0.979415	0.487903	0.610339	1	2897	tags=29%, list=14%, signal=33%
1808	OXFORD_RALA_AND_RALB_TARGETS_UP	Details ...	4	-0.520262	-0.978545	0.563601	0.61141	1	4117	tags=50%, list=20%, signal=62%
1809	SA_TRKA_RECEPTOR	Details ...	15	-0.367995	-0.978138	0.521912	0.611702	1	2474	tags=20%, list=12%, signal=23%
1810	XU_GH1_EXOGENOUS_TARGETS_DN	Details ...	91	-0.262045	-0.978016	0.534137	0.611552	1	2602	tags=16%, list=13%, signal=19%
1811	FLECHNER_PBL_KIDNEY_TRANSPLANT_OK_VS_DONOR_DN	Details ...	36	-0.219961	-0.977583	0.505952	0.611931	1	2940	tags=17%, list=14%, signal=19%
1812	OSAWA_TNF_TARGETS	Details ...	9	-0.505848	-0.977255	0.561866	0.612104	1	5785	tags=67%, list=28%, signal=93%
1813	KEGG_FC_GAMMA_R_MEDIATED_PHAGOCYTOSIS	Details ...	87	-0.218198	-0.977158	0.507368	0.611949	1	2906	tags=15%, list=14%, signal=17%
1814	MURAKAMI_UV_RESPONSE_6HR_UP	Details ...	30	-0.342978	-0.975298	0.528926	0.614626	1	1824	tags=17%, list=9%, signal=18%
1815	BIOCARTA_EPO_PATHWAY	Details ...	19	-0.359617	-0.974762	0.535354	0.615139	1	2444	tags=21%, list=12%, signal=24%
1816	TONKS_TARGETS_OF_RUNX1_RUNX1T1_FUSION_SUSTAINDED_IN_ERYTHROCYTE_DN	Details ...	6	-0.44843	-0.974474	0.526523	0.61523	1	1084	tags=17%, list=5%, signal=18%
1817	BIOCARTA_PAR1_PATHWAY	Details ...	35	-0.235263	-0.97443	0.550516	0.614984	1	2481	tags=17%, list=12%, signal=19%
1818	REACTOME_FACILITATIVE_NA_INDEPENDENT_GLUCOSE_TRANSPORTERS	Details ...	11	-0.44257	-0.974088	0.551148	0.615184	1	3210	tags=36%, list=16%, signal=43%
1819	JIANG_HYPOXIA_VIA_VHL	Details ...	20	-0.272412	-0.973798	0.457806	0.615332	1	354	tags=5%, list=2%, signal=5%
1820	TOMLINS_METASTASIS_DN	Details ...	14	-0.433509	-0.973171	0.509317	0.616002	1	2311	tags=29%, list=11%, signal=32%
1821	TOMLINS_PROSTATE_CANCER_DN	Details ...	39	-0.276765	-0.972783	0.55514	0.616254	1	3463	tags=28%, list=17%, signal=34%
1822	BIOCARTA_PITX2_PATHWAY	Details ...	14	-0.341712	-0.972587	0.496982	0.616218	1	4804	tags=36%, list=23%, signal=47%
1823	SILIGAN_TARGETS_OF_EWS_FLI1_FUSION_UP	Details ...	12	-0.446391	-0.972536	0.506148	0.615958	1	2312	tags=25%, list=11%, signal=28%
1824	BANDRES_RESPONSE_TO_CARMUSTIN_WITHOUT_MGMT_24HR_UP	Details ...	12	-0.402114	-0.972304	0.481188	0.616005	1	220	tags=8%, list=1%, signal=8%
1825	SU_LIVER	Details ...	54	-0.314473	-0.970882	0.496183	0.61786	1	4012	tags=30%, list=19%, signal=37%
1826	YAO_TEMPORAL_RESPONSE_TO_PROGESTERONE_CLUSTER_8	Details ...	40	-0.284527	-0.969781	0.55668	0.619268	1	2252	tags=20%, list=11%, signal=22%
1827	BIOCARTA_TPO_PATHWAY	Details ...	23	-0.340417	-0.967104	0.500986	0.623105	1	3306	tags=30%, list=16%, signal=36%
1828	NEBEN_AML_WITH_FLT3_OR_NRAS_DN	Details ...	12	-0.371274	-0.966509	0.519751	0.623649	1	287	tags=8%, list=1%, signal=8%
1829	BROWNE_HCMV_INFECTION_16HR_UP	Details ...	208	-0.255316	-0.965714	0.505882	0.624498	1	1829	tags=14%, list=9%, signal=15%
1830	CAFFAREL_RESPONSE_TO_THC_24HR_3_DN	Details ...	11	-0.334094	-0.965388	0.518447	0.62473	1	1587	tags=18%, list=8%, signal=20%
1831	MOOTHA_PYR	Details ...	7	-0.473318	-0.964873	0.517598	0.625234	1	4370	tags=43%, list=21%, signal=54%
1832	MOOTHA_ROS	Details ...	7	-0.473318	-0.964873	0.517598	0.624893	1	4370	tags=43%, list=21%, signal=54%
1833	KEGG_APOPTOSIS	Details ...	82	-0.257537	-0.963549	0.523715	0.626713	1	4175	tags=23%, list=20%, signal=29%
1834	REACTOME_INTRINSIC_PATHWAY	Details ...	17	-0.398507	-0.963064	0.536437	0.627092	1	4215	tags=41%, list=20%, signal=52%
1835	XU_RESPONSE_TO_TRETINOIN_AND_NSC682994_UP	Details ...	14	-0.502231	-0.961218	0.557957	0.629689	1	3306	tags=43%, list=16%, signal=51%
1836	BROWNE_HCMV_INFECTION_24HR_UP	Details ...	143	-0.225622	-0.961021	0.576336	0.629655	1	3458	tags=23%, list=17%, signal=28%
1837	XU_GH1_EXOGENOUS_TARGETS_UP	Details ...	46	-0.274758	-0.960986	0.568401	0.629369	1	5467	tags=33%, list=27%, signal=44%
1838	TESAR_ALK_TARGETS_HUMAN_ES_5D_UP	Details ...	5	-0.44639	-0.957681	0.488934	0.63437	1	4254	tags=40%, list=21%, signal=50%
1839	KEGG_INTESTINAL_IMMUNE_NETWORK_FOR_IGA_PRODUCTION	Details ...	45	-0.332977	-0.957326	0.514056	0.634604	1	4559	tags=31%, list=22%, signal=40%
1840	WANG_BARRETTS_ESOPHAGUS_AND_ESOPHAGUS_CANCER_UP	Details ...	24	-0.442936	-0.955213	0.539062	0.637623	1	2055	tags=25%, list=10%, signal=28%
1841	KAYO_AGING_MUSCLE_DN	Details ...	99	-0.202045	-0.954759	0.569444	0.638011	1	3256	tags=15%, list=16%, signal=18%
1842	NIKOLSKY_BREAST_CANCER_21Q22_AMPLICON	Details ...	15	-0.398048	-0.954365	0.523719	0.638318	1	86	tags=7%, list=0%, signal=7%
1843	TURJANSKI_MAPK1_AND_MAPK2_TARGETS	Details ...	11	-0.411395	-0.954086	0.534591	0.638344	1	371	tags=9%, list=2%, signal=9%
1844	BIOCARTA_TOLL_PATHWAY	Details ...	34	-0.280959	-0.952843	0.550584	0.639921	1	371	tags=6%, list=2%, signal=6%
1845	VALK_AML_CLUSTER_12	Details ...	29	-0.293519	-0.95257	0.556886	0.640055	1	2812	tags=17%, list=14%, signal=20%
1846	HAHTOLA_SEZARY_SYNDROM_UP	Details ...	92	-0.217402	-0.952419	0.627953	0.639979	1	2233	tags=13%, list=11%, signal=15%
1847	REACTOME_SIGNALING_BY_BMP	Details ...	22	-0.336089	-0.951988	0.527835	0.64031	1	3433	tags=18%, list=17%, signal=22%
1848	HASLINGER_B_CLL_WITH_11Q23_DELETION	Details ...	19	-0.408581	-0.951373	0.554455	0.640962	1	3972	tags=32%, list=19%, signal=39%
1849	GAUSSMANN_MLL_AF4_FUSION_TARGETS_D_UP	Details ...	29	-0.344224	-0.951164	0.517382	0.640928	1	2686	tags=17%, list=13%, signal=20%
1850	MCGARVEY_SILENCED_BY_METHYLATION_IN_COLON_CANCER	Details ...	42	-0.333201	-0.949284	0.599198	0.64354	1	2536	tags=17%, list=12%, signal=19%
1851	BLUM_RESPONSE_TO_SALIRASIB_UP	Details ...	230	-0.257889	-0.948416	0.538144	0.644593	1	3407	tags=20%, list=17%, signal=24%
1852	REACTOME_P130CAS_LINKAGE_TO_MAPK_SIGNALING_FOR_INTEGRINS	Details ...	15	-0.349239	-0.947709	0.536926	0.645324	1	4527	tags=33%, list=22%, signal=43%
1853	HUTTMANN_B_CLL_POOR_SURVIVAL_DN	Details ...	58	-0.282852	-0.946149	0.562372	0.647388	1	2561	tags=16%, list=12%, signal=18%
1854	REACTOME_GLUTAMATE_NEUROTRANSMITTER_RELEASE_CYCLE	Details ...	15	-0.327951	-0.94325	0.559322	0.651742	1	2645	tags=27%, list=13%, signal=31%
1855	HAMAI_APOPTOSIS_VIA_TRAIL_UP	Details ...	328	-0.272976	-0.943237	0.560976	0.651415	1	3047	tags=20%, list=15%, signal=23%
1856	REACTOME_MAPK_TARGETS_NUCLEAR_EVENTS_MEDIATED_BY_MAP_KINASES	Details ...	30	-0.298017	-0.941541	0.509054	0.653718	1	2444	tags=13%, list=12%, signal=15%
1857	REACTOME_INSULIN_SYNTHESIS_AND_SECRETION	Details ...	119	-0.137951	-0.941148	0.506224	0.654038	1	5494	tags=16%, list=27%, signal=22%
1858	SOTIRIOU_BREAST_CANCER_GRADE_1_VS_3_DN	Details ...	47	-0.302688	-0.940279	0.519455	0.655044	1	2590	tags=19%, list=13%, signal=22%
1859	BILD_E2F3_ONCOGENIC_SIGNATURE	Details ...	214	-0.282962	-0.940125	0.544379	0.654942	1	1578	tags=14%, list=8%, signal=16%
1860	PARENT_MTOR_SIGNALING_DN	Details ...	40	-0.254301	-0.939212	0.537525	0.655951	1	4187	tags=25%, list=20%, signal=31%
1861	BIOCARTA_PS1_PATHWAY	Details ...	12	-0.370688	-0.939066	0.577869	0.65584	1	4804	tags=33%, list=23%, signal=43%
1862	KEGG_SULFUR_METABOLISM	Details ...	12	-0.364613	-0.938959	0.520325	0.655652	1	4970	tags=42%, list=24%, signal=55%
1863	KYNG_ENVIRONMENTAL_STRESS_RESPONSE_NOT_BY_4NQO_IN_WS	Details ...	14	-0.319166	-0.938887	0.552209	0.655407	1	2169	tags=21%, list=11%, signal=24%
1864	REACTOME_CLASS_B2_SECRETIN_FAMILY_RECEPTORS	Details ...	79	-0.254528	-0.937986	0.546693	0.656452	1	436	tags=4%, list=2%, signal=4%
1865	IIZUKA_LIVER_CANCER_PROGRESSION_G2_G3_DN	Details ...	8	-0.443816	-0.937573	0.571429	0.656731	1	91	tags=13%, list=0%, signal=13%
1866	CHIARETTI_ACUTE_LYMPHOBLASTIC_LEUKEMIA_ZAP70	Details ...	62	-0.249304	-0.935616	0.601202	0.659565	1	1316	tags=8%, list=6%, signal=9%
1867	MCCABE_HOXC6_TARGETS_DN	Details ...	21	-0.299117	-0.93561	0.566116	0.659224	1	3348	tags=33%, list=16%, signal=40%
1868	ROSS_ACUTE_MYELOID_LEUKEMIA_CBF	Details ...	75	-0.254038	-0.935329	0.616123	0.659306	1	2068	tags=13%, list=10%, signal=15%
1869	GOLUB_ALL_VS_AML_DN	Details ...	17	-0.437935	-0.9352	0.613592	0.65915	1	2168	tags=29%, list=11%, signal=33%
1870	REACTOME_PROTEOLYTIC_CLEAVAGE_OF_SNARE_COMPLEX_PROTEINS	Details ...	15	-0.328134	-0.934777	0.575453	0.65946	1	2392	tags=27%, list=12%, signal=30%
1871	BIOCARTA_RAS_PATHWAY	Details ...	22	-0.325062	-0.934493	0.539256	0.659598	1	2025	tags=14%, list=10%, signal=15%
1872	KONDO_COLON_CANCER_HCP_WITH_H3K27ME1	Details ...	22	-0.329529	-0.933815	0.607362	0.660352	1	2395	tags=23%, list=12%, signal=26%
1873	LIN_NPAS4_TARGETS_UP	Details ...	124	-0.214529	-0.932536	0.556452	0.661984	1	4284	tags=21%, list=21%, signal=26%
1874	BREDEMEYER_RAG_SIGNALING_VIA_ATM_NOT_VIA_NFKB_DN	Details ...	33	-0.243348	-0.932235	0.60479	0.662127	1	4458	tags=30%, list=22%, signal=39%
1875	VERRECCHIA_RESPONSE_TO_TGFB1_C4	Details ...	11	-0.423373	-0.931576	0.558491	0.662891	1	2343	tags=36%, list=11%, signal=41%
1876	NIKOLSKY_BREAST_CANCER_17Q11_Q21_AMPLICON	Details ...	101	-0.215954	-0.930871	0.556	0.663621	1	4035	tags=21%, list=20%, signal=26%
1877	LIU_NASOPHARYNGEAL_CARCINOMA	Details ...	61	-0.258533	-0.930311	0.516569	0.664148	1	1673	tags=10%, list=8%, signal=11%
1878	REACTOME_SIGNALING_BY_WNT	Details ...	56	-0.244958	-0.930222	0.489066	0.663934	1	1855	tags=9%, list=9%, signal=10%
1879	LIEN_BREAST_CARCINOMA_METAPLASTIC	Details ...	30	-0.326389	-0.929437	0.586074	0.664831	1	2124	tags=17%, list=10%, signal=19%
1880	HOEGERKORP_CD44_TARGETS_TEMPORAL_DN	Details ...	22	-0.277441	-0.928778	0.659615	0.665543	1	3528	tags=27%, list=17%, signal=33%
1881	BIOCARTA_BCELLSURVIVAL_PATHWAY	Details ...	13	-0.37498	-0.927425	0.601695	0.667376	1	1779	tags=15%, list=9%, signal=17%
1882	SASSON_RESPONSE_TO_GONADOTROPHINS_DN	Details ...	68	-0.242991	-0.927071	0.556237	0.667573	1	4063	tags=24%, list=20%, signal=29%
1883	BIOCARTA_TNFR2_PATHWAY	Details ...	18	-0.306236	-0.926839	0.548571	0.667577	1	4965	tags=28%, list=24%, signal=37%
1884	CHIANG_LIVER_CANCER_SUBCLASS_PROLIFERATION_DN	Details ...	151	-0.282372	-0.92618	0.578529	0.66825	1	3068	tags=23%, list=15%, signal=26%
1885	CHASSOT_SKIN_WOUND	Details ...	11	-0.418124	-0.925889	0.574737	0.668296	1	2444	tags=27%, list=12%, signal=31%
1886	VERRECCHIA_DELAYED_RESPONSE_TO_TGFB1	Details ...	36	-0.337552	-0.924851	0.576541	0.669569	1	2616	tags=22%, list=13%, signal=25%
1887	SA_PTEN_PATHWAY	Details ...	16	-0.29546	-0.92452	0.563601	0.66975	1	2474	tags=19%, list=12%, signal=21%
1888	KEGG_PRION_DISEASES	Details ...	35	-0.290244	-0.924432	0.622449	0.669509	1	5141	tags=37%, list=25%, signal=49%
1889	HOEGERKORP_CD44_TARGETS_DIRECT_DN	Details ...	11	-0.356325	-0.924019	0.528226	0.669769	1	2240	tags=18%, list=11%, signal=20%
1890	LAIHO_COLORECTAL_CANCER_SERRATED_DN	Details ...	78	-0.246074	-0.923221	0.540434	0.670657	1	3930	tags=24%, list=19%, signal=30%
1891	REACTOME_CELL_CELL_ADHESION_SYSTEMS	Details ...	55	-0.309346	-0.92235	0.576108	0.671652	1	2862	tags=20%, list=14%, signal=23%
1892	BIOCARTA_TCYTOTOXIC_PATHWAY	Details ...	13	-0.379644	-0.922179	0.588235	0.671589	1	2536	tags=23%, list=12%, signal=26%
1893	BIOCARTA_LONGEVITY_PATHWAY	Details ...	14	-0.327573	-0.9198	0.527311	0.675025	1	2588	tags=21%, list=13%, signal=24%
1894	REACTOME_LIPOPROTEIN_METABOLISM	Details ...	26	-0.361356	-0.919352	0.565392	0.675415	1	2031	tags=19%, list=10%, signal=21%
1895	LOPEZ_MESOTELIOMA_SURVIVAL_TIME_DN	Details ...	8	-0.44051	-0.918784	0.575592	0.675948	1	3274	tags=38%, list=16%, signal=45%
1896	REACTOME_PECAM1_INTERACTIONS	Details ...	12	-0.362718	-0.918759	0.557252	0.67563	1	1840	tags=17%, list=9%, signal=18%
1897	KANG_FLUOROURACIL_RESISTANCE_DN	Details ...	16	-0.438283	-0.918655	0.568093	0.675429	1	1446	tags=19%, list=7%, signal=20%
1898	BIOCARTA_PTEN_PATHWAY	Details ...	17	-0.246106	-0.918634	0.581395	0.675103	1	1779	tags=12%, list=9%, signal=13%
1899	REACTOME_DOWN_STREAM_SIGNAL_TRANSDUCTION	Details ...	35	-0.269664	-0.917729	0.523908	0.676158	1	4527	tags=34%, list=22%, signal=44%
1900	REACTOME_P2Y_RECEPTORS	Details ...	11	-0.35439	-0.916505	0.603272	0.677734	1	2587	tags=18%, list=13%, signal=21%
1901	MARCHINI_TRABECTEDIN_RESISTANCE_DN	Details ...	44	-0.308895	-0.912954	0.53373	0.682935	1	2490	tags=18%, list=12%, signal=21%
1902	BOYAULT_LIVER_CANCER_SUBCLASS_G1_DN	Details ...	37	-0.272235	-0.912227	0.590385	0.68375	1	3379	tags=27%, list=16%, signal=32%
1903	ST_JAK_STAT_PATHWAY	Details ...	9	-0.35133	-0.912165	0.581967	0.683481	1	2003	tags=22%, list=10%, signal=25%
1904	WEBER_METHYLATED_LCP_IN_SPERM_UP	Details ...	15	-0.332475	-0.911683	0.556962	0.683853	1	13761	tags=100%, list=67%, signal=301%
1905	KAYO_AGING_MUSCLE_UP	Details ...	177	-0.193331	-0.911632	0.663934	0.683555	1	3668	tags=17%, list=18%, signal=20%
1906	STEIN_ESTROGEN_RESPONSE_NOT_VIA_ESRRA	Details ...	17	-0.339142	-0.908915	0.62818	0.687379	1	1589	tags=24%, list=8%, signal=25%
1907	REACTOME_CELL_SURFACE_INTERACTIONS_AT_THE_VASCULAR_WALL	Details ...	94	-0.228429	-0.907447	0.596899	0.689373	1	3285	tags=19%, list=16%, signal=23%
1908	REACTOME_PROSTANOID_HORMONES	Details ...	10	-0.332997	-0.907227	0.588353	0.689325	1	6913	tags=60%, list=34%, signal=90%
1909	CORRE_MULTIPLE_MYELOMA_DN	Details ...	58	-0.246951	-0.907177	0.560575	0.689049	1	2185	tags=14%, list=11%, signal=15%
1910	RUGO_RESPONSE_TO_GAMMA_RADIATION	Details ...	42	-0.278736	-0.905477	0.581967	0.69132	1	3040	tags=14%, list=15%, signal=17%
1911	KYNG_DNA_DAMAGE_BY_GAMMA_RADIATION	Details ...	42	-0.278736	-0.905477	0.581967	0.690958	1	3040	tags=14%, list=15%, signal=17%
1912	PAL_PRMT5_TARGETS_DN	Details ...	26	-0.291678	-0.905222	0.62549	0.690993	1	3993	tags=23%, list=19%, signal=29%
1913	BIOCARTA_VITCB_PATHWAY	Details ...	11	-0.453073	-0.90397	0.597585	0.692587	1	1476	tags=27%, list=7%, signal=29%
1914	BHATI_G2M_ARREST_BY_2METHOXYESTRADIOL_DN	Details ...	112	-0.24599	-0.903205	0.621951	0.693459	1	2820	tags=18%, list=14%, signal=21%
1915	VALK_AML_CLUSTER_11	Details ...	35	-0.292433	-0.902849	0.616016	0.693619	1	3192	tags=26%, list=15%, signal=30%
1916	LIANG_HEMATOPOIESIS_STEM_CELL_NUMBER_QTL	Details ...	14	-0.299021	-0.902338	0.59802	0.694121	1	2955	tags=21%, list=14%, signal=25%
1917	BIOCARTA_GSK3_PATHWAY	Details ...	27	-0.336844	-0.902126	0.605263	0.694073	1	2287	tags=15%, list=11%, signal=17%
1918	BIOCARTA_AGPCR_PATHWAY	Details ...	12	-0.338821	-0.902122	0.583838	0.69372	1	4743	tags=33%, list=23%, signal=43%
1919	FIRESTEIN_PROLIFERATION	Details ...	154	-0.204785	-0.902114	0.665298	0.693384	1	4407	tags=25%, list=21%, signal=32%
1920	REACTOME_SIGNALING_BY_PDGF	Details ...	62	-0.30708	-0.90136	0.632114	0.694167	1	2725	tags=23%, list=13%, signal=26%
1921	WATANABE_COLON_CANCER_MSI_VS_MSS_UP	Details ...	28	-0.336943	-0.901261	0.648703	0.69396	1	2200	tags=25%, list=11%, signal=28%
1922	ST_ERK1_ERK2_MAPK_PATHWAY	Details ...	29	-0.245211	-0.900969	0.585513	0.694065	1	3071	tags=17%, list=15%, signal=20%
1923	WEBER_METHYLATED_ICP_IN_SPERM_DN	Details ...	10	-0.332971	-0.90024	0.565392	0.694805	1	1290	tags=10%, list=6%, signal=11%
1924	NIELSEN_GIST_AND_SYNOVIAL_SARCOMA_UP	Details ...	7	-0.463316	-0.899912	0.603239	0.694953	1	1841	tags=43%, list=9%, signal=47%
1925	LIU_VMYB_TARGETS_UP	Details ...	118	-0.237838	-0.897803	0.632812	0.697803	1	4792	tags=32%, list=23%, signal=42%
1926	NELSON_RESPONSE_TO_ANDROGEN_DN	Details ...	17	-0.34282	-0.897586	0.560825	0.697749	1	1382	tags=12%, list=7%, signal=13%
1927	URS_ADIPOCYTE_DIFFERENTIATION_UP	Details ...	59	-0.261227	-0.895996	0.688109	0.699792	1	4046	tags=25%, list=20%, signal=32%
1928	MYLLYKANGAS_AMPLIFICATION_HOT_SPOT_29	Details ...	5	-0.47997	-0.895771	0.592157	0.699775	1	1282	tags=40%, list=6%, signal=43%
1929	GUTIERREZ_WALDENSTROEMS_MACROGLOBULINEMIA_1_UP	Details ...	10	-0.34655	-0.894039	0.595104	0.70204	1	2955	tags=30%, list=14%, signal=35%
1930	KYNG_ENVIRONMENTAL_STRESS_RESPONSE_NOT_BY_UV_IN_OLD	Details ...	11	-0.320151	-0.893568	0.578842	0.702442	1	2169	tags=18%, list=11%, signal=20%
1931	ROYLANCE_BREAST_CANCER_16Q_COPY_NUMBER_UP	Details ...	34	-0.296427	-0.893138	0.601695	0.702707	1	437	tags=6%, list=2%, signal=6%
1932	ST_INTERLEUKIN_4_PATHWAY	Details ...	26	-0.326168	-0.893053	0.658301	0.702459	1	1534	tags=12%, list=7%, signal=12%
1933	OHM_EMBRYONIC_CARCINOMA_UP	Details ...	5	-0.387903	-0.89297	0.628627	0.702196	1	859	tags=20%, list=4%, signal=21%
1934	GENTILE_UV_RESPONSE_CLUSTER_D7	Details ...	31	-0.238011	-0.892837	0.578732	0.702034	1	5283	tags=42%, list=26%, signal=56%
1935	REACTOME_APOPTOTIC_EXECUTION_PHASE	Details ...	45	-0.24436	-0.891884	0.655804	0.703121	1	2742	tags=18%, list=13%, signal=20%
1936	KEGG_PHENYLALANINE_METABOLISM	Details ...	18	-0.34812	-0.89166	0.611328	0.70309	1	1542	tags=17%, list=7%, signal=18%
1937	SASAI_TARGETS_OF_CXCR6_AND_PTCH1_UP	Details ...	10	-0.45341	-0.891358	0.596386	0.703212	1	962	tags=20%, list=5%, signal=21%
1938	SESTO_RESPONSE_TO_UV_C4	Details ...	18	-0.307019	-0.891147	0.547475	0.703154	1	2440	tags=17%, list=12%, signal=19%
1939	DAVICIONI_RHABDOMYOSARCOMA_PAX_FOXO1_FUSION_UP	Details ...	61	-0.311073	-0.890688	0.652	0.703462	1	2622	tags=25%, list=13%, signal=28%
1940	REACTOME_CHOLESTEROL_BIOSYNTHESIS	Details ...	21	-0.237927	-0.890466	0.615079	0.703438	1	2870	tags=14%, list=14%, signal=17%
1941	RODRIGUES_NTN1_TARGETS_UP	Details ...	15	-0.43737	-0.890063	0.661323	0.703726	1	792	tags=20%, list=4%, signal=21%
1942	MUNSHI_MULTIPLE_MYELOMA_UP	Details ...	55	-0.246614	-0.889727	0.583174	0.703863	1	4938	tags=31%, list=24%, signal=41%
1943	DER_IFN_BETA_RESPONSE_DN	Details ...	7	-0.367908	-0.88893	0.590717	0.704703	1	5276	tags=29%, list=26%, signal=38%
1944	KEGG_NEUROACTIVE_LIGAND_RECEPTOR_INTERACTION	Details ...	252	-0.230472	-0.886723	0.641434	0.707709	1	1026	tags=5%, list=5%, signal=5%
1945	BIOCARTA_CALCINEURIN_PATHWAY	Details ...	17	-0.266379	-0.885383	0.618042	0.709357	1	485	tags=6%, list=2%, signal=6%
1946	RADAEVA_RESPONSE_TO_IFNA1_DN	Details ...	6	-0.453138	-0.884915	0.658683	0.709697	1	5878	tags=83%, list=29%, signal=117%
1947	VALK_AML_WITH_CEBPA	Details ...	34	-0.273778	-0.884775	0.666667	0.709569	1	3300	tags=21%, list=16%, signal=24%
1948	BIOCARTA_HSP27_PATHWAY	Details ...	15	-0.28325	-0.884268	0.549696	0.710006	1	6313	tags=40%, list=31%, signal=58%
1949	SEIKE_LUNG_CANCER_POOR_SURVIVAL	Details ...	9	-0.349919	-0.883949	0.651072	0.710098	1	4204	tags=33%, list=20%, signal=42%
1950	HELLER_SILENCED_BY_METHYLATION_DN	Details ...	93	-0.267125	-0.883747	0.604418	0.709998	1	3131	tags=22%, list=15%, signal=25%
1951	CHOI_ATL_CHRONIC_VS_ACUTE_DN	Details ...	15	-0.286284	-0.882079	0.622718	0.712229	1	4819	tags=33%, list=23%, signal=43%
1952	BOQUEST_STEM_CELL_CULTURED_VS_FRESH_DN	Details ...	28	-0.352396	-0.881267	0.60202	0.713072	1	4259	tags=36%, list=21%, signal=45%
1953	CHEOK_RESPONSE_TO_HD_MTX_DN	Details ...	20	-0.286186	-0.88058	0.570058	0.713772	1	4606	tags=30%, list=22%, signal=39%
1954	HOFMANN_CELL_LYMPHOMA_UP	Details ...	38	-0.255803	-0.879647	0.736111	0.714846	1	2231	tags=16%, list=11%, signal=18%
1955	KEGG_PENTOSE_PHOSPHATE_PATHWAY	Details ...	26	-0.306966	-0.877973	0.618497	0.717018	1	56	tags=4%, list=0%, signal=4%
1956	SHEN_SMARCA2_TARGETS_DN	Details ...	319	-0.242638	-0.877814	0.581967	0.716876	1	4126	tags=16%, list=20%, signal=20%
1957	KEGG_GLYCOSAMINOGLYCAN_BIOSYNTHESIS_HEPARAN_SULFATE	Details ...	25	-0.335325	-0.87699	0.61829	0.71778	1	1136	tags=8%, list=6%, signal=8%
1958	BIOCARTA_ARAP_PATHWAY	Details ...	12	-0.278648	-0.872593	0.550285	0.724052	1	3401	tags=25%, list=17%, signal=30%
1959	GRAHAM_CML_QUIESCENT_VS_NORMAL_DIVIDING_DN	Details ...	13	-0.366703	-0.872043	0.615984	0.724535	1	4292	tags=31%, list=21%, signal=39%
1960	SMITH_LIVER_CANCER	Details ...	31	-0.259587	-0.871382	0.603053	0.725068	1	1855	tags=13%, list=9%, signal=14%
1961	REACTOME_ACTIVATED_TLR4_SIGNALLING	Details ...	24	-0.349375	-0.871317	0.666019	0.724816	1	551	tags=8%, list=3%, signal=9%
1962	AMIT_SERUM_RESPONSE_20_MCF10A	Details ...	19	-0.260232	-0.867192	0.643863	0.730753	1	2444	tags=16%, list=12%, signal=18%
1963	REACTOME_TRAF6_MEDIATED_INDUCTION_OF_THE_ANTIVIRAL_CYTOKINE_IFN_ALPHA_BETA_CASCADE	Details ...	49	-0.239347	-0.865973	0.633333	0.732128	1	2518	tags=14%, list=12%, signal=16%
1964	BIOCARTA_IL3_PATHWAY	Details ...	15	-0.347903	-0.865779	0.686391	0.732038	1	1840	tags=20%, list=9%, signal=22%
1965	BUSA_SAM68_TARGETS_UP	Details ...	5	-0.409046	-0.863864	0.654886	0.734488	1	1054	tags=20%, list=5%, signal=21%
1966	BIOCARTA_ETS_PATHWAY	Details ...	18	-0.310238	-0.862947	0.690377	0.735437	1	3668	tags=39%, list=18%, signal=47%
1967	WANG_RECURRENT_LIVER_CANCER_DN	Details ...	15	-0.287534	-0.862825	0.627255	0.735271	1	6186	tags=33%, list=30%, signal=48%
1968	REACTOME_DEPOLARIZATION_OF_THE_PRESYNAPTIC_TERMINAL_TRIGGERS_THE_OPENING_OF_CALCIUM_CHANNELS	Details ...	12	-0.336818	-0.862806	0.625	0.734929	1	2774	tags=17%, list=13%, signal=19%
1969	REACTOME_GLUCOSE_REGULATION_OF_INSULIN_SECRETION	Details ...	144	-0.162099	-0.861549	0.622129	0.736451	1	2710	tags=8%, list=13%, signal=9%
1970	VERRECCHIA_RESPONSE_TO_TGFB1_C6	Details ...	5	-0.39559	-0.859723	0.664	0.738716	1	6097	tags=60%, list=30%, signal=85%
1971	HAMAI_APOPTOSIS_VIA_TRAIL_DN	Details ...	123	-0.296833	-0.859295	0.643426	0.739027	1	3389	tags=25%, list=16%, signal=30%
1972	TAKEDA_TARGETS_OF_NUP98_HOXA9_FUSION_6HR_DN	Details ...	34	-0.302377	-0.858498	0.634656	0.739769	1	2293	tags=15%, list=11%, signal=17%
1973	CHEN_HOXA5_TARGETS_9HR_DN	Details ...	38	-0.280295	-0.858346	0.690945	0.739639	1	2832	tags=21%, list=14%, signal=24%
1974	ST_GA12_PATHWAY	Details ...	21	-0.275424	-0.855402	0.697581	0.743717	1	2444	tags=19%, list=12%, signal=22%
1975	REACTOME_PURINE_SALVAGE_REACTIONS	Details ...	11	-0.35143	-0.85405	0.651992	0.74534	1	1374	tags=18%, list=7%, signal=19%
1976	ZHAN_MULTIPLE_MYELOMA_HP_UP	Details ...	41	-0.279257	-0.851452	0.683712	0.748752	1	1794	tags=12%, list=9%, signal=13%
1977	REACTOME_CD28_CO_STIMULATION	Details ...	27	-0.249068	-0.849986	0.725807	0.750511	1	2906	tags=22%, list=14%, signal=26%
1978	REACTOME_GENERIC_TRANSCRIPTION_PATHWAY	Details ...	18	-0.311902	-0.848746	0.62253	0.751913	1	4786	tags=33%, list=23%, signal=43%
1979	GENTILE_UV_HIGH_DOSE_UP	Details ...	14	-0.363135	-0.84744	0.61829	0.753479	1	5200	tags=50%, list=25%, signal=67%
1980	BOYAULT_LIVER_CANCER_SUBCLASS_G3_DN	Details ...	49	-0.277067	-0.8441	0.726744	0.758104	1	3080	tags=24%, list=15%, signal=29%
1981	GRABARCZYK_BCL11B_TARGETS_UP	Details ...	63	-0.207215	-0.843173	0.75	0.759051	1	2422	tags=14%, list=12%, signal=16%
1982	KEGG_GLYCOSPHINGOLIPID_BIOSYNTHESIS_GANGLIO_SERIES	Details ...	15	-0.328095	-0.843146	0.707911	0.758699	1	4701	tags=47%, list=23%, signal=60%
1983	BANDRES_RESPONSE_TO_CARMUSTIN_MGMT_48HR_DN	Details ...	136	-0.216128	-0.841014	0.738614	0.76139	1	4075	tags=18%, list=20%, signal=22%
1984	ROME_INSULIN_TARGETS_IN_MUSCLE_UP	Details ...	86	-0.164845	-0.838161	0.78499	0.765038	1	4437	tags=19%, list=22%, signal=24%
1985	REACTOME_SEMAPHORIN_INTERACTIONS	Details ...	63	-0.278855	-0.837656	0.713726	0.765377	1	4163	tags=24%, list=20%, signal=30%
1986	CAMPS_COLON_CANCER_COPY_NUMBER_UP	Details ...	69	-0.228033	-0.836923	0.715726	0.766093	1	776	tags=4%, list=4%, signal=5%
1987	RAY_TARGETS_OF_P210_BCR_ABL_FUSION_UP	Details ...	12	-0.324706	-0.836116	0.671154	0.766914	1	13920	tags=100%, list=68%, signal=308%
1988	JAZAERI_BREAST_CANCER_BRCA1_VS_BRCA2_DN	Details ...	39	-0.220276	-0.834147	0.754678	0.769404	1	4073	tags=26%, list=20%, signal=32%
1989	RUNNE_GENDER_EFFECT_DN	Details ...	4	-0.456199	-0.834141	0.70793	0.769027	1	1047	tags=25%, list=5%, signal=26%
1990	FUNG_IL2_TARGETS_WITH_STAT5_BINDING_SITES	Details ...	6	-0.4635	-0.834106	0.664794	0.768676	1	511	tags=17%, list=2%, signal=17%
1991	EHLERS_ANEUPLOIDY_DN	Details ...	9	-0.305432	-0.833511	0.667368	0.769192	1	4283	tags=33%, list=21%, signal=42%
1992	WNT_SIGNALING	Details ...	87	-0.202243	-0.833463	0.742747	0.768875	1	4935	tags=30%, list=24%, signal=39%
1993	KEGG_PROTEASOME	Details ...	42	-0.275048	-0.833365	0.621677	0.76861	1	541	tags=5%, list=3%, signal=5%
1994	CAFFAREL_RESPONSE_TO_THC_UP	Details ...	24	-0.31283	-0.83327	0.683367	0.768338	1	1152	tags=13%, list=6%, signal=13%
1995	SIG_REGULATION_OF_THE_ACTIN_CYTOSKELETON_BY_RHO_GTPASES	Details ...	35	-0.238261	-0.831415	0.812	0.770663	1	743	tags=6%, list=4%, signal=6%
1996	SCHWAB_TARGETS_OF_BMYB_S427G_DN	Details ...	16	-0.280893	-0.831158	0.729008	0.770648	1	2509	tags=19%, list=12%, signal=21%
1997	SCHWAB_TARGETS_OF_BMYB_I624M_DN	Details ...	16	-0.280893	-0.831158	0.729008	0.770262	1	2509	tags=19%, list=12%, signal=21%
1998	CHANG_CORE_SERUM_RESPONSE_DN	Details ...	28	-0.337015	-0.830678	0.681452	0.770621	1	3783	tags=36%, list=18%, signal=44%
1999	REACTOME_PI3K_CASCADE	Details ...	38	-0.218554	-0.829238	0.744235	0.772322	1	3822	tags=18%, list=19%, signal=23%
[truncated: 166 more rows]

## Sheet: HCC
	GS	GS DETAILS	SIZE	ES	NES	NOM p-val	FDR q-val	FWER p-val	RANK AT MAX	LEADING EDGE
1	REACTOME_RNA_POLYMERASE_III_TRANSCRIPTION_INITIATION	Details ...	29	0.554152	1.78775	0.011976	0.945728	0.521	7297	tags=69%, list=35%, signal=107%
2	REACTOME_RNA_POLYMERASE_I_CHAIN_ELONGATION	Details ...	31	0.630358	1.75852	0.00197628	0.707464	0.633	3838	tags=52%, list=19%, signal=63%
3	REACTOME_RNA_POLYMERASE_III_TRANSCRIPTION	Details ...	34	0.495772	1.73926	0.015444	0.618536	0.705	7297	tags=62%, list=35%, signal=95%
4	ELLWOOD_MYC_TARGETS_UP	Details ...	11	0.712762	1.73739	0	0.478723	0.717	601	tags=36%, list=3%, signal=37%
5	KAUFFMANN_DNA_REPAIR_GENES	Details ...	203	0.596271	1.72676	0.00410678	0.446508	0.765	4990	tags=54%, list=24%, signal=70%
6	KEGG_NON_HOMOLOGOUS_END_JOINING	Details ...	13	0.716714	1.71915	0.00396825	0.413647	0.79	767	tags=23%, list=4%, signal=24%
7	REACTOME_BASE_EXCISION_REPAIR	Details ...	17	0.637727	1.71297	0.0143737	0.384038	0.807	4664	tags=59%, list=23%, signal=76%
8	KEGG_VALINE_LEUCINE_AND_ISOLEUCINE_BIOSYNTHESIS	Details ...	10	0.745066	1.70155	0.00607287	0.391248	0.832	3391	tags=60%, list=16%, signal=72%
9	IVANOVA_HEMATOPOIESIS_STEM_CELL_SHORT_TERM	Details ...	7	0.70603	1.69702	0.00998004	0.368814	0.848	2957	tags=43%, list=14%, signal=50%
10	WANG_RECURRENT_LIVER_CANCER_UP	Details ...	16	0.704954	1.69295	0	0.347815	0.858	3956	tags=50%, list=19%, signal=62%
11	NIKOLSKY_BREAST_CANCER_1Q21_AMPLICON	Details ...	34	0.65707	1.68876	0.0292276	0.33309	0.868	4493	tags=71%, list=22%, signal=90%
12	HEIDENBLAD_AMPLICON_8Q24_UP	Details ...	27	0.598683	1.68215	0.00414079	0.330475	0.88	4027	tags=48%, list=20%, signal=60%
13	RAMASWAMY_METASTASIS_UP	Details ...	53	0.611323	1.68214	0.00201613	0.305125	0.88	4964	tags=51%, list=24%, signal=67%
14	KOKKINAKIS_METHIONINE_DEPRIVATION_96HR_DN	Details ...	72	0.600624	1.68198	0.0020202	0.28426	0.882	1951	tags=35%, list=9%, signal=38%
15	TOYOTA_TARGETS_OF_MIR34B_AND_MIR34C	Details ...	378	0.592957	1.68034	0	0.270161	0.883	3833	tags=44%, list=19%, signal=53%
16	REACTOME_REGULATION_OF_RHEB_GTPASE_ACTIVITY_BY_AMPK	Details ...	10	0.683615	1.67988	0.0163934	0.254957	0.885	2594	tags=50%, list=13%, signal=57%
17	REACTOME_RNA_POLYMERASE_I_TRANSCRIPTION_INITIATION	Details ...	23	0.631565	1.6691	0.00392157	0.277739	0.909	4910	tags=65%, list=24%, signal=86%
18	GARCIA_TARGETS_OF_FLI1_AND_DAX1_DN	Details ...	132	0.596257	1.66573	0.010142	0.276435	0.918	3935	tags=46%, list=19%, signal=57%
19	JAZAG_TGFB1_SIGNALING_DN	Details ...	32	0.463965	1.65741	0.012474	0.291741	0.933	1	tags=3%, list=0%, signal=3%
20	WEST_ADRENOCORTICAL_CARCINOMA_VS_ADENOMA_UP	Details ...	16	0.593163	1.65357	0.0232068	0.291079	0.938	3481	tags=38%, list=17%, signal=45%
21	CHEOK_RESPONSE_TO_MERCAPTOPURINE_AND_HD_MTX_UP	Details ...	5	0.861539	1.64937	0.00591716	0.292635	0.943	2469	tags=60%, list=12%, signal=68%
22	REACTOME_TRANSPORT_OF_RIBONUCLEOPROTEINS_INTO_THE_HOST_NUCLEUS	Details ...	29	0.66453	1.64858	0.0122951	0.282746	0.945	5443	tags=72%, list=26%, signal=98%
23	REACTOME_RNA_POLYMERASE_I_III_AND_MITOCHONDRIAL_TRANSCRIPTION	Details ...	107	0.566422	1.64669	0.0322581	0.277344	0.947	4912	tags=49%, list=24%, signal=63%
24	REACTOME_REMOVAL_OF_DNA_PATCH_CONTAINING_ABASIC_RESIDUE	Details ...	14	0.601618	1.64618	0.022541	0.267326	0.947	4664	tags=50%, list=23%, signal=65%
25	REACTOME_TRANSCRIPTION	Details ...	182	0.51257	1.64345	0.0305499	0.265529	0.949	5359	tags=48%, list=26%, signal=65%
[truncated: 1,221 more rows]

## Sheet: Cirrhosis
	GS	GS DETAILS	SIZE	ES	NES	NOM p-val	FDR q-val	FWER p-val	RANK AT MAX	LEADING EDGE
[truncated: 2,017 more rows]

[truncated: 5 more sheets: senesCIRR, immortalCIRR, immortalHCC, senesHCC, 74 p<0.05 genesets]
